# Supplementary material for: Molecular Insights into the Synergistic Effects of Putrescine and Ammonium on Dinoflagellates
Source: Int J Mol Sci. 2024 Jan 21;25(2):1306. doi: 10.3390/ijms25021306 (PMC10816187; doi:10.3390/ijms25021306)
Supplement: Supplementary file 1 [file ijms-25-01306-s001.zip]

Archive with 5 entries (5 files):
- Supplementary File S1.pdf
- Supplementary File S2.xlsx
- Supplementary File S3.fasta
- Supplementary File S4.fasta
- Supplementary File S5.fasta
