# Supplementary material for: Molecular Insights into the Synergistic Effects of Putrescine and Ammonium on Dinoflagellates
Source: Int J Mol Sci. 2024 Jan 21;25(2):1306. doi: 10.3390/ijms25021306 (PMC10816187; doi:10.3390/ijms25021306)
Supplement: Supplementary file 1 [file ijms-25-01306-s001.zip › Supplementary File S2.xlsx]

## Sheet: NH.up
	logFC	logCPM	PValue	FDR	Control	Ammonium	Putrescine	Both
TRINITY_DN36965_c0_g1	-11.7015	3.21649	3.06709e-15	9.06457e-11	0	17.224	8.99	11.75
TRINITY_DN140409_c0_g1	-11.6525	3.16796	4.26889e-15	9.06457e-11	0	16.618	8.674	0
TRINITY_DN85894_c0_g1	-11.631	3.14665	4.93556e-15	9.06457e-11	0	16.38	6.035	3.068
TRINITY_DN123904_c0_g1	-11.6237	3.13948	5.18261e-15	9.06457e-11	0	16.298	0	0
TRINITY_DN36795_c0_g1	-11.6237	3.13948	5.18261e-15	9.06457e-11	0	16.289	7.439	4.322
TRINITY_DN33727_c0_g1	-11.6165	3.13227	5.44333e-15	9.06457e-11	0	16.217	10.883	12.293
TRINITY_DN19731_c0_g1	-11.5795	3.09567	6.98303e-15	9.06457e-11	0	15.819	22.41	4.796
TRINITY_DN136916_c0_g1	-11.5299	3.04667	9.49553e-15	9.06457e-11	0	15.271	7.439	1.08
TRINITY_DN123118_c0_g1	-11.5065	3.02348	1.11129e-14	9.21182e-11	0	15.024	5.535	0
TRINITY_DN147740_c0_g1	-11.5065	3.02348	1.11129e-14	9.21182e-11	0	15.024	8.303	0
TRINITY_DN138434_c0_g1	-11.4625	2.97996	1.49252e-14	1.08944e-10	0	14.59	0	1.29
TRINITY_DN148281_c0_g1	-11.4461	2.96381	1.66515e-14	1.08944e-10	0	14.417	16.303	20.399
TRINITY_DN82442_c0_g1	-11.4087	2.92679	2.13965e-14	1.08944e-10	0	14.061	18.872	15.987
TRINITY_DN63925_c0_g1	-11.3917	2.91002	2.39677e-14	1.10455e-10	0	13.9	1.209	0
TRINITY_DN91341_c0_g1	-11.3615	2.88021	2.93255e-14	1.12595e-10	0	13.594	5.458	0
TRINITY_DN78122_c0_g1	-11.3484	2.86724	3.20144e-14	1.12595e-10	0	13.488	0.612	14.936
TRINITY_DN125312_c0_g1	-11.3396	2.85853	3.39571e-14	1.16365e-10	0	13.389	9.318	0
TRINITY_DN57006_c0_g1	-11.2855	2.80513	4.87189e-14	1.35648e-10	0	12.899	3.672	6.222
TRINITY_DN88764_c0_g1	-11.2855	2.80513	4.87189e-14	1.35648e-10	0	12.899	8.569	7.467
TRINITY_DN28237_c0_g1	-11.2483	2.7684	6.24373e-14	1.60471e-10	0	12.585	8.36	8.499
TRINITY_DN155148_c0_g1	-11.2245	2.74496	7.31423e-14	1.68209e-10	0	12.382	2.041	7.608
TRINITY_DN135879_c0_g1	-11.2197	2.74022	7.5517e-14	1.68209e-10	0	12.303	3.853	3.917
TRINITY_DN170003_c0_g1	-11.2197	2.74022	7.5517e-14	1.68209e-10	0	12.303	3.853	10.444
TRINITY_DN109682_c0_g1	-11.2052	2.72593	8.31653e-14	1.70996e-10	0	12.217	5.314	6.482
TRINITY_DN114099_c0_g1	-11.2004	2.72113	8.5901e-14	1.71348e-10	0	12.158	0	0
TRINITY_DN118045_c0_g1	-11.1955	2.71632	8.8736e-14	1.71873e-10	0	12.102	3.369	0
TRINITY_DN74730_c0_g1	-11.1407	2.66228	1.27737e-13	2.10761e-10	0	11.656	3.318	16.867
TRINITY_DN158362_c0_g1	-11.1305	2.65224	1.36683e-13	2.2277e-10	0	11.584	0	2.459
TRINITY_DN96490_c0_g1	-11.0678	2.59045	2.07206e-13	2.8846e-10	0	11.072	5.137	0
TRINITY_DN42431_c0_g1	-11.0571	2.57989	2.22464e-13	3.03383e-10	0	11.026	9.272	15.725
TRINITY_DN124011_c0_g1	-11.0463	2.56925	2.38968e-13	3.122e-10	0	10.921	0	3.863
TRINITY_DN121864_c0_g1	-11.0408	2.5639	2.47722e-13	3.122e-10	0	10.876	11.353	4.617
TRINITY_DN127986_c0_g1	-11.0408	2.5639	2.47722e-13	3.122e-10	0	10.876	3.406	0
TRINITY_DN55126_c0_g1	-11.0408	2.5639	2.47722e-13	3.122e-10	0	10.876	2.271	4.617
TRINITY_DN115335_c0_g1	-11.0299	2.55314	2.66306e-13	3.122e-10	0	10.812	7.525	0
TRINITY_DN125950_c0_g1	-11.0299	2.55314	2.66306e-13	3.122e-10	0	10.784	0	16.348
TRINITY_DN69089_c0_g1	-11.0299	2.55314	2.66306e-13	3.122e-10	0	10.812	1.254	5.1
TRINITY_DN87291_c0_g1	-11.0299	2.55314	2.66306e-13	3.122e-10	0	10.812	6.27	1.275
TRINITY_DN144424_c0_g1	-11.0134	2.53685	2.97124e-13	3.36521e-10	0	10.683	4.956	0
TRINITY_DN141665_c0_g1	-11.0078	2.53138	3.08252e-13	3.46191e-10	0	10.653	9.409	14.783
TRINITY_DN126276_c0_g1	-11.0022	2.52589	3.19841e-13	3.50372e-10	0	10.599	0	0
TRINITY_DN132395_c0_g1	-11.0022	2.52589	3.19841e-13	3.50372e-10	0	10.596	8.849	0
TRINITY_DN159063_c0_g1	-11.0022	2.52589	3.19841e-13	3.50372e-10	0	10.602	0	2.411
TRINITY_DN102563_c0_g1	-10.9966	2.52038	3.3191e-13	3.52051e-10	0	10.554	7.345	0
TRINITY_DN125141_c0_g1	-10.9966	2.52038	3.3191e-13	3.52051e-10	0	10.554	8.569	0
TRINITY_DN147286_c0_g1	-10.9966	2.52038	3.3191e-13	3.52051e-10	0	10.554	2.448	1.244
TRINITY_DN109521_c0_g1	-10.9854	2.50929	3.57581e-13	3.64803e-10	0	10.457	5.458	3.329
TRINITY_DN107626_c0_g1	-10.9797	2.50372	3.71229e-13	3.67506e-10	0	10.451	7.934	9.074
TRINITY_DN158087_c0_g1	-10.9797	2.50372	3.71229e-13	3.67506e-10	0	10.425	3.628	22.127
TRINITY_DN13123_c7_g1	-10.9626	2.48686	4.15732e-13	3.94049e-10	0	10.294	4.477	2.731
TRINITY_DN141146_c0_g1	-10.9626	2.48686	4.15732e-13	3.94049e-10	0	10.303	11.733	16.898
TRINITY_DN159281_c0_g1	-10.9626	2.48686	4.15732e-13	3.94049e-10	0	10.294	1.791	0
TRINITY_DN107338_c0_g1	-10.9452	2.4698	4.66174e-13	4.26728e-10	0	10.169	4.718	0
TRINITY_DN114237_c0_g1	-10.9452	2.4698	4.66174e-13	4.26728e-10	0	10.181	2.126	4.322
TRINITY_DN37232_c0_g1	-10.9452	2.4698	4.66174e-13	4.26728e-10	0	10.169	11.795	10.792
TRINITY_DN96953_c0_g1	-10.9452	2.4698	4.66174e-13	4.26728e-10	0	10.169	2.359	0
TRINITY_DN134250_c0_g1	-10.9394	2.46407	4.84456e-13	4.3747e-10	0	10.157	0	0.98
TRINITY_DN84148_c0_g1	-10.9394	2.46407	4.84456e-13	4.3747e-10	0	10.139	4.41	2.69
TRINITY_DN135514_c0_g1	-10.9335	2.45831	5.03529e-13	4.48631e-10	0	10.096	3.764	0.765
TRINITY_DN101868_c0_g1	-10.9277	2.45254	5.23431e-13	4.63251e-10	0	10.044	3.145	0
TRINITY_DN110967_c0_g1	-10.9218	2.44673	5.44202e-13	4.63251e-10	0	10.042	0	0
TRINITY_DN112910_c0_g1	-10.9218	2.44673	5.44202e-13	4.63251e-10	0	10.042	0	0
TRINITY_DN136530_c0_g1	-10.9218	2.44673	5.44202e-13	4.63251e-10	0	10.042	2.329	0
TRINITY_DN67979_c0_g1	-10.9218	2.44673	5.44202e-13	4.63251e-10	0	10.011	3.8	12.555
TRINITY_DN91220_c0_g1	-10.9159	2.44091	5.65883e-13	4.75648e-10	0	9.986	0.869	1.766
TRINITY_DN113085_c0_g1	-10.9099	2.43506	5.88519e-13	4.82535e-10	0	9.93	0	0
TRINITY_DN125398_c0_g1	-10.9039	2.42919	6.12154e-13	4.9583e-10	0	9.915	0	0
TRINITY_DN129530_c0_g1	-10.8979	2.4233	6.36838e-13	5.12716e-10	0	9.845	3.162	2.411
TRINITY_DN147957_c0_g1	-10.8859	2.41143	6.89556e-13	5.41909e-10	0	9.766	5.097	2.221
TRINITY_DN148403_c0_g1	-10.8859	2.41143	6.89556e-13	5.41909e-10	0	9.771	3.06	2.074
TRINITY_DN113975_c0_g1	-10.8798	2.40546	7.17702e-13	5.41909e-10	0	9.722	0	0
TRINITY_DN147978_c0_g1	-10.8798	2.40546	7.17702e-13	5.41909e-10	0	9.726	15.23	1.29
TRINITY_DN171016_c0_g1	-10.8798	2.40546	7.17702e-13	5.41909e-10	0	9.726	10.153	5.161
TRINITY_DN49968_c0_g1	-10.8798	2.40546	7.17702e-13	5.41909e-10	0	9.726	5.077	5.161
TRINITY_DN56419_c0_g1	-10.8798	2.40546	7.17702e-13	5.41909e-10	0	9.722	4.613	3.752
TRINITY_DN96363_c0_g1	-10.8798	2.40546	7.17702e-13	5.41909e-10	0	9.722	1.845	0
TRINITY_DN126919_c0_g1	-10.8676	2.39345	7.77861e-13	5.68077e-10	0	9.662	8.965	5.696
TRINITY_DN136803_c0_g1	-10.8676	2.39345	7.77861e-13	5.68077e-10	0	9.662	0	0
TRINITY_DN159634_c0_g1	-10.8676	2.39345	7.77861e-13	5.68077e-10	0	9.662	1.121	1.139
TRINITY_DN92575_c0_g1	-10.8676	2.39345	7.77861e-13	5.68077e-10	0	9.662	2.241	3.418
TRINITY_DN35018_c0_g1	-10.8491	2.37525	8.78765e-13	6.18123e-10	0	9.537	13.273	8.996
TRINITY_DN135498_c0_g1	-10.8428	2.36913	9.15533e-13	6.21103e-10	0	9.501	0	0
TRINITY_DN163686_c0_g1	-10.8428	2.36913	9.15533e-13	6.21103e-10	0	9.496	2.478	5.039
TRINITY_DN169017_c0_g1	-10.8428	2.36913	9.15533e-13	6.21103e-10	0	9.496	0	11.337
TRINITY_DN82495_c0_g1	-10.8428	2.36913	9.15533e-13	6.21103e-10	0	9.496	6.195	2.519
TRINITY_DN108022_c0_g1	-10.8303	2.35681	9.94254e-13	6.71102e-10	0	9.411	6.55	16.646
TRINITY_DN117281_c0_g1	-10.824	2.35061	1.03638e-12	6.82308e-10	0	9.381	8.569	0
TRINITY_DN53937_c0_g1	-10.824	2.35061	1.03638e-12	6.82308e-10	0	9.367	4.889	5.964
TRINITY_DN58716_c0_g1	-10.824	2.35061	1.03638e-12	6.82308e-10	0	9.382	9.794	0.83
TRINITY_DN131259_c0_g1	-10.8176	2.34438	1.03638e-12	6.82308e-10	0	9.327	6.954	4.242
TRINITY_DN67933_c0_g1	-10.8113	2.33813	1.08049e-12	7.00983e-10	0	9.287	4.309	6.57
TRINITY_DN104013_c0_g1	-10.792	2.3192	1.22566e-12	7.65443e-10	0	9.163	5.314	1.08
TRINITY_DN153248_c0_g1	-10.792	2.3192	1.22566e-12	7.65443e-10	0	9.153	4.777	8.499
TRINITY_DN155196_c0_g1	-10.792	2.3192	1.22566e-12	7.65443e-10	0	9.153	3.583	0
TRINITY_DN159978_c0_g1	-10.792	2.3192	1.22566e-12	7.65443e-10	0	9.153	14.332	0
TRINITY_DN82783_c0_g1	-10.792	2.3192	1.22566e-12	7.65443e-10	0	9.153	0	0
TRINITY_DN159707_c0_g1	-10.7725	2.30003	1.39258e-12	8.34589e-10	0	9.039	5.897	0
TRINITY_DN167307_c0_g1	-10.7725	2.30003	1.39258e-12	8.34589e-10	0	9.039	1.179	5.995
TRINITY_DN51782_c0_g1	-10.7725	2.30003	1.39258e-12	8.34589e-10	0	9.039	9.436	14.389
TRINITY_DN97851_c0_g1	-10.7659	2.29358	1.45366e-12	8.55842e-10	0	9.014	0	0
TRINITY_DN122230_c0_g1	-10.7593	2.2871	1.5177e-12	8.63126e-10	0	8.947	3.113	2.638
TRINITY_DN153556_c0_g1	-10.7593	2.2871	1.5177e-12	8.63126e-10	0	8.942	1.556	0.791
TRINITY_DN101054_c0_g1	-10.7527	2.2806	1.58485e-12	8.71644e-10	0	8.926	2.329	5.92
TRINITY_DN103915_c0_g1	-10.7527	2.2806	1.58485e-12	8.71644e-10	0	8.926	10.482	7.104
TRINITY_DN104364_c0_g1	-10.7527	2.2806	1.58485e-12	8.71644e-10	0	8.926	1.165	0
TRINITY_DN135118_c0_g1	-10.7527	2.2806	1.58485e-12	8.71644e-10	0	8.926	6.988	0
TRINITY_DN69839_c0_g1	-10.7527	2.2806	1.58485e-12	8.71644e-10	0	8.926	0	0
TRINITY_DN73349_c0_g1	-10.7527	2.2806	1.58485e-12	8.71644e-10	0	8.917	6.649	16.222
TRINITY_DN80849_c0_g1	-10.7527	2.2806	1.58485e-12	8.71644e-10	0	8.917	15.957	10.814
TRINITY_DN91734_c0_g1	-10.7527	2.2806	1.58485e-12	8.71644e-10	0	8.926	8.153	8.288
TRINITY_DN124493_c0_g1	-10.7393	2.26749	1.72919e-12	9.31852e-10	0	8.813	1.15	4.676
TRINITY_DN7458_c2_g1	-10.7393	2.26749	1.72919e-12	9.31852e-10	0	8.842	3.494	7.104
TRINITY_DN83071_c0_g1	-10.7393	2.26749	1.72919e-12	9.31852e-10	0	8.813	3.45	0
TRINITY_DN29199_c0_g2	-10.7326	2.2609	1.80673e-12	9.69729e-10	0	8.794	7.14	0
TRINITY_DN106654_c0_g1	-10.7259	2.25427	1.88812e-12	9.97388e-10	0	8.767	2.816	7.157
TRINITY_DN122486_c0_g1	-10.7191	2.24761	1.97355e-12	1.01837e-09	0	8.701	0	0
TRINITY_DN128510_c0_g1	-10.7191	2.24761	1.97355e-12	1.01837e-09	0	8.705	3.029	13.857
TRINITY_DN168456_c0_g1	-10.7191	2.24761	1.97355e-12	1.01837e-09	0	8.701	3.406	0
TRINITY_DN58873_c0_g1	-10.7191	2.24761	1.97355e-12	1.01837e-09	0	8.701	6.812	2.308
TRINITY_DN98572_c0_g1	-10.7191	2.24761	1.97355e-12	1.01837e-09	0	8.705	9.087	6.159
TRINITY_DN102849_c0_g1	-10.7123	2.24092	2.06326e-12	1.04449e-09	0	8.672	5.029	4.09
TRINITY_DN151250_c0_g1	-10.7123	2.24092	2.06326e-12	1.04449e-09	0	8.672	10.058	1.023
TRINITY_DN171404_c0_g1	-10.7123	2.24092	2.06326e-12	1.04449e-09	0	8.672	4.023	0
TRINITY_DN70052_c0_g2	-10.7123	2.24092	2.06326e-12	1.04449e-09	0	8.672	2.012	0
TRINITY_DN134688_c0_g1	-10.7054	2.2342	2.15747e-12	1.06006e-09	0	8.612	3.853	5.222
TRINITY_DN135701_c0_g1	-10.7054	2.2342	2.15747e-12	1.06006e-09	0	8.612	6.421	10.444
TRINITY_DN150568_c0_g1	-10.7054	2.2342	2.15747e-12	1.06006e-09	0	8.612	3.853	0
TRINITY_DN169843_c0_g1	-10.7054	2.2342	2.15747e-12	1.06006e-09	0	8.612	3.853	10.444
TRINITY_DN9212_c1_g1	-10.7054	2.2342	2.15747e-12	1.06006e-09	0	8.612	4.443	8.24
TRINITY_DN124691_c0_g1	-10.6985	2.22745	2.25644e-12	1.09262e-09	0	8.6	6.529	0
TRINITY_DN133704_c0_g1	-10.6985	2.22745	2.25644e-12	1.09262e-09	0	8.578	0.895	0.91
TRINITY_DN37789_c0_g1	-10.6985	2.22745	2.25644e-12	1.09262e-09	0	8.589	1.121	1.139
TRINITY_DN53934_c0_g1	-10.6985	2.22745	2.25644e-12	1.09262e-09	0	8.6	3.265	3.547
TRINITY_DN104119_c0_g1	-10.6916	2.22067	2.36042e-12	1.12665e-09	0	8.551	3.967	4.033
TRINITY_DN62881_c0_g1	-10.6916	2.22067	2.36042e-12	1.12665e-09	0	8.551	6.942	6.049
TRINITY_DN105487_c0_g1	-10.6847	2.21386	2.4697e-12	1.16631e-09	0	8.511	0	2.58
TRINITY_DN143001_c0_g1	-10.6847	2.21386	2.4697e-12	1.16631e-09	0	8.511	6.346	0
TRINITY_DN26180_c0_g1	-10.6847	2.21386	2.4697e-12	1.16631e-09	0	8.511	5.077	0
TRINITY_DN116422_c0_g1	-10.6777	2.20701	2.58457e-12	1.19937e-09	0	8.449	12.348	0
TRINITY_DN164504_c0_g1	-10.6707	2.20013	2.70534e-12	1.23821e-09	0	8.43	4.889	0
TRINITY_DN165103_c0_g1	-10.6707	2.20013	2.70534e-12	1.23821e-09	0	8.41	1.254	0
TRINITY_DN166096_c0_g1	-10.6707	2.20013	2.70534e-12	1.23821e-09	0	8.41	1.254	0
TRINITY_DN131900_c0_g1	-10.6636	2.19322	2.83236e-12	1.28316e-09	0	8.366	2.183	3.329
TRINITY_DN144523_c0_g1	-10.6565	2.18627	2.96596e-12	1.32571e-09	0	8.321	6.949	0.883
TRINITY_DN83546_c0_g1	-10.6565	2.18627	2.96596e-12	1.32571e-09	0	8.321	0	4.415
TRINITY_DN124264_c0_g1	-10.6494	2.17929	3.10652e-12	1.36571e-09	0	8.309	1.239	0
TRINITY_DN92650_c0_g1	-10.6494	2.17929	3.10652e-12	1.36571e-09	0	8.309	3.717	5.039
TRINITY_DN135313_c0_g1	-10.6423	2.17228	3.25445e-12	1.41216e-09	0	8.255	1.077	2.19
TRINITY_DN160002_c0_g1	-10.6423	2.17228	3.25445e-12	1.41216e-09	0	8.255	3.231	0
TRINITY_DN25241_c0_g1	-10.6278	2.15815	3.57412e-12	1.54086e-09	0	8.171	15.638	17.343
TRINITY_DN144507_c0_g1	-10.6206	2.15103	3.74678e-12	1.58966e-09	0	8.145	1.063	1.08
TRINITY_DN163966_c0_g1	-10.6206	2.15103	3.74678e-12	1.58966e-09	0	8.145	2.126	0
TRINITY_DN169577_c0_g1	-10.6206	2.15103	3.74678e-12	1.58966e-09	0	8.145	6.377	9.724
TRINITY_DN134712_c0_g1	-10.6133	2.14388	3.92866e-12	1.62554e-09	0	8.083	7.031	0
TRINITY_DN134790_c0_g1	-10.6133	2.14388	3.92866e-12	1.62554e-09	0	8.072	0	0
TRINITY_DN42919_c0_g1	-10.6133	2.14388	3.92866e-12	1.62554e-09	0	8.072	6.554	7.614
TRINITY_DN70670_c0_g1	-10.6133	2.14388	3.92866e-12	1.62554e-09	0	8.072	8.426	5.711
TRINITY_DN72987_c0_g1	-10.6133	2.14388	3.92866e-12	1.62554e-09	0	8.109	2.418	13.522
TRINITY_DN95070_c0_g1	-10.6133	2.14388	3.92866e-12	1.62554e-09	0	8.072	6.554	2.855
TRINITY_DN147989_c0_g1	-10.6059	2.13669	4.12031e-12	1.66867e-09	0	8.041	3.874	6.564
TRINITY_DN43213_c0_g1	-10.6059	2.13669	4.12031e-12	1.66867e-09	0	8.035	11.533	11.724
TRINITY_DN46109_c0_g1	-10.6059	2.13669	4.12031e-12	1.66867e-09	0	8.041	1.937	2.626
TRINITY_DN76769_c0_g1	-10.6059	2.13669	4.12031e-12	1.66867e-09	0	8.032	3.354	0
TRINITY_DN125663_c0_g1	-10.5986	2.12947	4.32228e-12	1.72951e-09	0	8.009	2.389	1.214
TRINITY_DN164266_c0_g1	-10.5986	2.12947	4.32228e-12	1.72951e-09	0	8.009	1.194	15.784
TRINITY_DN19613_c0_g1	-10.5986	2.12947	4.32228e-12	1.72951e-09	0	8.009	13.138	14.57
TRINITY_DN92520_c0_g1	-10.5986	2.12947	4.32228e-12	1.72951e-09	0	8.009	0	0
TRINITY_DN124339_c0_g1	-10.5911	2.12221	4.5352e-12	1.79855e-09	0	7.954	5.535	0
TRINITY_DN113956_c0_g1	-10.5837	2.11491	4.75972e-12	1.85457e-09	0	7.909	5.897	2.398
TRINITY_DN136406_c0_g1	-10.5837	2.11491	4.75972e-12	1.85457e-09	0	7.909	3.538	1.199
TRINITY_DN142722_c0_g1	-10.5837	2.11491	4.75972e-12	1.85457e-09	0	7.909	0	0
TRINITY_DN147453_c0_g1	-10.5837	2.11491	4.75972e-12	1.85457e-09	0	7.933	2.258	0
TRINITY_DN49264_c2_g1	-10.5837	2.11491	4.75972e-12	1.85457e-09	0	7.909	0	0
TRINITY_DN64964_c0_g1	-10.5837	2.11491	4.75972e-12	1.85457e-09	0	7.909	12.974	8.393
TRINITY_DN114723_c0_g1	-10.5687	2.1002	5.24635e-12	1.96953e-09	0	7.837	3.636	0
TRINITY_DN119766_c0_g1	-10.5687	2.1002	5.24635e-12	1.96953e-09	0	7.837	0	2.772
TRINITY_DN85823_c0_g1	-10.5687	2.1002	5.24635e-12	1.96953e-09	0	7.837	7.272	9.24
TRINITY_DN129378_c0_g1	-10.5611	2.0928	5.50998e-12	2.03985e-09	0	7.817	2.04	2.074
TRINITY_DN138403_c0_g1	-10.5611	2.0928	5.50998e-12	2.03985e-09	0	7.819	0.816	0.83
TRINITY_DN168780_c0_g1	-10.5611	2.0928	5.50998e-12	2.03985e-09	0	7.81	3.494	5.92
TRINITY_DN170984_c0_g1	-10.5611	2.0928	5.50998e-12	2.03985e-09	0	7.817	1.02	1.037
TRINITY_DN46838_c0_g1	-10.5611	2.0928	5.50998e-12	2.03985e-09	0	7.793	4.801	0.568
TRINITY_DN108360_c0_g1	-10.5458	2.07786	6.08208e-12	2.20284e-09	0	7.708	4.023	2.045
TRINITY_DN138494_c0_g1	-10.5458	2.07786	6.08208e-12	2.20284e-09	0	7.712	1.15	0
TRINITY_DN170832_c0_g1	-10.5458	2.07786	6.08208e-12	2.20284e-09	0	7.72	7.163	0
TRINITY_DN56646_c0_g1	-10.5458	2.07786	6.08208e-12	2.20284e-09	0	7.712	11.5	7.014
TRINITY_DN63218_c0_g1	-10.5382	2.07033	6.39239e-12	2.30897e-09	0	7.695	4.016	9.799
TRINITY_DN136925_c0_g1	-10.5227	2.05516	7.06661e-12	2.45944e-09	0	7.613	10.218	1.154
TRINITY_DN144988_c0_g1	-10.5227	2.05516	7.06661e-12	2.45944e-09	0	7.613	1.135	0
TRINITY_DN145774_c0_g1	-10.5227	2.05516	7.06661e-12	2.45944e-09	0	7.601	4.959	3.025
TRINITY_DN152120_c0_g1	-10.5227	2.05516	7.06661e-12	2.45944e-09	0	7.601	3.967	2.016
TRINITY_DN67875_c0_g1	-10.5227	2.05516	7.06661e-12	2.45944e-09	0	7.613	4.541	4.617
TRINITY_DN68481_c0_g1	-10.5227	2.05516	7.06661e-12	2.45944e-09	0	7.601	1.984	13.107
TRINITY_DN153549_c0_g1	-10.5148	2.04752	7.43276e-12	2.54707e-09	0	7.554	5.257	2.672
TRINITY_DN39572_c0_g1	-10.5148	2.04752	7.43276e-12	2.54707e-09	0	7.554	9.199	14.028
TRINITY_DN84950_c0_g1	-10.5148	2.04752	7.43276e-12	2.54707e-09	0	7.554	8.542	17.368
TRINITY_DN131830_c0_g1	-10.507	2.03983	7.81988e-12	2.61929e-09	0	7.515	3.362	1.139
TRINITY_DN169193_c0_g1	-10.507	2.03983	7.81988e-12	2.61929e-09	0	7.515	3.362	0
TRINITY_DN105826_c0_g1	-10.4991	2.03211	8.2293e-12	2.68903e-09	0	7.493	19.556	10.934
TRINITY_DN108432_c0_g1	-10.4991	2.03211	8.2293e-12	2.68903e-09	0	7.493	3.911	8.946
TRINITY_DN122939_c0_g1	-10.4991	2.03211	8.2293e-12	2.68903e-09	0	7.489	3.475	1.766
TRINITY_DN130118_c0_g1	-10.4911	2.02434	8.66242e-12	2.75642e-09	0	7.417	8.849	4.498
TRINITY_DN152020_c0_g1	-10.4911	2.02434	8.66242e-12	2.75642e-09	0	7.451	3.889	6.326
TRINITY_DN96737_c0_g1	-10.4911	2.02434	8.66242e-12	2.75642e-09	0	7.417	1.106	4.498
TRINITY_DN111589_c0_g1	-10.4832	2.01653	9.12075e-12	2.86812e-09	0	7.382	1.284	0
TRINITY_DN113910_c0_g1	-10.4832	2.01653	9.12075e-12	2.86812e-09	0	7.382	0	0
TRINITY_DN124714_c0_g1	-10.4832	2.01653	9.12075e-12	2.86812e-09	0	7.382	1.284	2.611
TRINITY_DN165149_c0_g1	-10.4832	2.01653	9.12075e-12	2.86812e-09	0	7.382	6.421	0
TRINITY_DN170726_c0_g1	-10.4832	2.01653	9.12075e-12	2.86812e-09	0	7.382	0	10.444
TRINITY_DN112539_c0_g1	-10.467	2.00078	1.01196e-11	3.0256e-09	0	7.295	0	1.29
TRINITY_DN123976_c0_g1	-10.467	2.00078	1.01196e-11	3.0256e-09	0	7.295	5.077	18.063
TRINITY_DN126942_c0_g1	-10.467	2.00078	1.01196e-11	3.0256e-09	0	7.32	6.55	1.11
TRINITY_DN134504_c0_g1	-10.467	2.00078	1.01196e-11	3.0256e-09	0	7.32	2.183	2.219
TRINITY_DN146562_c0_g1	-10.467	2.00078	1.01196e-11	3.0256e-09	0	7.295	0	5.161
TRINITY_DN156337_c0_g1	-10.467	2.00078	1.01196e-11	3.0256e-09	0	7.32	0	0
TRINITY_DN163935_c0_g1	-10.467	2.00078	1.01196e-11	3.0256e-09	0	7.293	1.384	3.518
TRINITY_DN169203_c0_g1	-10.467	2.00078	1.01196e-11	3.0256e-09	0	7.32	0	3.329
TRINITY_DN81529_c0_g1	-10.467	2.00078	1.01196e-11	3.0256e-09	0	7.295	5.077	1.29
TRINITY_DN148452_c0_g1	-10.4589	1.99284	1.06636e-11	3.10491e-09	0	7.254	0	3.079
TRINITY_DN154739_c0_g1	-10.4589	1.99284	1.06636e-11	3.10491e-09	0	7.261	4.211	1.712
TRINITY_DN107919_c0_g1	-10.4508	1.98485	1.12401e-11	3.22358e-09	0	7.223	1.077	0
TRINITY_DN110352_c0_g1	-10.4508	1.98485	1.12401e-11	3.22358e-09	0	7.223	3.231	1.095
TRINITY_DN114195_c0_g1	-10.4508	1.98485	1.12401e-11	3.22358e-09	0	7.223	6.463	1.095
TRINITY_DN141786_c0_g1	-10.4508	1.98485	1.12401e-11	3.22358e-09	0	7.223	5.386	8.76
TRINITY_DN169123_c0_g1	-10.4508	1.98485	1.12401e-11	3.22358e-09	0	7.223	3.231	4.38
TRINITY_DN47345_c0_g1	-10.4508	1.98485	1.12401e-11	3.22358e-09	0	7.245	3.798	3.587
TRINITY_DN106969_c0_g1	-10.4425	1.97682	1.18509e-11	3.3204e-09	0	7.208	7.525	15.299
TRINITY_DN120662_c0_g1	-10.4425	1.97682	1.18509e-11	3.3204e-09	0	7.208	2.508	0
TRINITY_DN136926_c0_g1	-10.4425	1.97682	1.18509e-11	3.3204e-09	0	7.208	2.508	0
TRINITY_DN136990_c0_g1	-10.4425	1.97682	1.18509e-11	3.3204e-09	0	7.208	1.254	1.275
TRINITY_DN143112_c0_g1	-10.4425	1.97682	1.18509e-11	3.3204e-09	0	7.208	1.254	0
TRINITY_DN154363_c0_g1	-10.4425	1.97682	1.18509e-11	3.3204e-09	0	7.208	7.525	0
TRINITY_DN170259_c0_g1	-10.4425	1.97682	1.18509e-11	3.3204e-09	0	7.208	2.508	3.825
TRINITY_DN78251_c0_g1	-10.4425	1.97682	1.18509e-11	3.3204e-09	0	7.208	8.779	8.924
TRINITY_DN84227_c0_g1	-10.4425	1.97682	1.18509e-11	3.3204e-09	0	7.208	2.508	3.825
TRINITY_DN108549_c0_g1	-10.4343	1.96875	1.24985e-11	3.40893e-09	0	7.127	8.502	1.08
TRINITY_DN111537_c0_g1	-10.4343	1.96875	1.24985e-11	3.40893e-09	0	7.149	4.146	0
TRINITY_DN133774_c0_g1	-10.4343	1.96875	1.24985e-11	3.40893e-09	0	7.127	3.188	4.322
TRINITY_DN134836_c0_g1	-10.4343	1.96875	1.24985e-11	3.40893e-09	0	7.149	3.317	0.843
TRINITY_DN140296_c0_g1	-10.4343	1.96875	1.24985e-11	3.40893e-09	0	7.127	1.063	0
TRINITY_DN149049_c0_g1	-10.4343	1.96875	1.24985e-11	3.40893e-09	0	7.127	6.377	0
TRINITY_DN104657_c0_g1	-10.426	1.96063	1.31853e-11	3.52431e-09	0	7.122	2.478	1.26
TRINITY_DN113303_c0_g1	-10.426	1.96063	1.31853e-11	3.52431e-09	0	7.122	8.674	2.519
TRINITY_DN113723_c0_g1	-10.426	1.96063	1.31853e-11	3.52431e-09	0	7.122	9.913	3.779
TRINITY_DN133348_c0_g1	-10.426	1.96063	1.31853e-11	3.52431e-09	0	7.122	19.825	8.818
TRINITY_DN159431_c0_g1	-10.426	1.96063	1.31853e-11	3.52431e-09	0	7.122	1.239	1.26
TRINITY_DN160004_c0_g1	-10.426	1.96063	1.31853e-11	3.52431e-09	0	7.122	2.478	0
TRINITY_DN169512_c0_g1	-10.426	1.96063	1.31853e-11	3.52431e-09	0	7.122	1.239	0
TRINITY_DN154865_c0_g1	-10.4176	1.95247	1.39137e-11	3.63186e-09	0	7.046	1.337	0.68
TRINITY_DN160056_c0_g1	-10.4176	1.95247	1.39137e-11	3.63186e-09	0	7.07	4.613	0
TRINITY_DN122665_c0_g1	-10.4092	1.94426	1.46867e-11	3.74584e-09	0	7.036	7.345	3.733
TRINITY_DN130894_c0_g1	-10.4092	1.94426	1.46867e-11	3.74584e-09	0	7.036	1.224	0
TRINITY_DN136759_c0_g1	-10.4092	1.94426	1.46867e-11	3.74584e-09	0	7.031	1.048	0
TRINITY_DN140936_c0_g1	-10.4092	1.94426	1.46867e-11	3.74584e-09	0	7.031	1.048	0
TRINITY_DN143275_c0_g1	-10.4092	1.94426	1.46867e-11	3.74584e-09	0	7.037	5.509	0
TRINITY_DN144784_c0_g1	-10.4092	1.94426	1.46867e-11	3.74584e-09	0	7.031	0	0
TRINITY_DN155938_c0_g1	-10.4092	1.94426	1.46867e-11	3.74584e-09	0	7.037	2.449	0
TRINITY_DN156351_c0_g1	-10.4092	1.94426	1.46867e-11	3.74584e-09	0	7.036	9.793	3.733
TRINITY_DN168635_c0_g1	-10.4092	1.94426	1.46867e-11	3.74584e-09	0	7.036	2.448	9.955
TRINITY_DN75693_c0_g1	-10.4092	1.94426	1.46867e-11	3.74584e-09	0	7.031	5.242	1.066
TRINITY_DN102405_c0_g1	-10.4008	1.936	1.55072e-11	3.90296e-09	0	6.976	2.184	0.74
TRINITY_DN101200_c0_g1	-10.3922	1.92769	1.63784e-11	4.00898e-09	0	6.95	0	0
TRINITY_DN108235_c0_g1	-10.3922	1.92769	1.63784e-11	4.00898e-09	0	6.95	3.628	2.459
TRINITY_DN113768_c0_g1	-10.3922	1.92769	1.63784e-11	4.00898e-09	0	6.926	1.607	0
TRINITY_DN144900_c0_g1	-10.3922	1.92769	1.63784e-11	4.00898e-09	0	6.95	1.209	1.229
TRINITY_DN146573_c0_g1	-10.3922	1.92769	1.63784e-11	4.00898e-09	0	6.95	3.628	9.834
TRINITY_DN157778_c0_g1	-10.3922	1.92769	1.63784e-11	4.00898e-09	0	6.95	0	11.063
TRINITY_DN159013_c0_g1	-10.3922	1.92769	1.63784e-11	4.00898e-09	0	6.926	0.803	0
TRINITY_DN159913_c0_g1	-10.3922	1.92769	1.63784e-11	4.00898e-09	0	6.95	2.418	0
TRINITY_DN160255_c0_g1	-10.3922	1.92769	1.63784e-11	4.00898e-09	0	6.95	4.837	6.146
TRINITY_DN164909_c0_g1	-10.3922	1.92769	1.63784e-11	4.00898e-09	0	6.95	1.209	1.229
TRINITY_DN167102_c0_g1	-10.3922	1.92769	1.63784e-11	4.00898e-09	0	6.95	1.209	6.146
TRINITY_DN170213_c0_g1	-10.3922	1.92769	1.63784e-11	4.00898e-09	0	6.95	8.464	9.834
TRINITY_DN170846_c0_g1	-10.3922	1.92769	1.63784e-11	4.00898e-09	0	6.95	9.674	4.917
TRINITY_DN49360_c0_g1	-10.3922	1.92769	1.63784e-11	4.00898e-09	0	6.926	8.033	13.066
TRINITY_DN18538_c0_g1	-10.3837	1.91934	1.73037e-11	4.1668e-09	0	6.912	0	0
TRINITY_DN108877_c0_g1	-10.3751	1.91093	1.82869e-11	4.27267e-09	0	6.865	0	0
TRINITY_DN109848_c0_g1	-10.3751	1.91093	1.82869e-11	4.27267e-09	0	6.865	2.389	0
TRINITY_DN133207_c0_g1	-10.3751	1.91093	1.82869e-11	4.27267e-09	0	6.84	6.12	6.221
TRINITY_DN137138_c0_g1	-10.3751	1.91093	1.82869e-11	4.27267e-09	0	6.865	2.389	0
TRINITY_DN149603_c0_g1	-10.3751	1.91093	1.82869e-11	4.27267e-09	0	6.862	8.059	3.641
TRINITY_DN152470_c0_g1	-10.3751	1.91093	1.82869e-11	4.27267e-09	0	6.84	0	7.258
TRINITY_DN156168_c0_g1	-10.3751	1.91093	1.82869e-11	4.27267e-09	0	6.859	2.864	0
TRINITY_DN157159_c0_g1	-10.3751	1.91093	1.82869e-11	4.27267e-09	0	6.865	5.972	0
TRINITY_DN159949_c0_g1	-10.3751	1.91093	1.82869e-11	4.27267e-09	0	6.865	2.389	0
TRINITY_DN163639_c0_g1	-10.3751	1.91093	1.82869e-11	4.27267e-09	0	6.84	6.12	0
TRINITY_DN73442_c0_g1	-10.3751	1.91093	1.82869e-11	4.27267e-09	0	6.862	0.895	11.834
TRINITY_DN73735_c0_g1	-10.3751	1.91093	1.82869e-11	4.27267e-09	0	6.865	4.777	0
TRINITY_DN96122_c0_g1	-10.3751	1.91093	1.82869e-11	4.27267e-09	0	6.84	9.18	7.258
TRINITY_DN110373_c0_g1	-10.3664	1.90248	1.93318e-11	4.47768e-09	0	6.816	0.791	0.804
TRINITY_DN64198_c0_g1	-10.3664	1.90248	1.93318e-11	4.47768e-09	0	6.809	0	8.671
TRINITY_DN68988_c0_g1	-10.3664	1.90248	1.93318e-11	4.47768e-09	0	6.816	3.953	0
TRINITY_DN136067_c0_g1	-10.3577	1.89398	2.04429e-11	4.70242e-09	0	6.759	3.528	2.69
TRINITY_DN136330_c0_g1	-10.3577	1.89398	2.04429e-11	4.70242e-09	0	6.779	2.359	8.393
TRINITY_DN146680_c0_g1	-10.3577	1.89398	2.04429e-11	4.70242e-09	0	6.759	2.646	6.276
TRINITY_DN156532_c0_g1	-10.3577	1.89398	2.04429e-11	4.70242e-09	0	6.779	4.718	10.792
TRINITY_DN112017_c0_g1	-10.349	1.88543	2.16245e-11	4.89836e-09	0	6.745	1.006	0
TRINITY_DN112217_c0_g1	-10.349	1.88543	2.16245e-11	4.89836e-09	0	6.744	4.928	0
TRINITY_DN13117_c1_g1	-10.349	1.88543	2.16245e-11	4.89836e-09	0	6.745	1.006	6.135
TRINITY_DN148430_c0_g1	-10.349	1.88543	2.16245e-11	4.89836e-09	0	6.745	1.006	0
TRINITY_DN102271_c0_g1	-10.3401	1.87683	2.28818e-11	5.03799e-09	0	6.695	2.329	0
TRINITY_DN108892_c0_g1	-10.3401	1.87683	2.28818e-11	5.03799e-09	0	6.685	1.269	0
TRINITY_DN122501_c0_g1	-10.3401	1.87683	2.28818e-11	5.03799e-09	0	6.706	1.556	3.163
TRINITY_DN136603_c0_g1	-10.3401	1.87683	2.28818e-11	5.03799e-09	0	6.695	1.165	0
TRINITY_DN136855_c0_g1	-10.3401	1.87683	2.28818e-11	5.03799e-09	0	6.695	5.824	7.104
TRINITY_DN167587_c0_g1	-10.3401	1.87683	2.28818e-11	5.03799e-09	0	6.695	1.165	17.761
TRINITY_DN52427_c0_g1	-10.3401	1.87683	2.28818e-11	5.03799e-09	0	6.695	6.988	5.92
TRINITY_DN63111_c0_g1	-10.3401	1.87683	2.28818e-11	5.03799e-09	0	6.695	9.318	11.84
TRINITY_DN64378_c0_g1	-10.3401	1.87683	2.28818e-11	5.03799e-09	0	6.695	3.494	1.184
TRINITY_DN76277_c0_g1	-10.3401	1.87683	2.28818e-11	5.03799e-09	0	6.685	1.903	1.935
TRINITY_DN134484_c0_g1	-10.3313	1.86817	2.42199e-11	5.24618e-09	0	6.657	0.869	0
TRINITY_DN158344_c0_g1	-10.3313	1.86817	2.42199e-11	5.24618e-09	0	6.651	5.951	0
TRINITY_DN163952_c0_g1	-10.3313	1.86817	2.42199e-11	5.24618e-09	0	6.651	2.975	0
TRINITY_DN170889_c0_g1	-10.3313	1.86817	2.42199e-11	5.24618e-09	0	6.651	0.992	10.082
TRINITY_DN74521_c0_g1	-10.3313	1.86817	2.42199e-11	5.24618e-09	0	6.673	4.194	3.197
TRINITY_DN109087_c0_g1	-10.3223	1.85946	2.56446e-11	5.42294e-09	0	6.598	1.53	3.89
TRINITY_DN123425_c0_g1	-10.3223	1.85946	2.56446e-11	5.42294e-09	0	6.598	1.53	3.112
TRINITY_DN128669_c0_g1	-10.3223	1.85946	2.56446e-11	5.42294e-09	0	6.61	1.15	4.676
TRINITY_DN130852_c0_g1	-10.3223	1.85946	2.56446e-11	5.42294e-09	0	6.598	0.765	0
TRINITY_DN134426_c0_g1	-10.3223	1.85946	2.56446e-11	5.42294e-09	0	6.61	1.15	9.353
TRINITY_DN154970_c0_g1	-10.3223	1.85946	2.56446e-11	5.42294e-09	0	6.61	4.6	0
TRINITY_DN168063_c0_g1	-10.3223	1.85946	2.56446e-11	5.42294e-09	0	6.598	3.826	3.89
TRINITY_DN170083_c0_g1	-10.3223	1.85946	2.56446e-11	5.42294e-09	0	6.61	2.3	5.845
TRINITY_DN64521_c0_g1	-10.3223	1.85946	2.56446e-11	5.42294e-09	0	6.61	0	10.522
TRINITY_DN75311_c0_g1	-10.3223	1.85946	2.56446e-11	5.42294e-09	0	6.61	6.9	10.522
TRINITY_DN86922_c0_g1	-10.3223	1.85946	2.56446e-11	5.42294e-09	0	6.61	4.6	2.338
TRINITY_DN124920_c0_g1	-10.3134	1.8507	2.7162e-11	5.66318e-09	0	6.557	4.889	1.988
TRINITY_DN27190_c0_g1	-10.3134	1.8507	2.7162e-11	5.66318e-09	0	6.576	5.884	2.492
TRINITY_DN159787_c0_g1	-10.3043	1.84189	2.87788e-11	5.97232e-09	0	6.526	0	0
TRINITY_DN160859_c0_g1	-10.2952	1.83302	3.05021e-11	6.2427e-09	0	6.49	1.506	0
TRINITY_DN107570_c0_g1	-10.2861	1.8241	3.23396e-11	6.49933e-09	0	6.463	2.892	0
TRINITY_DN109579_c0_g1	-10.2861	1.8241	3.23396e-11	6.49933e-09	0	6.441	4.483	1.139
TRINITY_DN125292_c0_g1	-10.2861	1.8241	3.23396e-11	6.49933e-09	0	6.463	9.639	6.859
TRINITY_DN131496_c0_g1	-10.2861	1.8241	3.23396e-11	6.49933e-09	0	6.455	2.527	0
TRINITY_DN157608_c0_g1	-10.2861	1.8241	3.23396e-11	6.49933e-09	0	6.441	3.362	0
TRINITY_DN158289_c0_g1	-10.2861	1.8241	3.23396e-11	6.49933e-09	0	6.442	2.69	13.673
TRINITY_DN171503_c0_g1	-10.2861	1.8241	3.23396e-11	6.49933e-09	0	6.463	2.892	0
TRINITY_DN59574_c0_g1	-10.2861	1.8241	3.23396e-11	6.49933e-09	0	6.455	4.211	0
TRINITY_DN74726_c0_g1	-10.2861	1.8241	3.23396e-11	6.49933e-09	0	6.455	4.211	4.281
TRINITY_DN170936_c0_g1	-10.2769	1.81512	3.42995e-11	6.7511e-09	0	6.405	0.669	0
TRINITY_DN113506_c0_g1	-10.2676	1.80609	3.6391e-11	7.02819e-09	0	6.384	5.183	3.764
TRINITY_DN114252_c0_g1	-10.2676	1.80609	3.6391e-11	7.02819e-09	0	6.371	2.85	0
TRINITY_DN120814_c0_g1	-10.2676	1.80609	3.6391e-11	7.02819e-09	0	6.358	1.106	3.373
TRINITY_DN165990_c0_g1	-10.2676	1.80609	3.6391e-11	7.02819e-09	0	6.358	3.318	6.747
TRINITY_DN167270_c0_g1	-10.2676	1.80609	3.6391e-11	7.02819e-09	0	6.358	2.212	2.249
TRINITY_DN167474_c0_g1	-10.2676	1.80609	3.6391e-11	7.02819e-09	0	6.371	2.85	7.726
TRINITY_DN34731_c0_g1	-10.2676	1.80609	3.6391e-11	7.02819e-09	0	6.358	14.379	38.232
TRINITY_DN47191_c0_g1	-10.2676	1.80609	3.6391e-11	7.02819e-09	0	6.358	3.318	5.622
TRINITY_DN74672_c0_g1	-10.2676	1.80609	3.6391e-11	7.02819e-09	0	6.384	4.443	0
TRINITY_DN78145_c0_g1	-10.2676	1.80609	3.6391e-11	7.02819e-09	0	6.358	4.424	2.249
TRINITY_DN83092_c0_g1	-10.2676	1.80609	3.6391e-11	7.02819e-09	0	6.358	1.106	3.373
TRINITY_DN95554_c0_g1	-10.2676	1.80609	3.6391e-11	7.02819e-09	0	6.354	5.804	0
TRINITY_DN145417_c0_g1	-10.2583	1.797	3.86235e-11	7.35311e-09	0	6.336	1.202	0
TRINITY_DN110703_c0_g1	-10.2489	1.78785	4.10077e-11	7.67579e-09	0	6.274	1.092	4.439
TRINITY_DN117893_c0_g1	-10.2489	1.78785	4.10077e-11	7.67579e-09	0	6.274	15.282	0
TRINITY_DN126920_c0_g1	-10.2489	1.78785	4.10077e-11	7.67579e-09	0	6.274	0	1.11
TRINITY_DN133488_c0_g1	-10.2489	1.78785	4.10077e-11	7.67579e-09	0	6.274	0	0
TRINITY_DN143584_c0_g1	-10.2489	1.78785	4.10077e-11	7.67579e-09	0	6.278	6.554	2.855
TRINITY_DN144153_c0_g1	-10.2489	1.78785	4.10077e-11	7.67579e-09	0	6.274	0	0
TRINITY_DN158797_c0_g1	-10.2489	1.78785	4.10077e-11	7.67579e-09	0	6.274	3.275	15.536
TRINITY_DN169416_c0_g1	-10.2489	1.78785	4.10077e-11	7.67579e-09	0	6.274	0	0
TRINITY_DN80439_c0_g1	-10.2489	1.78785	4.10077e-11	7.67579e-09	0	6.278	4.681	0
TRINITY_DN82054_c0_g1	-10.2489	1.78785	4.10077e-11	7.67579e-09	0	6.278	1.872	0
TRINITY_DN86498_c0_g1	-10.2489	1.78785	4.10077e-11	7.67579e-09	0	6.274	3.275	0
TRINITY_DN118451_c0_g1	-10.2394	1.77864	4.35548e-11	8.05107e-09	0	6.255	5.713	12.446
TRINITY_DN151920_c0_g1	-10.2394	1.77864	4.35548e-11	8.05107e-09	0	6.255	0.816	1.659
TRINITY_DN106390_c0_g1	-10.2299	1.76937	4.6277e-11	8.44908e-09	0	6.187	0	0
TRINITY_DN109816_c0_g1	-10.2299	1.76937	4.6277e-11	8.44908e-09	0	6.187	5.535	0.938
TRINITY_DN133914_c0_g1	-10.2299	1.76937	4.6277e-11	8.44908e-09	0	6.191	5.386	1.095
TRINITY_DN142433_c0_g1	-10.2299	1.76937	4.6277e-11	8.44908e-09	0	6.222	2.952	1.201
TRINITY_DN152235_c0_g1	-10.2299	1.76937	4.6277e-11	8.44908e-09	0	6.187	1.845	0
TRINITY_DN152382_c0_g1	-10.2299	1.76937	4.6277e-11	8.44908e-09	0	6.187	4.613	4.689
TRINITY_DN105136_c0_g1	-10.2203	1.76005	4.91875e-11	8.77664e-09	0	6.151	2.568	0
TRINITY_DN129301_c0_g1	-10.2203	1.76005	4.91875e-11	8.77664e-09	0	6.151	8.99	0
TRINITY_DN135404_c0_g1	-10.2203	1.76005	4.91875e-11	8.77664e-09	0	6.151	1.284	0
TRINITY_DN137039_c0_g1	-10.2203	1.76005	4.91875e-11	8.77664e-09	0	6.151	7.705	7.833
TRINITY_DN139017_c0_g1	-10.2203	1.76005	4.91875e-11	8.77664e-09	0	6.151	1.284	0
TRINITY_DN142911_c0_g1	-10.2203	1.76005	4.91875e-11	8.77664e-09	0	6.151	0	0
TRINITY_DN143155_c0_g1	-10.2203	1.76005	4.91875e-11	8.77664e-09	0	6.151	5.137	0
TRINITY_DN147027_c0_g1	-10.2203	1.76005	4.91875e-11	8.77664e-09	0	6.151	2.568	0
TRINITY_DN159885_c0_g1	-10.2203	1.76005	4.91875e-11	8.77664e-09	0	6.151	2.568	0
TRINITY_DN168593_c0_g1	-10.2203	1.76005	4.91875e-11	8.77664e-09	0	6.151	2.568	2.611
TRINITY_DN25601_c0_g4	-10.2203	1.76005	4.91875e-11	8.77664e-09	0	6.151	3.853	0
TRINITY_DN118731_c0_g1	-10.2107	1.75066	5.23006e-11	9.10126e-09	0	6.109	2.126	0
TRINITY_DN129840_c0_g1	-10.2107	1.75066	5.23006e-11	9.10126e-09	0	6.109	1.063	0
TRINITY_DN150431_c0_g1	-10.2107	1.75066	5.23006e-11	9.10126e-09	0	6.109	6.377	7.563
TRINITY_DN154954_c0_g1	-10.2107	1.75066	5.23006e-11	9.10126e-09	0	6.109	4.251	10.804
TRINITY_DN160449_c0_g1	-10.2107	1.75066	5.23006e-11	9.10126e-09	0	6.109	3.188	1.08
TRINITY_DN82217_c0_g1	-10.2107	1.75066	5.23006e-11	9.10126e-09	0	6.11	4.639	0.589
TRINITY_DN112430_c0_g1	-10.201	1.74121	5.56318e-11	9.53202e-09	0	6.079	2.538	0
TRINITY_DN123149_c0_g1	-10.201	1.74121	5.56318e-11	9.53202e-09	0	6.079	0	0
TRINITY_DN124172_c0_g1	-10.201	1.74121	5.56318e-11	9.53202e-09	0	6.079	10.153	0
TRINITY_DN124718_c0_g1	-10.201	1.74121	5.56318e-11	9.53202e-09	0	6.07	0.704	2.863
TRINITY_DN128355_c0_g1	-10.201	1.74121	5.56318e-11	9.53202e-09	0	6.079	7.615	9.031
TRINITY_DN129805_c0_g1	-10.201	1.74121	5.56318e-11	9.53202e-09	0	6.079	1.269	0
TRINITY_DN133542_c0_g1	-10.201	1.74121	5.56318e-11	9.53202e-09	0	6.087	1.191	1.211
TRINITY_DN148348_c0_g1	-10.201	1.74121	5.56318e-11	9.53202e-09	0	6.095	0.909	0.924
TRINITY_DN158962_c0_g1	-10.201	1.74121	5.56318e-11	9.53202e-09	0	6.079	1.269	0
TRINITY_DN159924_c0_g1	-10.201	1.74121	5.56318e-11	9.53202e-09	0	6.095	0.909	1.848
TRINITY_DN91571_c1_g1	-10.201	1.74121	5.56318e-11	9.53202e-09	0	6.079	2.538	2.58
TRINITY_DN113125_c0_g1	-10.1912	1.7317	5.9198e-11	9.95166e-09	0	6.058	0	0
TRINITY_DN113518_c0_g1	-10.1912	1.7317	5.9198e-11	9.95166e-09	0	6.026	4.194	5.329
TRINITY_DN119433_c0_g1	-10.1912	1.7317	5.9198e-11	9.95166e-09	0	6.026	1.048	0
TRINITY_DN121506_c0_g1	-10.1912	1.7317	5.9198e-11	9.95166e-09	0	6.058	1.581	0
TRINITY_DN154268_c0_g1	-10.1912	1.7317	5.9198e-11	9.95166e-09	0	6.058	3.953	4.822
TRINITY_DN154392_c0_g1	-10.1912	1.7317	5.9198e-11	9.95166e-09	0	6.026	4.194	1.066
TRINITY_DN154701_c0_g1	-10.1912	1.7317	5.9198e-11	9.95166e-09	0	6.026	3.145	18.119
TRINITY_DN100210_c0_g1	-10.1814	1.72213	6.30172e-11	1.01838e-08	0	6.005	1.791	3.641
TRINITY_DN103652_c0_g1	-10.1814	1.72213	6.30172e-11	1.01838e-08	0	5.982	1.561	1.587
TRINITY_DN117142_c0_g1	-10.1814	1.72213	6.30172e-11	1.01838e-08	0	6.007	0	2.55
TRINITY_DN125483_c0_g1	-10.1814	1.72213	6.30172e-11	1.01838e-08	0	6.007	1.254	11.474
TRINITY_DN129533_c0_g1	-10.1814	1.72213	6.30172e-11	1.01838e-08	0	6.007	3.762	8.924
TRINITY_DN135159_c0_g1	-10.1814	1.72213	6.30172e-11	1.01838e-08	0	6.007	5.016	8.924
TRINITY_DN146584_c0_g1	-10.1814	1.72213	6.30172e-11	1.01838e-08	0	6.007	3.762	0
TRINITY_DN158264_c0_g1	-10.1814	1.72213	6.30172e-11	1.01838e-08	0	6.007	0	7.649
TRINITY_DN159900_c0_g1	-10.1814	1.72213	6.30172e-11	1.01838e-08	0	6.007	7.525	3.825
TRINITY_DN165804_c0_g1	-10.1814	1.72213	6.30172e-11	1.01838e-08	0	6.007	1.254	0
TRINITY_DN168686_c0_g1	-10.1814	1.72213	6.30172e-11	1.01838e-08	0	6.007	6.27	0
TRINITY_DN169298_c0_g1	-10.1814	1.72213	6.30172e-11	1.01838e-08	0	5.999	0	6.945
TRINITY_DN170319_c0_g1	-10.1814	1.72213	6.30172e-11	1.01838e-08	0	6.007	3.762	0
TRINITY_DN58526_c0_g1	-10.1814	1.72213	6.30172e-11	1.01838e-08	0	6.007	1.254	11.474
TRINITY_DN109549_c0_g1	-10.1715	1.71249	6.71092e-11	1.07283e-08	0	5.944	0	0
TRINITY_DN115348_c0_g1	-10.1715	1.71249	6.71092e-11	1.07283e-08	0	5.944	0	0
TRINITY_DN120751_c0_g1	-10.1715	1.71249	6.71092e-11	1.07283e-08	0	5.971	1.948	2.376
TRINITY_DN148401_c0_g1	-10.1715	1.71249	6.71092e-11	1.07283e-08	0	5.944	5.171	0
TRINITY_DN163101_c0_g1	-10.1715	1.71249	6.71092e-11	1.07283e-08	0	5.97	0.623	0
TRINITY_DN95479_c0_g1	-10.1715	1.71249	6.71092e-11	1.07283e-08	0	5.965	5.189	3.165
TRINITY_DN107643_c0_g1	-10.1615	1.70278	7.14954e-11	1.11755e-08	0	5.907	2.335	22.374
TRINITY_DN112130_c0_g1	-10.1615	1.70278	7.14954e-11	1.11755e-08	0	5.935	0	0
TRINITY_DN124535_c0_g1	-10.1615	1.70278	7.14954e-11	1.11755e-08	0	5.935	6.195	0
TRINITY_DN130867_c0_g1	-10.1615	1.70278	7.14954e-11	1.11755e-08	0	5.935	4.956	0
TRINITY_DN134609_c0_g1	-10.1615	1.70278	7.14954e-11	1.11755e-08	0	5.914	2.646	0
TRINITY_DN135940_c0_g1	-10.1615	1.70278	7.14954e-11	1.11755e-08	0	5.935	2.478	5.039
TRINITY_DN136908_c0_g1	-10.1615	1.70278	7.14954e-11	1.11755e-08	0	5.935	3.717	0
TRINITY_DN147207_c0_g1	-10.1615	1.70278	7.14954e-11	1.11755e-08	0	5.935	2.478	0
TRINITY_DN160351_c0_g1	-10.1615	1.70278	7.14954e-11	1.11755e-08	0	5.935	0	0
TRINITY_DN49451_c0_g1	-10.1615	1.70278	7.14954e-11	1.11755e-08	0	5.935	12.391	10.077
TRINITY_DN91932_c0_g1	-10.1615	1.70278	7.14954e-11	1.11755e-08	0	5.914	2.646	1.793
TRINITY_DN110943_c0_g1	-10.1514	1.69301	7.61991e-11	1.16652e-08	0	5.865	1.361	3.458
TRINITY_DN112280_c0_g1	-10.1514	1.69301	7.61991e-11	1.16652e-08	0	5.89	1.118	0
TRINITY_DN112778_c0_g1	-10.1514	1.69301	7.61991e-11	1.16652e-08	0	5.863	4.896	3.733
TRINITY_DN118642_c0_g1	-10.1514	1.69301	7.61991e-11	1.16652e-08	0	5.863	1.224	0
TRINITY_DN122478_c0_g1	-10.1514	1.69301	7.61991e-11	1.16652e-08	0	5.865	4.591	2.334
TRINITY_DN122754_c0_g1	-10.1514	1.69301	7.61991e-11	1.16652e-08	0	5.863	7.345	2.489
TRINITY_DN128576_c0_g1	-10.1514	1.69301	7.61991e-11	1.16652e-08	0	5.865	5.357	1.556
TRINITY_DN136062_c0_g1	-10.1514	1.69301	7.61991e-11	1.16652e-08	0	5.863	1.224	0
TRINITY_DN136728_c0_g1	-10.1514	1.69301	7.61991e-11	1.16652e-08	0	5.863	4.08	3.111
TRINITY_DN140570_c0_g1	-10.1514	1.69301	7.61991e-11	1.16652e-08	0	5.863	3.06	1.037
TRINITY_DN166394_c0_g1	-10.1514	1.69301	7.61991e-11	1.16652e-08	0	5.865	4.082	2.075
TRINITY_DN63411_c0_g1	-10.1514	1.69301	7.61991e-11	1.16652e-08	0	5.863	0	3.733
TRINITY_DN87873_c0_g1	-10.1514	1.69301	7.61991e-11	1.16652e-08	0	5.865	3.826	5.446
TRINITY_DN131584_c0_g1	-10.1413	1.68318	8.12454e-11	1.22691e-08	0	5.825	5.212	0
TRINITY_DN132034_c0_g1	-10.1413	1.68318	8.12454e-11	1.22691e-08	0	5.825	0	0.883
TRINITY_DN165139_c0_g1	-10.1413	1.68318	8.12454e-11	1.22691e-08	0	5.825	0.869	5.298
TRINITY_DN169895_c0_g1	-10.1413	1.68318	8.12454e-11	1.22691e-08	0	5.825	5.212	0.883
TRINITY_DN102130_c0_g1	-10.1311	1.67328	8.66618e-11	1.27978e-08	0	5.792	6.046	2.459
TRINITY_DN111942_c0_g1	-10.1311	1.67328	8.66618e-11	1.27978e-08	0	5.781	1.006	0
TRINITY_DN113412_c0_g1	-10.1311	1.67328	8.66618e-11	1.27978e-08	0	5.792	4.837	3.688
TRINITY_DN147044_c0_g1	-10.1311	1.67328	8.66618e-11	1.27978e-08	0	5.792	1.209	3.688
TRINITY_DN151084_c0_g1	-10.1311	1.67328	8.66618e-11	1.27978e-08	0	5.792	4.837	14.751
TRINITY_DN163902_c0_g1	-10.1311	1.67328	8.66618e-11	1.27978e-08	0	5.792	4.837	0
TRINITY_DN164208_c0_g1	-10.1311	1.67328	8.66618e-11	1.27978e-08	0	5.792	1.209	11.063
TRINITY_DN85224_c0_g1	-10.1311	1.67328	8.66618e-11	1.27978e-08	0	5.792	2.418	7.376
TRINITY_DN97365_c0_g1	-10.1311	1.67328	8.66618e-11	1.27978e-08	0	5.792	7.255	0
TRINITY_DN103958_c0_g1	-10.1209	1.6633	9.2478e-11	1.35074e-08	0	5.769	0.753	0
TRINITY_DN110724_c0_g1	-10.1209	1.6633	9.2478e-11	1.35074e-08	0	5.736	5.988	0
TRINITY_DN169764_c0_g1	-10.1209	1.6633	9.2478e-11	1.35074e-08	0	5.736	3.422	0
TRINITY_DN31566_c0_g1	-10.1209	1.6633	9.2478e-11	1.35074e-08	0	5.745	4.997	4.572
TRINITY_DN44690_c0_g1	-10.1209	1.6633	9.2478e-11	1.35074e-08	0	5.744	4.497	30.477
TRINITY_DN68774_c0_g1	-10.1209	1.6633	9.2478e-11	1.35074e-08	0	5.76	0.601	3.056
TRINITY_DN83801_c0_g1	-10.1209	1.6633	9.2478e-11	1.35074e-08	0	5.736	3.422	4.348
TRINITY_DN114218_c0_g1	-10.1105	1.65326	9.87265e-11	1.40966e-08	0	5.7	1.984	0
TRINITY_DN119455_c0_g1	-10.1105	1.65326	9.87265e-11	1.40966e-08	0	5.7	2.533	2.016
TRINITY_DN137913_c0_g1	-10.1105	1.65326	9.87265e-11	1.40966e-08	0	5.7	2.975	1.008
TRINITY_DN138933_c0_g1	-10.1105	1.65326	9.87265e-11	1.40966e-08	0	5.7	4.959	0
TRINITY_DN146025_c0_g1	-10.1105	1.65326	9.87265e-11	1.40966e-08	0	5.721	8.36	1.214
TRINITY_DN148109_c0_g1	-10.1105	1.65326	9.87265e-11	1.40966e-08	0	5.721	0	1.214
TRINITY_DN153140_c0_g1	-10.1105	1.65326	9.87265e-11	1.40966e-08	0	5.7	9.918	0
TRINITY_DN163167_c0_g1	-10.1105	1.65326	9.87265e-11	1.40966e-08	0	5.721	2.389	2.428
TRINITY_DN81330_c0_g1	-10.1105	1.65326	9.87265e-11	1.40966e-08	0	5.7	4.959	0
TRINITY_DN102026_c0_g1	-10.1001	1.64315	1.05443e-10	1.4756e-08	0	5.656	1.771	0
TRINITY_DN111596_c0_g1	-10.1001	1.64315	1.05443e-10	1.4756e-08	0	5.665	0	2.672
TRINITY_DN113348_c0_g1	-10.1001	1.64315	1.05443e-10	1.4756e-08	0	5.65	0	5.995
TRINITY_DN125272_c0_g1	-10.1001	1.64315	1.05443e-10	1.4756e-08	0	5.65	1.179	2.398
TRINITY_DN132730_c0_g1	-10.1001	1.64315	1.05443e-10	1.4756e-08	0	5.65	1.179	0
TRINITY_DN136095_c0_g1	-10.1001	1.64315	1.05443e-10	1.4756e-08	0	5.665	1.971	0.668
TRINITY_DN138261_c0_g1	-10.1001	1.64315	1.05443e-10	1.4756e-08	0	5.65	2.359	7.194
TRINITY_DN143728_c0_g1	-10.1001	1.64315	1.05443e-10	1.4756e-08	0	5.665	0.657	6.68
TRINITY_DN168174_c0_g1	-10.1001	1.64315	1.05443e-10	1.4756e-08	0	5.65	7.077	1.199
TRINITY_DN168725_c0_g1	-10.1001	1.64315	1.05443e-10	1.4756e-08	0	5.65	1.179	4.796
TRINITY_DN21637_c0_g2	-10.1001	1.64315	1.05443e-10	1.4756e-08	0	5.674	2.962	5.446
TRINITY_DN59593_c0_g1	-10.1001	1.64315	1.05443e-10	1.4756e-08	0	5.65	4.718	7.194
TRINITY_DN82697_c0_g1	-10.1001	1.64315	1.05443e-10	1.4756e-08	0	5.65	9.436	2.398
TRINITY_DN84923_c0_g1	-10.1001	1.64315	1.05443e-10	1.4756e-08	0	5.665	3.285	0
TRINITY_DN112094_c0_g1	-10.0897	1.63297	1.12665e-10	1.55229e-08	0	5.62	0	1.988
TRINITY_DN113738_c0_g1	-10.0897	1.63297	1.12665e-10	1.55229e-08	0	5.62	2.933	0.994
TRINITY_DN113962_c0_g1	-10.0897	1.63297	1.12665e-10	1.55229e-08	0	5.625	14.679	5.969
TRINITY_DN154573_c0_g1	-10.0897	1.63297	1.12665e-10	1.55229e-08	0	5.648	3.369	0
TRINITY_DN159316_c0_g1	-10.0897	1.63297	1.12665e-10	1.55229e-08	0	5.648	3.369	4.281
TRINITY_DN119818_c0_g1	-10.0791	1.62271	1.20435e-10	1.63906e-08	0	5.579	1.165	1.184
TRINITY_DN123326_c0_g1	-10.0791	1.62271	1.20435e-10	1.63906e-08	0	5.579	1.165	0
TRINITY_DN125165_c0_g1	-10.0791	1.62271	1.20435e-10	1.63906e-08	0	5.579	5.824	0
TRINITY_DN149876_c0_g1	-10.0791	1.62271	1.20435e-10	1.63906e-08	0	5.571	3.701	0
TRINITY_DN152745_c0_g1	-10.0791	1.62271	1.20435e-10	1.63906e-08	0	5.579	4.659	0
TRINITY_DN154304_c0_g1	-10.0791	1.62271	1.20435e-10	1.63906e-08	0	5.579	8.153	8.288
TRINITY_DN82079_c0_g1	-10.0791	1.62271	1.20435e-10	1.63906e-08	0	5.579	5.824	2.368
TRINITY_DN110987_c0_g1	-10.0685	1.61239	1.28798e-10	1.70937e-08	0	5.56	3.317	3.372
TRINITY_DN116414_c0_g1	-10.0685	1.61239	1.28798e-10	1.70937e-08	0	5.56	2.487	1.686
TRINITY_DN120379_c0_g1	-10.0685	1.61239	1.28798e-10	1.70937e-08	0	5.54	0.964	2.94
TRINITY_DN120597_c0_g1	-10.0685	1.61239	1.28798e-10	1.70937e-08	0	5.54	4.819	0
TRINITY_DN123250_c0_g1	-10.0685	1.61239	1.28798e-10	1.70937e-08	0	5.56	8.291	5.9
TRINITY_DN134829_c0_g1	-10.0685	1.61239	1.28798e-10	1.70937e-08	0	5.555	2.899	2.947
TRINITY_DN136846_c0_g1	-10.0685	1.61239	1.28798e-10	1.70937e-08	0	5.56	0	0.843
TRINITY_DN142779_c0_g1	-10.0685	1.61239	1.28798e-10	1.70937e-08	0	5.54	0	0
TRINITY_DN144058_c0_g1	-10.0685	1.61239	1.28798e-10	1.70937e-08	0	5.54	1.928	0
TRINITY_DN145645_c0_g1	-10.0685	1.61239	1.28798e-10	1.70937e-08	0	5.54	0.964	7.839
TRINITY_DN157223_c0_g1	-10.0685	1.61239	1.28798e-10	1.70937e-08	0	5.56	0.829	2.529
TRINITY_DN171415_c0_g1	-10.0685	1.61239	1.28798e-10	1.70937e-08	0	5.56	4.975	0
TRINITY_DN83488_c0_g1	-10.0685	1.61239	1.28798e-10	1.70937e-08	0	5.56	1.658	0
TRINITY_DN86078_c0_g1	-10.0685	1.61239	1.28798e-10	1.70937e-08	0	5.56	1.658	5.057
TRINITY_DN94536_c0_g1	-10.0685	1.61239	1.28798e-10	1.70937e-08	0	5.54	5.783	0.98
TRINITY_DN124298_c0_g1	-10.0577	1.60198	1.37805e-10	1.78807e-08	0	5.508	0	0
TRINITY_DN134457_c0_g1	-10.0577	1.60198	1.37805e-10	1.78807e-08	0	5.508	3.45	3.507
TRINITY_DN136751_c0_g1	-10.0577	1.60198	1.37805e-10	1.78807e-08	0	5.508	5.75	1.169
TRINITY_DN144320_c0_g1	-10.0577	1.60198	1.37805e-10	1.78807e-08	0	5.508	11.5	4.676
TRINITY_DN152524_c0_g1	-10.0577	1.60198	1.37805e-10	1.78807e-08	0	5.487	2.148	0
TRINITY_DN86902_c0_g1	-10.0577	1.60198	1.37805e-10	1.78807e-08	0	5.508	4.6	0
TRINITY_DN116925_c0_g1	-10.0469	1.5915	1.4751e-10	1.89558e-08	0	5.454	3.416	0.579
TRINITY_DN135836_c0_g1	-10.0469	1.5915	1.4751e-10	1.89558e-08	0	5.473	5.713	0
TRINITY_DN136986_c0_g1	-10.0469	1.5915	1.4751e-10	1.89558e-08	0	5.473	0.816	1.659
TRINITY_DN143076_c0_g1	-10.0469	1.5915	1.4751e-10	1.89558e-08	0	5.468	4.67	0
TRINITY_DN145822_c0_g1	-10.0469	1.5915	1.4751e-10	1.89558e-08	0	5.469	1.269	0
TRINITY_DN166367_c0_g1	-10.0469	1.5915	1.4751e-10	1.89558e-08	0	5.461	5.7	0
TRINITY_DN101113_c0_g1	-10.0361	1.58095	1.57971e-10	1.99737e-08	0	5.438	7.947	0
TRINITY_DN133832_c0_g1	-10.0361	1.58095	1.57971e-10	1.99737e-08	0	5.438	0	5.771
TRINITY_DN133988_c0_g1	-10.0361	1.58095	1.57971e-10	1.99737e-08	0	5.438	4.541	3.462
TRINITY_DN159709_c0_g1	-10.0361	1.58095	1.57971e-10	1.99737e-08	0	5.438	6.812	2.308
TRINITY_DN170352_c0_g1	-10.0361	1.58095	1.57971e-10	1.99737e-08	0	5.438	0	0
TRINITY_DN29440_c1_g1	-10.0361	1.58095	1.57971e-10	1.99737e-08	0	5.438	7.947	2.308
TRINITY_DN101169_c0_g1	-10.0251	1.57032	1.69255e-10	2.10617e-08	0	5.387	0	3.266
TRINITY_DN122601_c0_g1	-10.0251	1.57032	1.69255e-10	2.10617e-08	0	5.386	1.499	1.143
TRINITY_DN123281_c0_g1	-10.0251	1.57032	1.69255e-10	2.10617e-08	0	5.387	4.016	0.817
TRINITY_DN129798_c0_g1	-10.0251	1.57032	1.69255e-10	2.10617e-08	0	5.381	4.681	1.904
TRINITY_DN135260_c0_g1	-10.0251	1.57032	1.69255e-10	2.10617e-08	0	5.387	2.41	0.817
TRINITY_DN135513_c0_g1	-10.0251	1.57032	1.69255e-10	2.10617e-08	0	5.368	7.845	1.139
TRINITY_DN145352_c0_g1	-10.0251	1.57032	1.69255e-10	2.10617e-08	0	5.368	0	12.532
TRINITY_DN145677_c0_g1	-10.0251	1.57032	1.69255e-10	2.10617e-08	0	5.368	1.121	0
TRINITY_DN146419_c0_g1	-10.0251	1.57032	1.69255e-10	2.10617e-08	0	5.395	1.408	0.716
TRINITY_DN153096_c0_g1	-10.0251	1.57032	1.69255e-10	2.10617e-08	0	5.368	0	2.279
TRINITY_DN168706_c0_g1	-10.0251	1.57032	1.69255e-10	2.10617e-08	0	5.368	4.483	3.418
TRINITY_DN50675_c0_g1	-10.0251	1.57032	1.69255e-10	2.10617e-08	0	5.373	1.87	0
TRINITY_DN61781_c0_g1	-10.0251	1.57032	1.69255e-10	2.10617e-08	0	5.368	6.724	0
TRINITY_DN63754_c0_g1	-10.0251	1.57032	1.69255e-10	2.10617e-08	0	5.368	4.483	2.279
TRINITY_DN98231_c0_g1	-10.0251	1.57032	1.69255e-10	2.10617e-08	0	5.387	6.426	8.166
TRINITY_DN113241_c0_g1	-10.0029	1.54881	1.94579e-10	2.33855e-08	0	5.298	6.637	6.747
TRINITY_DN121504_c0_g1	-10.0029	1.54881	1.94579e-10	2.33855e-08	0	5.298	1.106	0
TRINITY_DN126066_c0_g1	-10.0029	1.54881	1.94579e-10	2.33855e-08	0	5.298	0	7.871
TRINITY_DN127919_c0_g1	-10.0029	1.54881	1.94579e-10	2.33855e-08	0	5.298	5.531	1.124
TRINITY_DN141501_c0_g1	-10.0029	1.54881	1.94579e-10	2.33855e-08	0	5.298	5.531	4.498
TRINITY_DN143517_c0_g1	-10.0029	1.54881	1.94579e-10	2.33855e-08	0	5.298	0	0
TRINITY_DN147395_c0_g1	-10.0029	1.54881	1.94579e-10	2.33855e-08	0	5.298	0	0
TRINITY_DN149650_c0_g1	-10.0029	1.54881	1.94579e-10	2.33855e-08	0	5.303	0	0
TRINITY_DN154805_c0_g1	-10.0029	1.54881	1.94579e-10	2.33855e-08	0	5.298	1.106	0
TRINITY_DN157741_c0_g1	-10.0029	1.54881	1.94579e-10	2.33855e-08	0	5.303	3.69	15.006
TRINITY_DN158138_c0_g1	-10.0029	1.54881	1.94579e-10	2.33855e-08	0	5.304	0	1.407
TRINITY_DN159252_c0_g1	-10.0029	1.54881	1.94579e-10	2.33855e-08	0	5.303	2.768	4.689
TRINITY_DN159845_c0_g1	-10.0029	1.54881	1.94579e-10	2.33855e-08	0	5.301	1.581	1.607
TRINITY_DN28928_c0_g2	-10.0029	1.54881	1.94579e-10	2.33855e-08	0	5.304	5.537	0
TRINITY_DN74117_c0_g1	-10.0029	1.54881	1.94579e-10	2.33855e-08	0	5.304	4.153	0
TRINITY_DN96299_c0_g1	-10.0029	1.54881	1.94579e-10	2.33855e-08	0	5.303	4.613	1.876
TRINITY_DN146070_c0_g1	-9.99171	1.53794	2.08782e-10	2.49132e-08	0	5.271	1.376	4.195
TRINITY_DN85096_c0_g1	-9.99171	1.53794	2.08782e-10	2.49132e-08	0	5.278	3.673	4.979
TRINITY_DN123244_c0_g1	-9.98041	1.52698	2.24133e-10	2.6299e-08	0	5.225	1.818	0.924
TRINITY_DN124978_c0_g1	-9.98041	1.52698	2.24133e-10	2.6299e-08	0	5.214	3.402	2.075
TRINITY_DN132928_c0_g1	-9.98041	1.52698	2.24133e-10	2.6299e-08	0	5.225	1.818	1.848
TRINITY_DN133231_c0_g1	-9.98041	1.52698	2.24133e-10	2.6299e-08	0	5.225	4.545	3.696
TRINITY_DN136127_c0_g1	-9.98041	1.52698	2.24133e-10	2.6299e-08	0	5.225	0.909	5.544
TRINITY_DN139448_c0_g1	-9.98041	1.52698	2.24133e-10	2.6299e-08	0	5.214	2.721	0
TRINITY_DN148462_c0_g1	-9.98041	1.52698	2.24133e-10	2.6299e-08	0	5.216	3.111	7.907
TRINITY_DN151691_c0_g1	-9.98041	1.52698	2.24133e-10	2.6299e-08	0	5.216	3.111	0
TRINITY_DN159576_c0_g1	-9.98041	1.52698	2.24133e-10	2.6299e-08	0	5.216	0.778	0
TRINITY_DN72775_c0_g1	-9.98041	1.52698	2.24133e-10	2.6299e-08	0	5.229	6.55	1.11
TRINITY_DN78473_c0_g1	-9.98041	1.52698	2.24133e-10	2.6299e-08	0	5.225	2.727	2.772
TRINITY_DN94981_c0_g1	-9.98041	1.52698	2.24133e-10	2.6299e-08	0	5.229	10.916	3.329
TRINITY_DN113608_c0_g1	-9.96902	1.51594	2.40736e-10	2.80256e-08	0	5.184	3.006	1.222
TRINITY_DN134355_c0_g1	-9.96902	1.51594	2.40736e-10	2.80256e-08	0	5.184	0.721	1.1
TRINITY_DN136974_c0_g1	-9.96902	1.51594	2.40736e-10	2.80256e-08	0	5.159	0	3.285
TRINITY_DN158043_c0_g1	-9.96902	1.51594	2.40736e-10	2.80256e-08	0	5.159	3.231	2.19
TRINITY_DN163169_c0_g1	-9.96902	1.51594	2.40736e-10	2.80256e-08	0	5.16	4.309	2.738
TRINITY_DN54097_c0_g1	-9.96902	1.51594	2.40736e-10	2.80256e-08	0	5.159	0	17.52
TRINITY_DN84582_c0_g1	-9.96902	1.51594	2.40736e-10	2.80256e-08	0	5.16	4.309	2.738
TRINITY_DN123608_c0_g1	-9.95753	1.50481	2.58701e-10	2.96776e-08	0	5.147	1.791	0
TRINITY_DN127446_c0_g1	-9.95753	1.50481	2.58701e-10	2.96776e-08	0	5.147	0.895	0
TRINITY_DN136130_c0_g1	-9.95753	1.50481	2.58701e-10	2.96776e-08	0	5.147	1.791	5.462
TRINITY_DN140604_c0_g1	-9.95753	1.50481	2.58701e-10	2.96776e-08	0	5.147	4.477	1.821
TRINITY_DN141085_c0_g1	-9.95753	1.50481	2.58701e-10	2.96776e-08	0	5.135	2.144	0
TRINITY_DN158625_c0_g1	-9.95753	1.50481	2.58701e-10	2.96776e-08	0	5.124	4.012	2.719
TRINITY_DN161717_c0_g1	-9.95753	1.50481	2.58701e-10	2.96776e-08	0	5.124	0	0
TRINITY_DN24821_c0_g1	-9.95753	1.50481	2.58701e-10	2.96776e-08	0	5.124	1.337	12.915
TRINITY_DN79707_c0_g1	-9.95753	1.50481	2.58701e-10	2.96776e-08	0	5.132	5.357	0
TRINITY_DN103761_c0_g1	-9.94596	1.4936	2.78152e-10	3.13175e-08	0	5.091	1.771	1.801
TRINITY_DN110225_c0_g1	-9.94596	1.4936	2.78152e-10	3.13175e-08	0	5.09	3.188	3.241
TRINITY_DN113757_c0_g1	-9.94596	1.4936	2.78152e-10	3.13175e-08	0	5.09	4.251	2.161
TRINITY_DN129969_c0_g1	-9.94596	1.4936	2.78152e-10	3.13175e-08	0	5.09	1.063	14.045
TRINITY_DN131700_c0_g1	-9.94596	1.4936	2.78152e-10	3.13175e-08	0	5.09	3.188	3.241
TRINITY_DN136834_c0_g1	-9.94596	1.4936	2.78152e-10	3.13175e-08	0	5.091	0.59	0.6
TRINITY_DN145821_c0_g1	-9.94596	1.4936	2.78152e-10	3.13175e-08	0	5.091	4.724	1.801
TRINITY_DN158369_c0_g1	-9.94596	1.4936	2.78152e-10	3.13175e-08	0	5.09	6.377	2.161
TRINITY_DN170351_c0_g1	-9.94596	1.4936	2.78152e-10	3.13175e-08	0	5.09	0	1.08
TRINITY_DN40702_c0_g1	-9.94596	1.4936	2.78152e-10	3.13175e-08	0	5.095	1.33	24.332
TRINITY_DN79315_c0_g1	-9.94596	1.4936	2.78152e-10	3.13175e-08	0	5.09	0	4.322
TRINITY_DN113347_c0_g1	-9.93429	1.4823	2.99224e-10	3.33807e-08	0	5.07	5.292	3.587
TRINITY_DN122166_c0_g1	-9.93429	1.4823	2.99224e-10	3.33807e-08	0	5.048	2.258	0
TRINITY_DN124606_c0_g1	-9.93429	1.4823	2.99224e-10	3.33807e-08	0	5.036	0	0
TRINITY_DN146335_c0_g1	-9.93429	1.4823	2.99224e-10	3.33807e-08	0	5.048	0.753	0.765
TRINITY_DN147919_c0_g1	-9.93429	1.4823	2.99224e-10	3.33807e-08	0	5.07	0.882	3.587
TRINITY_DN148243_c0_g1	-9.93429	1.4823	2.99224e-10	3.33807e-08	0	5.07	0	0
TRINITY_DN154995_c0_g1	-9.93429	1.4823	2.99224e-10	3.33807e-08	0	5.07	1.764	5.38
TRINITY_DN167697_c0_g1	-9.93429	1.4823	2.99224e-10	3.33807e-08	0	5.037	3.944	1.336
TRINITY_DN66425_c0_g1	-9.93429	1.4823	2.99224e-10	3.33807e-08	0	5.048	2.258	4.592
TRINITY_DN131572_c0_g1	-9.92252	1.47091	3.22066e-10	3.51945e-08	0	5.022	1.048	0
TRINITY_DN132061_c0_g1	-9.92252	1.47091	3.22066e-10	3.51945e-08	0	5.022	7.339	2.132
TRINITY_DN134687_c0_g1	-9.92252	1.47091	3.22066e-10	3.51945e-08	0	4.993	6.081	10.597
TRINITY_DN136805_c0_g1	-9.92252	1.47091	3.22066e-10	3.51945e-08	0	5.022	7.339	4.263
TRINITY_DN141310_c0_g1	-9.92252	1.47091	3.22066e-10	3.51945e-08	0	5.022	4.194	0
TRINITY_DN146629_c0_g1	-9.92252	1.47091	3.22066e-10	3.51945e-08	0	5.022	7.339	0
TRINITY_DN149750_c0_g1	-9.92252	1.47091	3.22066e-10	3.51945e-08	0	5.022	3.145	9.592
TRINITY_DN150733_c0_g1	-9.92252	1.47091	3.22066e-10	3.51945e-08	0	4.993	2.606	0
TRINITY_DN157268_c0_g1	-9.92252	1.47091	3.22066e-10	3.51945e-08	0	5.022	1.048	2.132
TRINITY_DN159134_c0_g1	-9.92252	1.47091	3.22066e-10	3.51945e-08	0	5.022	6.291	3.197
TRINITY_DN163081_c0_g1	-9.92252	1.47091	3.22066e-10	3.51945e-08	0	5.022	4.194	0
TRINITY_DN165408_c0_g1	-9.92252	1.47091	3.22066e-10	3.51945e-08	0	5.022	16.775	7.461
TRINITY_DN170787_c0_g1	-9.92252	1.47091	3.22066e-10	3.51945e-08	0	4.993	3.475	4.415
TRINITY_DN52392_c0_g1	-9.92252	1.47091	3.22066e-10	3.51945e-08	0	5.022	3.145	8.527
TRINITY_DN63375_c0_g1	-9.92252	1.47091	3.22066e-10	3.51945e-08	0	5.022	1.048	6.395
TRINITY_DN112587_c0_g1	-9.91066	1.45943	3.4684e-10	3.7083e-08	0	4.965	2.962	2.258
TRINITY_DN114000_c0_g1	-9.91066	1.45943	3.4684e-10	3.7083e-08	0	4.953	4.137	2.103
TRINITY_DN125447_c0_g1	-9.91066	1.45943	3.4684e-10	3.7083e-08	0	4.979	6.497	6.605
TRINITY_DN130089_c0_g1	-9.91066	1.45943	3.4684e-10	3.7083e-08	0	4.971	1.557	2.638
TRINITY_DN136538_c0_g1	-9.91066	1.45943	3.4684e-10	3.7083e-08	0	4.953	5.171	0
TRINITY_DN140070_c0_g1	-9.91066	1.45943	3.4684e-10	3.7083e-08	0	4.953	1.034	0
TRINITY_DN145681_c0_g1	-9.91066	1.45943	3.4684e-10	3.7083e-08	0	4.953	3.102	0
TRINITY_DN145765_c0_g1	-9.91066	1.45943	3.4684e-10	3.7083e-08	0	4.953	4.137	7.359
TRINITY_DN23179_c0_g2	-9.91066	1.45943	3.4684e-10	3.7083e-08	0	4.965	3.702	1.505
TRINITY_DN79229_c0_g1	-9.91066	1.45943	3.4684e-10	3.7083e-08	0	4.965	4.443	1.505
TRINITY_DN83166_c0_g1	-9.91066	1.45943	3.4684e-10	3.7083e-08	0	4.953	6.205	0
TRINITY_DN106482_c0_g1	-9.8987	1.44786	3.73727e-10	3.89603e-08	0	4.921	1.284	0
TRINITY_DN117010_c0_g1	-9.8987	1.44786	3.73727e-10	3.89603e-08	0	4.921	3.853	0
TRINITY_DN118188_c0_g1	-9.8987	1.44786	3.73727e-10	3.89603e-08	0	4.921	1.284	0
TRINITY_DN120141_c0_g1	-9.8987	1.44786	3.73727e-10	3.89603e-08	0	4.921	2.568	2.611
TRINITY_DN134171_c0_g1	-9.8987	1.44786	3.73727e-10	3.89603e-08	0	4.917	7.699	5.218
TRINITY_DN145684_c0_g1	-9.8987	1.44786	3.73727e-10	3.89603e-08	0	4.921	6.421	0
TRINITY_DN154811_c0_g1	-9.8987	1.44786	3.73727e-10	3.89603e-08	0	4.909	2.277	0
TRINITY_DN156474_c0_g1	-9.8987	1.44786	3.73727e-10	3.89603e-08	0	4.921	2.568	2.611
TRINITY_DN158524_c0_g1	-9.8987	1.44786	3.73727e-10	3.89603e-08	0	4.921	1.284	10.444
TRINITY_DN167245_c0_g1	-9.8987	1.44786	3.73727e-10	3.89603e-08	0	4.921	2.568	0
TRINITY_DN169391_c0_g1	-9.8987	1.44786	3.73727e-10	3.89603e-08	0	4.921	3.853	2.611
TRINITY_DN48744_c0_g1	-9.8987	1.44786	3.73727e-10	3.89603e-08	0	4.921	7.705	3.917
TRINITY_DN69192_c0_g1	-9.8987	1.44786	3.73727e-10	3.89603e-08	0	4.921	5.137	5.222
TRINITY_DN78489_c0_g1	-9.8987	1.44786	3.73727e-10	3.89603e-08	0	4.948	1.291	0
TRINITY_DN86548_c0_g1	-9.8987	1.44786	3.73727e-10	3.89603e-08	0	4.909	0.569	3.473
TRINITY_DN90948_c0_g1	-9.8987	1.44786	3.73727e-10	3.89603e-08	0	4.917	10.265	5.218
TRINITY_DN93827_c0_g1	-9.8987	1.44786	3.73727e-10	3.89603e-08	0	4.917	1.711	4.348
TRINITY_DN99488_c0_g1	-9.8987	1.44786	3.73727e-10	3.89603e-08	0	4.921	5.137	10.444
TRINITY_DN119898_c0_g1	-9.88664	1.43619	4.02924e-10	4.15183e-08	0	4.885	6.12	4.148
TRINITY_DN122143_c0_g1	-9.88664	1.43619	4.02924e-10	4.15183e-08	0	4.885	4.08	0
TRINITY_DN123245_c0_g1	-9.88664	1.43619	4.02924e-10	4.15183e-08	0	4.885	3.06	14.517
TRINITY_DN135720_c0_g1	-9.88664	1.43619	4.02924e-10	4.15183e-08	0	4.885	2.04	2.074
TRINITY_DN148631_c0_g1	-9.88664	1.43619	4.02924e-10	4.15183e-08	0	4.883	5.825	2.221
TRINITY_DN164028_c0_g1	-9.88664	1.43619	4.02924e-10	4.15183e-08	0	4.885	1.02	2.074
TRINITY_DN167934_c0_g1	-9.88664	1.43619	4.02924e-10	4.15183e-08	0	4.883	0.728	0.74
TRINITY_DN73305_c0_g1	-9.88664	1.43619	4.02924e-10	4.15183e-08	0	4.869	3.457	3.061
TRINITY_DN79341_c0_g1	-9.88664	1.43619	4.02924e-10	4.15183e-08	0	4.883	2.184	0
TRINITY_DN94824_c0_g1	-9.88664	1.43619	4.02924e-10	4.15183e-08	0	4.885	6.12	0
TRINITY_DN96300_c0_g1	-9.88664	1.43619	4.02924e-10	4.15183e-08	0	4.885	1.02	6.221
TRINITY_DN113478_c0_g1	-9.87448	1.42443	4.34651e-10	4.40071e-08	0	4.863	2.538	1.29
TRINITY_DN123939_c0_g1	-9.87448	1.42443	4.34651e-10	4.40071e-08	0	4.863	6.346	0
TRINITY_DN128028_c0_g1	-9.87448	1.42443	4.34651e-10	4.40071e-08	0	4.863	3.807	0
TRINITY_DN138640_c0_g1	-9.87448	1.42443	4.34651e-10	4.40071e-08	0	4.862	0.634	1.29
TRINITY_DN153150_c0_g1	-9.87448	1.42443	4.34651e-10	4.40071e-08	0	4.863	3.807	10.322
TRINITY_DN156108_c0_g1	-9.87448	1.42443	4.34651e-10	4.40071e-08	0	4.863	5.077	0
TRINITY_DN170221_c0_g1	-9.87448	1.42443	4.34651e-10	4.40071e-08	0	4.863	2.538	1.29
TRINITY_DN69817_c0_g1	-9.87448	1.42443	4.34651e-10	4.40071e-08	0	4.863	5.077	2.58
TRINITY_DN82253_c0_g1	-9.87448	1.42443	4.34651e-10	4.40071e-08	0	4.863	0	2.58
TRINITY_DN84652_c0_g1	-9.87448	1.42443	4.34651e-10	4.40071e-08	0	4.841	5.053	0
TRINITY_DN17809_c0_g2	-6.06584	2.26772	4.41894e-10	4.47066e-08	0.119	8.705	11.042	18.388
TRINITY_DN102231_c0_g1	-9.86221	1.41258	4.69147e-10	4.57996e-08	0	4.806	2.508	6.375
TRINITY_DN103135_c0_g1	-9.86221	1.41258	4.69147e-10	4.57996e-08	0	4.818	1.006	12.27
TRINITY_DN113121_c0_g1	-9.86221	1.41258	4.69147e-10	4.57996e-08	0	4.788	3.635	2.309
TRINITY_DN115281_c0_g1	-9.86221	1.41258	4.69147e-10	4.57996e-08	0	4.802	0.716	9.463
TRINITY_DN122604_c0_g1	-9.86221	1.41258	4.69147e-10	4.57996e-08	0	4.806	0	3.825
TRINITY_DN124693_c0_g1	-9.86221	1.41258	4.69147e-10	4.57996e-08	0	4.818	4.023	2.045
TRINITY_DN126600_c0_g1	-9.86221	1.41258	4.69147e-10	4.57996e-08	0	4.806	2.508	2.55
TRINITY_DN130416_c0_g1	-9.86221	1.41258	4.69147e-10	4.57996e-08	0	4.818	5.029	2.045
TRINITY_DN131475_c0_g1	-9.86221	1.41258	4.69147e-10	4.57996e-08	0	4.806	2.508	5.1
TRINITY_DN131648_c0_g1	-9.86221	1.41258	4.69147e-10	4.57996e-08	0	4.818	11.064	0
TRINITY_DN131683_c0_g1	-9.86221	1.41258	4.69147e-10	4.57996e-08	0	4.806	2.508	1.275
TRINITY_DN141109_c0_g1	-9.86221	1.41258	4.69147e-10	4.57996e-08	0	4.802	8.592	3.64
TRINITY_DN142887_c0_g1	-9.86221	1.41258	4.69147e-10	4.57996e-08	0	4.802	3.58	0.728
TRINITY_DN144088_c0_g1	-9.86221	1.41258	4.69147e-10	4.57996e-08	0	4.818	2.012	3.068
TRINITY_DN147244_c0_g1	-9.86221	1.41258	4.69147e-10	4.57996e-08	0	4.802	2.864	0
TRINITY_DN147575_c0_g1	-9.86221	1.41258	4.69147e-10	4.57996e-08	0	4.806	0	5.1
TRINITY_DN150821_c0_g1	-9.86221	1.41258	4.69147e-10	4.57996e-08	0	4.819	2.236	0.568
TRINITY_DN156668_c0_g1	-9.86221	1.41258	4.69147e-10	4.57996e-08	0	4.802	1.432	2.912
TRINITY_DN157295_c0_g1	-9.86221	1.41258	4.69147e-10	4.57996e-08	0	4.802	0	2.184
TRINITY_DN158601_c0_g1	-9.86221	1.41258	4.69147e-10	4.57996e-08	0	4.818	1.006	1.023
TRINITY_DN163944_c0_g1	-9.86221	1.41258	4.69147e-10	4.57996e-08	0	4.787	0.999	0.508
TRINITY_DN164642_c0_g1	-9.86221	1.41258	4.69147e-10	4.57996e-08	0	4.818	3.017	10.225
TRINITY_DN166901_c0_g1	-9.86221	1.41258	4.69147e-10	4.57996e-08	0	4.818	1.006	0
TRINITY_DN167130_c0_g1	-9.86221	1.41258	4.69147e-10	4.57996e-08	0	4.818	3.017	6.135
TRINITY_DN167458_c0_g1	-9.86221	1.41258	4.69147e-10	4.57996e-08	0	4.803	2.34	0
TRINITY_DN169074_c0_g1	-9.86221	1.41258	4.69147e-10	4.57996e-08	0	4.806	6.27	5.1
TRINITY_DN170559_c0_g1	-9.86221	1.41258	4.69147e-10	4.57996e-08	0	4.806	2.508	0
TRINITY_DN97797_c0_g1	-9.86221	1.41258	4.69147e-10	4.57996e-08	0	4.819	7.825	2.841
TRINITY_DN111169_c0_g1	-9.84984	1.40062	5.06679e-10	4.82305e-08	0	4.776	2.493	0
TRINITY_DN111532_c0_g1	-9.84984	1.40062	5.06679e-10	4.82305e-08	0	4.766	2.487	0
TRINITY_DN112277_c0_g1	-9.84984	1.40062	5.06679e-10	4.82305e-08	0	4.766	1.658	0
TRINITY_DN114143_c0_g1	-9.84984	1.40062	5.06679e-10	4.82305e-08	0	4.748	2.478	0
TRINITY_DN120578_c0_g1	-9.84984	1.40062	5.06679e-10	4.82305e-08	0	4.748	2.478	0
TRINITY_DN120963_c0_g1	-9.84984	1.40062	5.06679e-10	4.82305e-08	0	4.75	1.984	8.066
TRINITY_DN129771_c0_g1	-9.84984	1.40062	5.06679e-10	4.82305e-08	0	4.748	4.956	12.597
TRINITY_DN136890_c0_g1	-9.84984	1.40062	5.06679e-10	4.82305e-08	0	4.748	1.239	1.26
TRINITY_DN142277_c0_g1	-9.84984	1.40062	5.06679e-10	4.82305e-08	0	4.75	2.975	2.016
TRINITY_DN144782_c0_g1	-9.84984	1.40062	5.06679e-10	4.82305e-08	0	4.75	0.992	1.008
TRINITY_DN145454_c0_g1	-9.84984	1.40062	5.06679e-10	4.82305e-08	0	4.766	4.146	0.843
TRINITY_DN148164_c0_g1	-9.84984	1.40062	5.06679e-10	4.82305e-08	0	4.766	1.658	2.529
TRINITY_DN151671_c0_g1	-9.84984	1.40062	5.06679e-10	4.82305e-08	0	4.748	1.239	17.635
TRINITY_DN153999_c0_g1	-9.84984	1.40062	5.06679e-10	4.82305e-08	0	4.776	1.246	5.068
TRINITY_DN162301_c0_g1	-9.84984	1.40062	5.06679e-10	4.82305e-08	0	4.776	0	0
TRINITY_DN171108_c0_g1	-9.84984	1.40062	5.06679e-10	4.82305e-08	0	4.766	6.633	0
TRINITY_DN53570_c0_g1	-9.84984	1.40062	5.06679e-10	4.82305e-08	0	4.748	6.195	13.856
TRINITY_DN56520_c0_g1	-9.84984	1.40062	5.06679e-10	4.82305e-08	0	4.748	2.478	11.337
TRINITY_DN58691_c0_g1	-9.84984	1.40062	5.06679e-10	4.82305e-08	0	4.766	0.829	5.057
TRINITY_DN60940_c0_g1	-9.84984	1.40062	5.06679e-10	4.82305e-08	0	4.748	2.478	12.597
TRINITY_DN84279_c0_g1	-9.84984	1.40062	5.06679e-10	4.82305e-08	0	4.748	4.956	2.519
TRINITY_DN85193_c0_g1	-9.84984	1.40062	5.06679e-10	4.82305e-08	0	4.757	1.655	11.778
TRINITY_DN91871_c0_g1	-9.84984	1.40062	5.06679e-10	4.82305e-08	0	4.748	6.195	0
TRINITY_DN98311_c0_g1	-9.84984	1.40062	5.06679e-10	4.82305e-08	0	4.75	0	2.016
TRINITY_DN110034_c0_g1	-9.83736	1.38856	5.4754e-10	5.18982e-08	0	4.731	2.744	1.673
TRINITY_DN112689_c0_g1	-9.82478	1.37641	5.92055e-10	5.47584e-08	0	4.691	1.224	11.2
TRINITY_DN113003_c0_g1	-9.82478	1.37641	5.92055e-10	5.47584e-08	0	4.683	0.978	3.976
TRINITY_DN118939_c0_g1	-9.82478	1.37641	5.92055e-10	5.47584e-08	0	4.691	1.224	0
TRINITY_DN124361_c0_g1	-9.82478	1.37641	5.92055e-10	5.47584e-08	0	4.691	3.672	1.244
TRINITY_DN130491_c0_g1	-9.82478	1.37641	5.92055e-10	5.47584e-08	0	4.691	2.448	0
TRINITY_DN141625_c0_g1	-9.82478	1.37641	5.92055e-10	5.47584e-08	0	4.697	1.783	5.438
TRINITY_DN145547_c0_g1	-9.82478	1.37641	5.92055e-10	5.47584e-08	0	4.691	2.448	1.244
TRINITY_DN148341_c0_g1	-9.82478	1.37641	5.92055e-10	5.47584e-08	0	4.691	1.224	0
TRINITY_DN150950_c0_g1	-9.82478	1.37641	5.92055e-10	5.47584e-08	0	4.683	3.911	0
TRINITY_DN152280_c0_g1	-9.82478	1.37641	5.92055e-10	5.47584e-08	0	4.683	4.889	0
TRINITY_DN154456_c0_g1	-9.82478	1.37641	5.92055e-10	5.47584e-08	0	4.697	0	0
TRINITY_DN155031_c0_g1	-9.82478	1.37641	5.92055e-10	5.47584e-08	0	4.691	0	7.467
TRINITY_DN162405_c0_g1	-9.82478	1.37641	5.92055e-10	5.47584e-08	0	4.691	11.017	0
TRINITY_DN163367_c0_g1	-9.82478	1.37641	5.92055e-10	5.47584e-08	0	4.691	2.449	0
TRINITY_DN166608_c0_g1	-9.82478	1.37641	5.92055e-10	5.47584e-08	0	4.691	7.345	6.222
TRINITY_DN170111_c0_g1	-9.82478	1.37641	5.92055e-10	5.47584e-08	0	4.691	1.632	4.978
TRINITY_DN171377_c0_g1	-9.82478	1.37641	5.92055e-10	5.47584e-08	0	4.665	0	0.309
TRINITY_DN54584_c0_g1	-9.82478	1.37641	5.92055e-10	5.47584e-08	0	4.691	5.713	2.489
TRINITY_DN63429_c0_g1	-9.82478	1.37641	5.92055e-10	5.47584e-08	0	4.691	3.672	3.733
TRINITY_DN77675_c0_g1	-9.82478	1.37641	5.92055e-10	5.47584e-08	0	4.691	4.285	1.867
TRINITY_DN96133_c0_g1	-9.82478	1.37641	5.92055e-10	5.47584e-08	0	4.683	4.889	0
TRINITY_DN107922_c0_g1	-9.81208	1.36414	6.40584e-10	5.83582e-08	0	4.641	11.766	0
TRINITY_DN116182_c0_g1	-9.81208	1.36414	6.40584e-10	5.83582e-08	0	4.633	9.674	2.459
TRINITY_DN118100_c0_g1	-9.81208	1.36414	6.40584e-10	5.83582e-08	0	4.641	1.384	2.111
TRINITY_DN122272_c0_g1	-9.81208	1.36414	6.40584e-10	5.83582e-08	0	4.641	2.076	4.221
TRINITY_DN122674_c0_g1	-9.81208	1.36414	6.40584e-10	5.83582e-08	0	4.641	4.153	4.221
TRINITY_DN161044_c0_g1	-9.81208	1.36414	6.40584e-10	5.83582e-08	0	4.657	0.347	0.353
TRINITY_DN161969_c0_g1	-9.81208	1.36414	6.40584e-10	5.83582e-08	0	4.633	3.628	2.459
TRINITY_DN162227_c0_g1	-9.81208	1.36414	6.40584e-10	5.83582e-08	0	4.633	1.209	1.229
TRINITY_DN166971_c0_g1	-9.81208	1.36414	6.40584e-10	5.83582e-08	0	4.624	0.646	7.877
TRINITY_DN116983_c0_g1	-9.79927	1.35178	6.93525e-10	6.24154e-08	0	4.617	3.213	0.817
TRINITY_DN125823_c0_g1	-9.79927	1.35178	6.93525e-10	6.24154e-08	0	4.608	1.312	0.445
TRINITY_DN137551_c0_g1	-9.79927	1.35178	6.93525e-10	6.24154e-08	0	4.608	1.749	0
TRINITY_DN142985_c0_g1	-9.79927	1.35178	6.93525e-10	6.24154e-08	0	4.617	10.602	2.94
TRINITY_DN144562_c0_g1	-9.79927	1.35178	6.93525e-10	6.24154e-08	0	4.617	0	0
TRINITY_DN146464_c0_g1	-9.79927	1.35178	6.93525e-10	6.24154e-08	0	4.617	1.928	0
TRINITY_DN152050_c0_g1	-9.79927	1.35178	6.93525e-10	6.24154e-08	0	4.617	7.711	0
TRINITY_DN154270_c0_g1	-9.79927	1.35178	6.93525e-10	6.24154e-08	0	4.608	0.437	3.112
TRINITY_DN154860_c0_g1	-9.79927	1.35178	6.93525e-10	6.24154e-08	0	4.617	4.82	0
TRINITY_DN157574_c0_g1	-9.79927	1.35178	6.93525e-10	6.24154e-08	0	4.617	11.566	6.859
TRINITY_DN157680_c0_g1	-9.79927	1.35178	6.93525e-10	6.24154e-08	0	4.617	2.892	0
TRINITY_DN80352_c0_g1	-9.79927	1.35178	6.93525e-10	6.24154e-08	0	4.609	1.925	1.956
TRINITY_DN90349_c0_g1	-9.79927	1.35178	6.93525e-10	6.24154e-08	0	4.621	1.607	4.978
TRINITY_DN114149_c0_g1	-9.78635	1.33931	7.51319e-10	6.57569e-08	0	4.55	0	0
TRINITY_DN119266_c0_g1	-9.78635	1.33931	7.51319e-10	6.57569e-08	0	4.55	1.9	5.795
TRINITY_DN123229_c0_g1	-9.78635	1.33931	7.51319e-10	6.57569e-08	0	4.576	15.526	1.214
TRINITY_DN123499_c0_g1	-9.78635	1.33931	7.51319e-10	6.57569e-08	0	4.576	1.194	14.57
TRINITY_DN125197_c0_g1	-9.78635	1.33931	7.51319e-10	6.57569e-08	0	4.55	0.95	0
TRINITY_DN125481_c0_g1	-9.78635	1.33931	7.51319e-10	6.57569e-08	0	4.576	9.555	16.998
TRINITY_DN125530_c0_g1	-9.78635	1.33931	7.51319e-10	6.57569e-08	0	4.576	1.194	1.214
TRINITY_DN128162_c0_g1	-9.78635	1.33931	7.51319e-10	6.57569e-08	0	4.576	4.777	0
TRINITY_DN129146_c0_g1	-9.78635	1.33931	7.51319e-10	6.57569e-08	0	4.55	0.95	3.863
TRINITY_DN133834_c0_g1	-9.78635	1.33931	7.51319e-10	6.57569e-08	0	4.579	1.103	1.121
TRINITY_DN134541_c0_g1	-9.78635	1.33931	7.51319e-10	6.57569e-08	0	4.565	1.191	3.23
TRINITY_DN136238_c0_g1	-9.78635	1.33931	7.51319e-10	6.57569e-08	0	4.576	2.389	1.214
TRINITY_DN141749_c0_g1	-9.78635	1.33931	7.51319e-10	6.57569e-08	0	4.55	3.8	2.897
TRINITY_DN142767_c0_g1	-9.78635	1.33931	7.51319e-10	6.57569e-08	0	4.576	5.972	6.071
TRINITY_DN143160_c0_g1	-9.78635	1.33931	7.51319e-10	6.57569e-08	0	4.576	3.583	7.285
TRINITY_DN146619_c0_g1	-9.78635	1.33931	7.51319e-10	6.57569e-08	0	4.55	0.95	14.487
TRINITY_DN147641_c0_g1	-9.78635	1.33931	7.51319e-10	6.57569e-08	0	4.562	5.442	9.682
TRINITY_DN148402_c0_g1	-9.78635	1.33931	7.51319e-10	6.57569e-08	0	4.576	5.972	0
TRINITY_DN154595_c0_g1	-9.78635	1.33931	7.51319e-10	6.57569e-08	0	4.576	2.389	7.285
TRINITY_DN159613_c0_g1	-9.78635	1.33931	7.51319e-10	6.57569e-08	0	4.576	3.583	1.214
TRINITY_DN171501_c0_g1	-9.78635	1.33931	7.51319e-10	6.57569e-08	0	4.576	1.194	4.857
TRINITY_DN40013_c0_g1	-9.78635	1.33931	7.51319e-10	6.57569e-08	0	4.576	3.583	12.141
TRINITY_DN41675_c0_g1	-9.78635	1.33931	7.51319e-10	6.57569e-08	0	4.55	12.35	4.829
TRINITY_DN50183_c0_g1	-9.78635	1.33931	7.51319e-10	6.57569e-08	0	4.562	1.361	6.916
TRINITY_DN55043_c0_g1	-9.78635	1.33931	7.51319e-10	6.57569e-08	0	4.55	3.8	8.692
TRINITY_DN63736_c0_g1	-9.78635	1.33931	7.51319e-10	6.57569e-08	0	4.55	5.7	1.932
TRINITY_DN81615_c0_g1	-9.78635	1.33931	7.51319e-10	6.57569e-08	0	4.562	3.402	0.692
TRINITY_DN85356_c0_g1	-9.78635	1.33931	7.51319e-10	6.57569e-08	0	4.558	6.344	3.225
TRINITY_DN115575_c0_g1	-9.7733	1.32672	8.14455e-10	6.99542e-08	0	4.52	2.359	0
TRINITY_DN122366_c0_g1	-9.7733	1.32672	8.14455e-10	6.99542e-08	0	4.52	2.359	13.19
TRINITY_DN130127_c0_g1	-9.7733	1.32672	8.14455e-10	6.99542e-08	0	4.52	3.538	8.393
TRINITY_DN135169_c0_g1	-9.7733	1.32672	8.14455e-10	6.99542e-08	0	4.52	9.436	1.199
TRINITY_DN136060_c0_g1	-9.7733	1.32672	8.14455e-10	6.99542e-08	0	4.52	3.538	0
TRINITY_DN157139_c0_g1	-9.7733	1.32672	8.14455e-10	6.99542e-08	0	4.52	1.179	1.199
TRINITY_DN159548_c0_g1	-9.7733	1.32672	8.14455e-10	6.99542e-08	0	4.52	1.179	2.398
TRINITY_DN160112_c0_g1	-9.7733	1.32672	8.14455e-10	6.99542e-08	0	4.52	2.359	3.597
TRINITY_DN165003_c0_g1	-9.7733	1.32672	8.14455e-10	6.99542e-08	0	4.52	2.359	3.597
TRINITY_DN168536_c0_g1	-9.7733	1.32672	8.14455e-10	6.99542e-08	0	4.52	1.179	2.398
TRINITY_DN168562_c0_g1	-9.7733	1.32672	8.14455e-10	6.99542e-08	0	4.52	2.359	8.393
TRINITY_DN171249_c0_g1	-9.7733	1.32672	8.14455e-10	6.99542e-08	0	4.52	1.179	0
TRINITY_DN90403_c0_g1	-9.7733	1.32672	8.14455e-10	6.99542e-08	0	4.52	1.179	9.593
TRINITY_DN92034_c0_g1	-9.7733	1.32672	8.14455e-10	6.99542e-08	0	4.52	7.077	1.199
TRINITY_DN95607_c0_g1	-9.7733	1.32672	8.14455e-10	6.99542e-08	0	4.525	5.314	0
TRINITY_DN102297_c0_g1	-9.76014	1.31403	8.83477e-10	7.37496e-08	0	4.484	1.872	6.663
TRINITY_DN106348_c0_g1	-9.76014	1.31403	8.83477e-10	7.37496e-08	0	4.463	1.165	7.104
TRINITY_DN107174_c0_g1	-9.76014	1.31403	8.83477e-10	7.37496e-08	0	4.484	1.337	0
TRINITY_DN109279_c0_g1	-9.76014	1.31403	8.83477e-10	7.37496e-08	0	4.463	8.153	3.552
TRINITY_DN110777_c0_g1	-9.76014	1.31403	8.83477e-10	7.37496e-08	0	4.471	0.778	0.791
TRINITY_DN112581_c0_g1	-9.76014	1.31403	8.83477e-10	7.37496e-08	0	4.463	1.165	0
TRINITY_DN124852_c0_g1	-9.76014	1.31403	8.83477e-10	7.37496e-08	0	4.463	1.165	0
TRINITY_DN125651_c0_g1	-9.76014	1.31403	8.83477e-10	7.37496e-08	0	4.484	1.872	0.952
TRINITY_DN129383_c0_g1	-9.76014	1.31403	8.83477e-10	7.37496e-08	0	4.484	2.809	1.904
TRINITY_DN132948_c0_g1	-9.76014	1.31403	8.83477e-10	7.37496e-08	0	4.484	6.018	0
TRINITY_DN133373_c0_g1	-9.76014	1.31403	8.83477e-10	7.37496e-08	0	4.484	4.681	0
TRINITY_DN136198_c0_g1	-9.76014	1.31403	8.83477e-10	7.37496e-08	0	4.471	0.778	0
TRINITY_DN142862_c0_g1	-9.76014	1.31403	8.83477e-10	7.37496e-08	0	4.484	3.745	7.614
TRINITY_DN144221_c0_g1	-9.76014	1.31403	8.83477e-10	7.37496e-08	0	4.471	1.556	0
TRINITY_DN144529_c0_g1	-9.76014	1.31403	8.83477e-10	7.37496e-08	0	4.463	1.165	4.736
TRINITY_DN147647_c0_g1	-9.76014	1.31403	8.83477e-10	7.37496e-08	0	4.484	4.681	0
TRINITY_DN151683_c0_g1	-9.76014	1.31403	8.83477e-10	7.37496e-08	0	4.484	3.745	0
TRINITY_DN15629_c0_g2	-9.76014	1.31403	8.83477e-10	7.37496e-08	0	4.484	1.337	0
TRINITY_DN161649_c0_g1	-9.76014	1.31403	8.83477e-10	7.37496e-08	0	4.463	5.824	4.736
TRINITY_DN164576_c0_g1	-9.76014	1.31403	8.83477e-10	7.37496e-08	0	4.463	1.165	0
TRINITY_DN164682_c0_g1	-9.76014	1.31403	8.83477e-10	7.37496e-08	0	4.463	8.153	8.288
TRINITY_DN166073_c0_g1	-9.76014	1.31403	8.83477e-10	7.37496e-08	0	4.463	3.494	4.736
TRINITY_DN168672_c0_g1	-9.76014	1.31403	8.83477e-10	7.37496e-08	0	4.463	0	4.736
TRINITY_DN169127_c0_g1	-9.76014	1.31403	8.83477e-10	7.37496e-08	0	4.471	3.111	0
TRINITY_DN171043_c0_g1	-9.76014	1.31403	8.83477e-10	7.37496e-08	0	4.474	2.594	8.968
TRINITY_DN66767_c0_g1	-9.76014	1.31403	8.83477e-10	7.37496e-08	0	4.471	3.111	1.581
TRINITY_DN81487_c0_g1	-9.76014	1.31403	8.83477e-10	7.37496e-08	0	4.463	5.824	7.104
TRINITY_DN86558_c0_g1	-9.76014	1.31403	8.83477e-10	7.37496e-08	0	4.463	2.329	1.184
TRINITY_DN113150_c0_g1	-9.74686	1.30122	9.58988e-10	7.94082e-08	0	4.419	3.69	0
TRINITY_DN113710_c0_g1	-9.74686	1.30122	9.58988e-10	7.94082e-08	0	4.437	2.779	8.946
TRINITY_DN127652_c0_g1	-9.74686	1.30122	9.58988e-10	7.94082e-08	0	4.419	7.381	9.379
TRINITY_DN131382_c0_g1	-9.74686	1.30122	9.58988e-10	7.94082e-08	0	4.437	4.168	0.471
TRINITY_DN135053_c0_g1	-9.74686	1.30122	9.58988e-10	7.94082e-08	0	4.419	1.845	1.876
TRINITY_DN152827_c0_g1	-9.74686	1.30122	9.58988e-10	7.94082e-08	0	4.419	4.613	0
TRINITY_DN167853_c0_g1	-9.74686	1.30122	9.58988e-10	7.94082e-08	0	4.419	1.845	0
TRINITY_DN86028_c0_g1	-9.74686	1.30122	9.58988e-10	7.94082e-08	0	4.419	7.381	7.503
TRINITY_DN87440_c0_g1	-9.74686	1.30122	9.58988e-10	7.94082e-08	0	4.419	7.381	8.441
TRINITY_DN114942_c0_g1	-9.73346	1.2883	1.04166e-09	8.43718e-08	0	4.407	5.75	3.507
TRINITY_DN116551_c0_g1	-9.73346	1.2883	1.04166e-09	8.43718e-08	0	4.407	4.6	17.536
TRINITY_DN124615_c0_g1	-9.73346	1.2883	1.04166e-09	8.43718e-08	0	4.407	6.9	0
TRINITY_DN132004_c0_g1	-9.73346	1.2883	1.04166e-09	8.43718e-08	0	4.406	3.285	0
TRINITY_DN133047_c0_g1	-9.73346	1.2883	1.04166e-09	8.43718e-08	0	4.407	0	14.029
TRINITY_DN142036_c0_g1	-9.73346	1.2883	1.04166e-09	8.43718e-08	0	4.407	6.9	0
TRINITY_DN142677_c0_g1	-9.73346	1.2883	1.04166e-09	8.43718e-08	0	4.407	3.45	0
TRINITY_DN145184_c0_g1	-9.73346	1.2883	1.04166e-09	8.43718e-08	0	4.399	3.826	4.668
TRINITY_DN145354_c0_g1	-9.73346	1.2883	1.04166e-09	8.43718e-08	0	4.406	1.971	1.336
TRINITY_DN145863_c0_g1	-9.73346	1.2883	1.04166e-09	8.43718e-08	0	4.407	6.9	16.367
TRINITY_DN148148_c0_g1	-9.73346	1.2883	1.04166e-09	8.43718e-08	0	4.407	4.6	0
TRINITY_DN159855_c0_g1	-9.73346	1.2883	1.04166e-09	8.43718e-08	0	4.407	5.75	0
TRINITY_DN160944_c0_g1	-9.73346	1.2883	1.04166e-09	8.43718e-08	0	4.406	3.285	1.336
TRINITY_DN171236_c0_g1	-9.73346	1.2883	1.04166e-09	8.43718e-08	0	4.407	2.3	1.169
TRINITY_DN44697_c1_g2	-9.73346	1.2883	1.04166e-09	8.43718e-08	0	4.407	3.45	1.169
TRINITY_DN105309_c0_g1	-9.71993	1.27527	1.13224e-09	9.0232e-08	0	4.354	16.361	2.772
TRINITY_DN111987_c0_g1	-9.71993	1.27527	1.13224e-09	9.0232e-08	0	4.35	5.677	3.462
TRINITY_DN113566_c0_g1	-9.71993	1.27527	1.13224e-09	9.0232e-08	0	4.35	2.271	1.154
TRINITY_DN113646_c0_g1	-9.71993	1.27527	1.13224e-09	9.0232e-08	0	4.354	8.181	16.633
TRINITY_DN115102_c0_g1	-9.71993	1.27527	1.13224e-09	9.0232e-08	0	4.35	3.406	3.462
TRINITY_DN123775_c0_g1	-9.71993	1.27527	1.13224e-09	9.0232e-08	0	4.35	3.406	6.925
TRINITY_DN123887_c0_g1	-9.71993	1.27527	1.13224e-09	9.0232e-08	0	4.35	2.271	0
TRINITY_DN133791_c0_g1	-9.71993	1.27527	1.13224e-09	9.0232e-08	0	4.35	5.677	0
TRINITY_DN134176_c0_g1	-9.71993	1.27527	1.13224e-09	9.0232e-08	0	4.363	1.139	2.894
TRINITY_DN134338_c0_g1	-9.71993	1.27527	1.13224e-09	9.0232e-08	0	4.35	11.353	6.925
TRINITY_DN145420_c0_g1	-9.71993	1.27527	1.13224e-09	9.0232e-08	0	4.354	2.727	9.24
TRINITY_DN150968_c0_g1	-9.71993	1.27527	1.13224e-09	9.0232e-08	0	4.363	0	0.579
TRINITY_DN151626_c0_g1	-9.71993	1.27527	1.13224e-09	9.0232e-08	0	4.363	0.569	0
TRINITY_DN153851_c0_g1	-9.71993	1.27527	1.13224e-09	9.0232e-08	0	4.35	7.947	0
TRINITY_DN155201_c0_g1	-9.71993	1.27527	1.13224e-09	9.0232e-08	0	4.35	1.135	5.771
TRINITY_DN159224_c0_g1	-9.71993	1.27527	1.13224e-09	9.0232e-08	0	4.35	0	4.617
TRINITY_DN167714_c0_g1	-9.71993	1.27527	1.13224e-09	9.0232e-08	0	4.35	5.677	3.462
TRINITY_DN74113_c0_g1	-9.71993	1.27527	1.13224e-09	9.0232e-08	0	4.363	1.708	0
TRINITY_DN81291_c0_g1	-5.16485	3.06996	1.20958e-09	9.61406e-08	0.432	15.106	4.741	0.601
TRINITY_DN105331_c0_g1	-9.70627	1.26211	1.23156e-09	9.61406e-08	0	4.308	0.999	2.032
TRINITY_DN108121_c0_g1	-9.70627	1.26211	1.23156e-09	9.61406e-08	0	4.327	4.517	3.061
TRINITY_DN111775_c0_g1	-9.70627	1.26211	1.23156e-09	9.61406e-08	0	4.294	13.448	3.418
TRINITY_DN112031_c0_g1	-9.70627	1.26211	1.23156e-09	9.61406e-08	0	4.308	1.999	0.508
TRINITY_DN113721_c0_g1	-9.70627	1.26211	1.23156e-09	9.61406e-08	0	4.294	1.121	0
TRINITY_DN120796_c0_g1	-9.70627	1.26211	1.23156e-09	9.61406e-08	0	4.294	0	4.557
TRINITY_DN122031_c0_g1	-9.70627	1.26211	1.23156e-09	9.61406e-08	0	4.294	1.121	2.279
TRINITY_DN122159_c0_g1	-9.70627	1.26211	1.23156e-09	9.61406e-08	0	4.33	0.646	3.938
TRINITY_DN123662_c0_g1	-9.70627	1.26211	1.23156e-09	9.61406e-08	0	4.294	1.121	0
TRINITY_DN125559_c0_g1	-9.70627	1.26211	1.23156e-09	9.61406e-08	0	4.294	1.121	4.557
TRINITY_DN129001_c0_g1	-9.70627	1.26211	1.23156e-09	9.61406e-08	0	4.294	0	1.139
TRINITY_DN140853_c0_g1	-9.70627	1.26211	1.23156e-09	9.61406e-08	0	4.308	0.999	1.016
TRINITY_DN145974_c0_g1	-9.70627	1.26211	1.23156e-09	9.61406e-08	0	4.294	5.603	2.279
TRINITY_DN150466_c0_g1	-9.70627	1.26211	1.23156e-09	9.61406e-08	0	4.294	6.724	2.279
TRINITY_DN153643_c0_g1	-9.70627	1.26211	1.23156e-09	9.61406e-08	0	4.294	1.121	3.418
TRINITY_DN157069_c0_g1	-9.70627	1.26211	1.23156e-09	9.61406e-08	0	4.294	4.483	7.975
TRINITY_DN159980_c0_g1	-9.70627	1.26211	1.23156e-09	9.61406e-08	0	4.294	1.121	2.279
TRINITY_DN160067_c0_g1	-9.70627	1.26211	1.23156e-09	9.61406e-08	0	4.33	9.685	7.877
TRINITY_DN160282_c0_g1	-9.70627	1.26211	1.23156e-09	9.61406e-08	0	4.308	0	0
TRINITY_DN161188_c0_g1	-9.70627	1.26211	1.23156e-09	9.61406e-08	0	4.327	1.506	3.061
TRINITY_DN169708_c0_g1	-9.70627	1.26211	1.23156e-09	9.61406e-08	0	4.327	0.753	10.714
TRINITY_DN170504_c0_g1	-9.70627	1.26211	1.23156e-09	9.61406e-08	0	4.294	1.121	0
TRINITY_DN53248_c0_g1	-9.70627	1.26211	1.23156e-09	9.61406e-08	0	4.294	12.327	4.557
TRINITY_DN61396_c0_g1	-9.70627	1.26211	1.23156e-09	9.61406e-08	0	4.294	3.362	10.254
TRINITY_DN74219_c0_g1	-9.70627	1.26211	1.23156e-09	9.61406e-08	0	4.327	7.528	6.122
TRINITY_DN77387_c0_g1	-9.70627	1.26211	1.23156e-09	9.61406e-08	0	4.294	1.121	7.975
TRINITY_DN98080_c0_g1	-9.70627	1.26211	1.23156e-09	9.61406e-08	0	4.294	2.241	3.418
TRINITY_DN101497_c0_g1	-9.69248	1.24883	1.34054e-09	1.03261e-07	0	4.289	11.109	0
TRINITY_DN110722_c0_g1	-9.69248	1.24883	1.34054e-09	1.03261e-07	0	4.256	5.923	3.764
TRINITY_DN113712_c0_g1	-9.69248	1.24883	1.34054e-09	1.03261e-07	0	4.263	5.934	0
TRINITY_DN122695_c0_g1	-9.69248	1.24883	1.34054e-09	1.03261e-07	0	4.289	2.686	4.551
TRINITY_DN133751_c0_g1	-9.69248	1.24883	1.34054e-09	1.03261e-07	0	4.289	2.686	0
TRINITY_DN138398_c0_g1	-9.69248	1.24883	1.34054e-09	1.03261e-07	0	4.27	0	0.453
TRINITY_DN156029_c0_g1	-9.69248	1.24883	1.34054e-09	1.03261e-07	0	4.256	3.702	1.505
TRINITY_DN159332_c0_g1	-9.69248	1.24883	1.34054e-09	1.03261e-07	0	4.289	0	0.91
TRINITY_DN31568_c0_g2	-9.69248	1.24883	1.34054e-09	1.03261e-07	0	4.288	4.462	12.848
TRINITY_DN73237_c0_g1	-9.69248	1.24883	1.34054e-09	1.03261e-07	0	4.284	0.559	2.273
TRINITY_DN77118_c0_g1	-9.69248	1.24883	1.34054e-09	1.03261e-07	0	4.263	3.918	0
TRINITY_DN84270_c0_g2	-9.69248	1.24883	1.34054e-09	1.03261e-07	0	4.265	2.545	0
TRINITY_DN91655_c0_g1	-9.69248	1.24883	1.34054e-09	1.03261e-07	0	4.289	2.686	0
TRINITY_DN95800_c0_g1	-9.69248	1.24883	1.34054e-09	1.03261e-07	0	4.256	2.962	3.011
TRINITY_DN95823_c0_g1	-9.69248	1.24883	1.34054e-09	1.03261e-07	0	4.284	3.913	3.978
TRINITY_DN96085_c0_g1	-9.69248	1.24883	1.34054e-09	1.03261e-07	0	4.254	0.634	3.224
TRINITY_DN106856_c0_g1	-9.67856	1.23543	1.46024e-09	1.10569e-07	0	4.238	5.531	0
TRINITY_DN114721_c0_g1	-9.67856	1.23543	1.46024e-09	1.10569e-07	0	4.238	9.955	0
TRINITY_DN133321_c0_g1	-9.67856	1.23543	1.46024e-09	1.10569e-07	0	4.238	4.424	0
TRINITY_DN142158_c0_g1	-9.67856	1.23543	1.46024e-09	1.10569e-07	0	4.225	3.528	0
TRINITY_DN146002_c0_g1	-9.67856	1.23543	1.46024e-09	1.10569e-07	0	4.238	2.212	0
TRINITY_DN157089_c0_g1	-9.67856	1.23543	1.46024e-09	1.10569e-07	0	4.225	0	0.897
TRINITY_DN157182_c0_g1	-9.67856	1.23543	1.46024e-09	1.10569e-07	0	4.238	0	2.249
TRINITY_DN159359_c0_g1	-9.67856	1.23543	1.46024e-09	1.10569e-07	0	4.238	2.212	1.124
TRINITY_DN167644_c0_g1	-9.67856	1.23543	1.46024e-09	1.10569e-07	0	4.238	2.212	2.249
TRINITY_DN170969_c0_g1	-9.67856	1.23543	1.46024e-09	1.10569e-07	0	4.225	3.528	8.07
TRINITY_DN20618_c1_g1	-9.67856	1.23543	1.46024e-09	1.10569e-07	0	4.225	0	1.793
TRINITY_DN58265_c0_g1	-9.67856	1.23543	1.46024e-09	1.10569e-07	0	4.238	5.531	1.124
TRINITY_DN68378_c0_g1	-9.67856	1.23543	1.46024e-09	1.10569e-07	0	4.228	0.981	1.495
TRINITY_DN91121_c0_g1	-9.67856	1.23543	1.46024e-09	1.10569e-07	0	4.238	7.743	5.622
TRINITY_DN96441_c0_g1	-9.67856	1.23543	1.46024e-09	1.10569e-07	0	4.238	3.318	0
TRINITY_DN96877_c0_g1	-9.67856	1.23543	1.46024e-09	1.10569e-07	0	4.219	7.34	5.969
TRINITY_DN110501_c0_g1	-9.6645	1.22191	1.59179e-09	1.19113e-07	0	4.183	4.366	4.439
TRINITY_DN112619_c0_g1	-9.6645	1.22191	1.59179e-09	1.19113e-07	0	4.183	4.366	0
TRINITY_DN117404_c0_g1	-9.6645	1.22191	1.59179e-09	1.19113e-07	0	4.183	8.733	1.11
TRINITY_DN119809_c0_g1	-9.6645	1.22191	1.59179e-09	1.19113e-07	0	4.183	3.275	1.11
TRINITY_DN125071_c0_g1	-9.6645	1.22191	1.59179e-09	1.19113e-07	0	4.183	4.366	0
TRINITY_DN136938_c0_g1	-9.6645	1.22191	1.59179e-09	1.19113e-07	0	4.183	10.916	3.329
TRINITY_DN142290_c0_g1	-9.6645	1.22191	1.59179e-09	1.19113e-07	0	4.183	3.275	2.219
TRINITY_DN150408_c0_g1	-9.6645	1.22191	1.59179e-09	1.19113e-07	0	4.179	1.246	1.901
TRINITY_DN159176_c0_g1	-9.6645	1.22191	1.59179e-09	1.19113e-07	0	4.183	3.275	0
TRINITY_DN159270_c0_g1	-9.6645	1.22191	1.59179e-09	1.19113e-07	0	4.183	1.092	3.329
TRINITY_DN163796_c0_g1	-9.6645	1.22191	1.59179e-09	1.19113e-07	0	4.185	0.728	1.481
TRINITY_DN33466_c0_g1	-9.6645	1.22191	1.59179e-09	1.19113e-07	0	4.185	4.368	3.633
TRINITY_DN34701_c0_g1	-9.6645	1.22191	1.59179e-09	1.19113e-07	0	4.185	5.097	8.143
TRINITY_DN110245_c0_g1	-9.6503	1.20825	1.7365e-09	1.2829e-07	0	4.163	2.674	2.039
TRINITY_DN111652_c0_g1	-9.6503	1.20825	1.7365e-09	1.2829e-07	0	4.161	0.869	0
TRINITY_DN119281_c0_g1	-9.6503	1.20825	1.7365e-09	1.2829e-07	0	4.148	0.962	0.978
TRINITY_DN123103_c0_g1	-9.6503	1.20825	1.7365e-09	1.2829e-07	0	4.147	2.525	1.467
TRINITY_DN123616_c0_g1	-9.6503	1.20825	1.7365e-09	1.2829e-07	0	4.161	3.475	7.948
TRINITY_DN124188_c0_g1	-9.6503	1.20825	1.7365e-09	1.2829e-07	0	4.163	0.334	0.34
TRINITY_DN130460_c0_g1	-9.6503	1.20825	1.7365e-09	1.2829e-07	0	4.161	0.869	0
TRINITY_DN158716_c0_g1	-9.6503	1.20825	1.7365e-09	1.2829e-07	0	4.161	0	2.649
TRINITY_DN166506_c0_g1	-9.6503	1.20825	1.7365e-09	1.2829e-07	0	4.161	6.081	1.766
TRINITY_DN23800_c0_g1	-9.6503	1.20825	1.7365e-09	1.2829e-07	0	4.161	4.343	7.065
TRINITY_DN107522_c0_g1	-9.63597	1.19447	1.89581e-09	1.38301e-07	0	4.097	4.277	0
TRINITY_DN110643_c0_g1	-9.63597	1.19447	1.89581e-09	1.38301e-07	0	4.128	3.231	15.33
TRINITY_DN111289_c0_g1	-9.63597	1.19447	1.89581e-09	1.38301e-07	0	4.128	0	3.285
TRINITY_DN112859_c0_g1	-9.63597	1.19447	1.89581e-09	1.38301e-07	0	4.105	1.836	0.622
TRINITY_DN122901_c0_g1	-9.63597	1.19447	1.89581e-09	1.38301e-07	0	4.128	0.539	0.548
TRINITY_DN123360_c0_g1	-9.63597	1.19447	1.89581e-09	1.38301e-07	0	4.128	3.231	1.095
TRINITY_DN135745_c0_g1	-9.63597	1.19447	1.89581e-09	1.38301e-07	0	4.128	3.231	1.095
TRINITY_DN137651_c0_g1	-9.63597	1.19447	1.89581e-09	1.38301e-07	0	4.097	3.422	1.739
TRINITY_DN147942_c0_g1	-9.63597	1.19447	1.89581e-09	1.38301e-07	0	4.128	5.386	4.38
TRINITY_DN156806_c0_g1	-9.63597	1.19447	1.89581e-09	1.38301e-07	0	4.097	3.422	2.609
TRINITY_DN158802_c0_g1	-9.63597	1.19447	1.89581e-09	1.38301e-07	0	4.128	4.309	0
TRINITY_DN159259_c0_g1	-9.63597	1.19447	1.89581e-09	1.38301e-07	0	4.128	2.693	1.095
TRINITY_DN160087_c0_g1	-9.63597	1.19447	1.89581e-09	1.38301e-07	0	4.128	5.386	0
TRINITY_DN163905_c0_g1	-9.63597	1.19447	1.89581e-09	1.38301e-07	0	4.097	3.422	2.609
TRINITY_DN164882_c0_g1	-9.63597	1.19447	1.89581e-09	1.38301e-07	0	4.128	6.463	1.095
TRINITY_DN166993_c0_g1	-9.63597	1.19447	1.89581e-09	1.38301e-07	0	4.128	2.154	4.38
TRINITY_DN170926_c0_g1	-9.63597	1.19447	1.89581e-09	1.38301e-07	0	4.128	2.154	2.19
TRINITY_DN82749_c0_g1	-9.63597	1.19447	1.89581e-09	1.38301e-07	0	4.128	4.309	0
TRINITY_DN106729_c0_g1	-9.62149	1.18055	2.07135e-09	1.48672e-07	0	4.072	2.126	0
TRINITY_DN106966_c0_g1	-9.62149	1.18055	2.07135e-09	1.48672e-07	0	4.072	4.251	3.241
TRINITY_DN108434_c0_g1	-9.62149	1.18055	2.07135e-09	1.48672e-07	0	4.072	3.188	2.161
TRINITY_DN121947_c0_g1	-9.62149	1.18055	2.07135e-09	1.48672e-07	0	4.072	1.063	3.241
TRINITY_DN123274_c0_g1	-9.62149	1.18055	2.07135e-09	1.48672e-07	0	4.072	2.126	2.161
TRINITY_DN123669_c0_g1	-9.62149	1.18055	2.07135e-09	1.48672e-07	0	4.072	2.126	0
TRINITY_DN124381_c0_g1	-9.62149	1.18055	2.07135e-09	1.48672e-07	0	4.072	3.188	0
TRINITY_DN131709_c0_g1	-9.62149	1.18055	2.07135e-09	1.48672e-07	0	4.046	0.704	4.294
TRINITY_DN134272_c0_g1	-9.62149	1.18055	2.07135e-09	1.48672e-07	0	4.072	1.063	0
TRINITY_DN136825_c0_g1	-9.62149	1.18055	2.07135e-09	1.48672e-07	0	4.046	2.816	0
TRINITY_DN146176_c0_g1	-9.62149	1.18055	2.07135e-09	1.48672e-07	0	4.052	1.586	4.3
TRINITY_DN157080_c0_g1	-9.62149	1.18055	2.07135e-09	1.48672e-07	0	4.072	4.251	0
TRINITY_DN166801_c0_g1	-9.62149	1.18055	2.07135e-09	1.48672e-07	0	4.072	2.126	1.08
TRINITY_DN171313_c0_g1	-9.62149	1.18055	2.07135e-09	1.48672e-07	0	4.072	3.188	0
TRINITY_DN36689_c0_g1	-9.62149	1.18055	2.07135e-09	1.48672e-07	0	4.052	3.701	13.437
TRINITY_DN85867_c0_g1	-9.62149	1.18055	2.07135e-09	1.48672e-07	0	4.046	1.408	0.716
TRINITY_DN96291_c0_g1	-9.62149	1.18055	2.07135e-09	1.48672e-07	0	4.046	3.52	5.01
TRINITY_DN109725_c0_g1	-9.60686	1.16649	2.26493e-09	1.59736e-07	0	4.017	0	2.132
TRINITY_DN112289_c0_g1	-9.60686	1.16649	2.26493e-09	1.59736e-07	0	4.032	1.202	0
TRINITY_DN116235_c0_g1	-9.60686	1.16649	2.26493e-09	1.59736e-07	0	4.034	4.211	0.856
TRINITY_DN133219_c0_g1	-9.60686	1.16649	2.26493e-09	1.59736e-07	0	4.034	5.053	5.137
TRINITY_DN134988_c0_g1	-9.60686	1.16649	2.26493e-09	1.59736e-07	0	4.034	6.738	0
TRINITY_DN145292_c0_g1	-9.60686	1.16649	2.26493e-09	1.59736e-07	0	4.017	10.484	0
TRINITY_DN147603_c0_g1	-9.60686	1.16649	2.26493e-09	1.59736e-07	0	4.017	1.048	2.132
TRINITY_DN149329_c0_g1	-9.60686	1.16649	2.26493e-09	1.59736e-07	0	4.017	2.097	0
TRINITY_DN154334_c0_g1	-9.60686	1.16649	2.26493e-09	1.59736e-07	0	4.034	0.842	3.425
TRINITY_DN156674_c0_g1	-9.60686	1.16649	2.26493e-09	1.59736e-07	0	4.017	2.097	4.263
TRINITY_DN159390_c0_g1	-9.60686	1.16649	2.26493e-09	1.59736e-07	0	4.017	5.242	3.197
TRINITY_DN159876_c0_g1	-9.60686	1.16649	2.26493e-09	1.59736e-07	0	4.017	1.048	0
TRINITY_DN160040_c0_g1	-9.60686	1.16649	2.26493e-09	1.59736e-07	0	4.034	2.527	0
TRINITY_DN170963_c0_g1	-9.60686	1.16649	2.26493e-09	1.59736e-07	0	4.034	0	0
TRINITY_DN64330_c0_g1	-9.60686	1.16649	2.26493e-09	1.59736e-07	0	4.017	4.194	0
TRINITY_DN89028_c0_g1	-9.60686	1.16649	2.26493e-09	1.59736e-07	0	4.032	1.804	6.723
TRINITY_DN89402_c0_g1	-9.60686	1.16649	2.26493e-09	1.59736e-07	0	4.032	3.006	3.056
TRINITY_DN96911_c0_g1	-9.60686	1.16649	2.26493e-09	1.59736e-07	0	4.017	3.145	5.329
TRINITY_DN97690_c0_g1	-9.60686	1.16649	2.26493e-09	1.59736e-07	0	4.017	1.048	6.395
TRINITY_DN100287_c0_g1	-9.59208	1.1523	2.4786e-09	1.7307e-07	0	3.971	4.975	0
TRINITY_DN110846_c0_g1	-9.59208	1.1523	2.4786e-09	1.7307e-07	0	3.971	1.658	0
TRINITY_DN111349_c0_g1	-9.59208	1.1523	2.4786e-09	1.7307e-07	0	3.971	0.829	0
TRINITY_DN120281_c0_g1	-9.59208	1.1523	2.4786e-09	1.7307e-07	0	3.971	3.317	2.529
TRINITY_DN125212_c0_g1	-9.59208	1.1523	2.4786e-09	1.7307e-07	0	3.978	6.921	0
TRINITY_DN159557_c0_g1	-9.59208	1.1523	2.4786e-09	1.7307e-07	0	3.977	0.519	0
TRINITY_DN111151_c0_g1	-9.57715	1.13797	2.71466e-09	1.87689e-07	0	3.963	1.034	1.051
TRINITY_DN112438_c0_g1	-9.57715	1.13797	2.71466e-09	1.87689e-07	0	3.963	16.547	4.205
TRINITY_DN113945_c0_g1	-9.57715	1.13797	2.71466e-09	1.87689e-07	0	3.963	3.102	3.154
TRINITY_DN125526_c0_g1	-9.57715	1.13797	2.71466e-09	1.87689e-07	0	3.963	2.068	5.257
TRINITY_DN138061_c0_g1	-9.57715	1.13797	2.71466e-09	1.87689e-07	0	3.963	6.205	0
TRINITY_DN141597_c0_g1	-9.57715	1.13797	2.71466e-09	1.87689e-07	0	3.963	2.068	1.051
TRINITY_DN146432_c0_g1	-9.57715	1.13797	2.71466e-09	1.87689e-07	0	3.963	11.376	1.051
TRINITY_DN146529_c0_g1	-9.57715	1.13797	2.71466e-09	1.87689e-07	0	3.954	2.889	0
TRINITY_DN157805_c0_g1	-9.57715	1.13797	2.71466e-09	1.87689e-07	0	3.963	1.034	0
TRINITY_DN159017_c0_g1	-9.57715	1.13797	2.71466e-09	1.87689e-07	0	3.963	9.307	0
TRINITY_DN165358_c0_g1	-9.57715	1.13797	2.71466e-09	1.87689e-07	0	3.954	2.064	0
TRINITY_DN56098_c0_g1	-9.57715	1.13797	2.71466e-09	1.87689e-07	0	3.963	3.102	3.154
TRINITY_DN78193_c0_g1	-9.57715	1.13797	2.71466e-09	1.87689e-07	0	3.963	3.102	0
TRINITY_DN94001_c0_g1	-9.57715	1.13797	2.71466e-09	1.87689e-07	0	3.963	6.205	0
TRINITY_DN97901_c0_g1	-9.57715	1.13797	2.71466e-09	1.87689e-07	0	3.963	2.068	1.051
TRINITY_DN99109_c0_g1	-9.57715	1.13797	2.71466e-09	1.87689e-07	0	3.963	3.102	2.103
TRINITY_DN112355_c0_g1	-9.56206	1.12349	2.97568e-09	2.03317e-07	0	3.909	0	5.808
TRINITY_DN120462_c0_g1	-9.56206	1.12349	2.97568e-09	2.03317e-07	0	3.909	2.449	5.808
TRINITY_DN123838_c0_g1	-9.56206	1.12349	2.97568e-09	2.03317e-07	0	3.903	0	2.071
TRINITY_DN127706_c0_g1	-9.56206	1.12349	2.97568e-09	2.03317e-07	0	3.909	9.522	0
TRINITY_DN136634_c0_g1	-9.56206	1.12349	2.97568e-09	2.03317e-07	0	3.909	4.081	4.148
TRINITY_DN145268_c0_g1	-9.56206	1.12349	2.97568e-09	2.03317e-07	0	3.888	1.739	5.895
TRINITY_DN147844_c0_g1	-9.56206	1.12349	2.97568e-09	2.03317e-07	0	3.908	2.04	0
TRINITY_DN148495_c0_g1	-9.56206	1.12349	2.97568e-09	2.03317e-07	0	3.908	0	7.258
TRINITY_DN154757_c0_g1	-9.56206	1.12349	2.97568e-09	2.03317e-07	0	3.91	0.68	2.075
TRINITY_DN157489_c0_g1	-9.56206	1.12349	2.97568e-09	2.03317e-07	0	3.908	4.08	0
TRINITY_DN157727_c0_g1	-9.56206	1.12349	2.97568e-09	2.03317e-07	0	3.888	0.58	0
TRINITY_DN169444_c0_g1	-9.56206	1.12349	2.97568e-09	2.03317e-07	0	3.888	5.218	2.947
TRINITY_DN171229_c0_g1	-9.56206	1.12349	2.97568e-09	2.03317e-07	0	3.908	0	2.074
TRINITY_DN51111_c0_g1	-9.56206	1.12349	2.97568e-09	2.03317e-07	0	3.888	5.798	0
TRINITY_DN100558_c0_g1	-9.54681	1.10886	3.26459e-09	2.20799e-07	0	3.848	4.82	0
TRINITY_DN122271_c0_g1	-9.54681	1.10886	3.26459e-09	2.20799e-07	0	3.854	3.017	2.045
TRINITY_DN122498_c0_g1	-9.54681	1.10886	3.26459e-09	2.20799e-07	0	3.865	5.38	5.469
TRINITY_DN136789_c0_g1	-9.54681	1.10886	3.26459e-09	2.20799e-07	0	3.865	9.415	0
TRINITY_DN159928_c0_g1	-9.54681	1.10886	3.26459e-09	2.20799e-07	0	3.854	4.023	0
TRINITY_DN33487_c0_g1	-9.54681	1.10886	3.26459e-09	2.20799e-07	0	3.848	11.246	1.633
TRINITY_DN76794_c0_g1	-9.54681	1.10886	3.26459e-09	2.20799e-07	0	3.859	0.756	2.45
TRINITY_DN84197_c0_g1	-9.54681	1.10886	3.26459e-09	2.20799e-07	0	3.854	6.035	0
TRINITY_DN84764_c0_g1	-9.54681	1.10886	3.26459e-09	2.20799e-07	0	3.843	10.698	3.399
TRINITY_DN97000_c0_g1	-9.54681	1.10886	3.26459e-09	2.20799e-07	0	3.843	6.686	1.359
TRINITY_DN101303_c0_g1	-9.53141	1.09409	3.58464e-09	2.39776e-07	0	3.8	5.951	5.041
TRINITY_DN112170_c0_g1	-9.53141	1.09409	3.58464e-09	2.39776e-07	0	3.8	7.934	1.008
TRINITY_DN112460_c0_g1	-9.53141	1.09409	3.58464e-09	2.39776e-07	0	3.8	4.959	6.049
TRINITY_DN124870_c0_g1	-9.53141	1.09409	3.58464e-09	2.39776e-07	0	3.8	0	2.016
TRINITY_DN136564_c0_g1	-9.53141	1.09409	3.58464e-09	2.39776e-07	0	3.8	1.984	0
TRINITY_DN136830_c0_g1	-9.53141	1.09409	3.58464e-09	2.39776e-07	0	3.818	0	0.579
TRINITY_DN148367_c0_g1	-9.53141	1.09409	3.58464e-09	2.39776e-07	0	3.8	1.984	2.016
TRINITY_DN154025_c0_g1	-9.53141	1.09409	3.58464e-09	2.39776e-07	0	3.83	0.999	2.032
TRINITY_DN159752_c0_g1	-9.53141	1.09409	3.58464e-09	2.39776e-07	0	3.818	1.708	0.579
TRINITY_DN161301_c0_g1	-9.53141	1.09409	3.58464e-09	2.39776e-07	0	3.8	4.959	4.033
TRINITY_DN165341_c0_g1	-9.53141	1.09409	3.58464e-09	2.39776e-07	0	3.8	2.975	3.025
TRINITY_DN165619_c0_g1	-9.53141	1.09409	3.58464e-09	2.39776e-07	0	3.83	0.5	0
TRINITY_DN169912_c0_g1	-9.53141	1.09409	3.58464e-09	2.39776e-07	0	3.8	3.967	0
TRINITY_DN141574_c0_g1	-9.51583	1.07916	3.93956e-09	2.62204e-07	0	3.786	0	0
TRINITY_DN160050_c0_g1	-9.51583	1.07916	3.93956e-09	2.62204e-07	0	3.786	0	0
TRINITY_DN113220_c0_g1	-9.50008	1.06408	4.33351e-09	2.81965e-07	0	3.726	0	4.744
TRINITY_DN114066_c0_g1	-9.50008	1.06408	4.33351e-09	2.81965e-07	0	3.726	2.333	2.372
TRINITY_DN114141_c0_g1	-9.50008	1.06408	4.33351e-09	2.81965e-07	0	3.726	0	3.163
TRINITY_DN116683_c0_g1	-9.50008	1.06408	4.33351e-09	2.81965e-07	0	3.747	0.978	0
TRINITY_DN117475_c0_g1	-9.50008	1.06408	4.33351e-09	2.81965e-07	0	3.726	2.333	8.698
TRINITY_DN120349_c0_g1	-9.50008	1.06408	4.33351e-09	2.81965e-07	0	3.747	4.889	1.988
TRINITY_DN120471_c0_g1	-9.50008	1.06408	4.33351e-09	2.81965e-07	0	3.726	0.778	0.791
TRINITY_DN130177_c0_g1	-9.50008	1.06408	4.33351e-09	2.81965e-07	0	3.747	8.8	0
TRINITY_DN130790_c0_g1	-9.50008	1.06408	4.33351e-09	2.81965e-07	0	3.748	1.677	7.387
TRINITY_DN132501_c0_g1	-9.50008	1.06408	4.33351e-09	2.81965e-07	0	3.748	1.677	0
TRINITY_DN132938_c0_g1	-9.50008	1.06408	4.33351e-09	2.81965e-07	0	3.758	2.942	0
TRINITY_DN133452_c0_g1	-9.50008	1.06408	4.33351e-09	2.81965e-07	0	3.747	4.889	4.97
TRINITY_DN137357_c0_g1	-9.50008	1.06408	4.33351e-09	2.81965e-07	0	3.734	2.599	10.567
TRINITY_DN143530_c0_g1	-9.50008	1.06408	4.33351e-09	2.81965e-07	0	3.726	2.333	0
TRINITY_DN148372_c0_g1	-9.50008	1.06408	4.33351e-09	2.81965e-07	0	3.747	0.978	0
TRINITY_DN156527_c0_g1	-9.50008	1.06408	4.33351e-09	2.81965e-07	0	3.747	0.978	2.982
TRINITY_DN164849_c0_g1	-9.50008	1.06408	4.33351e-09	2.81965e-07	0	3.726	3.889	3.954
TRINITY_DN167740_c0_g1	-9.50008	1.06408	4.33351e-09	2.81965e-07	0	3.747	4.889	0
TRINITY_DN168645_c0_g1	-9.50008	1.06408	4.33351e-09	2.81965e-07	0	3.726	1.556	3.163
TRINITY_DN171483_c0_g1	-9.50008	1.06408	4.33351e-09	2.81965e-07	0	3.729	3.539	0
TRINITY_DN50382_c0_g1	-9.50008	1.06408	4.33351e-09	2.81965e-07	0	3.734	10.395	23.777
TRINITY_DN87951_c0_g1	-9.50008	1.06408	4.33351e-09	2.81965e-07	0	3.748	3.354	4.546
TRINITY_DN88921_c0_g1	-9.50008	1.06408	4.33351e-09	2.81965e-07	0	3.747	5.867	7.952
TRINITY_DN97229_c0_g1	-9.50008	1.06408	4.33351e-09	2.81965e-07	0	3.747	6.844	14.91
TRINITY_DN89506_c0_g1	-6.03447	1.69322	4.49746e-09	2.9249e-07	0.067	5.809	0.547	2.417
TRINITY_DN105964_c0_g1	-9.48416	1.04884	4.77124e-09	3.02638e-07	0	3.691	8.99	0
TRINITY_DN113405_c0_g1	-9.48416	1.04884	4.77124e-09	3.02638e-07	0	3.711	1.937	0
TRINITY_DN125045_c0_g1	-9.48416	1.04884	4.77124e-09	3.02638e-07	0	3.693	1.928	1.96
TRINITY_DN125396_c0_g1	-9.48416	1.04884	4.77124e-09	3.02638e-07	0	3.691	2.568	0
TRINITY_DN125546_c0_g1	-9.48416	1.04884	4.77124e-09	3.02638e-07	0	3.711	1.291	1.313
TRINITY_DN134000_c0_g1	-9.48416	1.04884	4.77124e-09	3.02638e-07	0	3.68	0.549	1.673
TRINITY_DN135723_c0_g1	-9.48416	1.04884	4.77124e-09	3.02638e-07	0	3.691	2.568	5.222
TRINITY_DN142294_c0_g1	-9.48416	1.04884	4.77124e-09	3.02638e-07	0	3.691	3.853	3.917
TRINITY_DN143075_c0_g1	-9.48416	1.04884	4.77124e-09	3.02638e-07	0	3.691	2.568	6.528
TRINITY_DN145767_c0_g1	-9.48416	1.04884	4.77124e-09	3.02638e-07	0	3.691	5.137	1.306
TRINITY_DN146400_c0_g1	-9.48416	1.04884	4.77124e-09	3.02638e-07	0	3.693	2.892	0
TRINITY_DN146411_c0_g1	-9.48416	1.04884	4.77124e-09	3.02638e-07	0	3.711	1.937	1.313
TRINITY_DN1468_c2_g1	-9.48416	1.04884	4.77124e-09	3.02638e-07	0	3.68	0	0
TRINITY_DN152306_c0_g1	-9.48416	1.04884	4.77124e-09	3.02638e-07	0	3.698	2.145	4.797
TRINITY_DN154912_c0_g1	-9.48416	1.04884	4.77124e-09	3.02638e-07	0	3.68	0.549	1.116
TRINITY_DN157938_c0_g1	-9.48416	1.04884	4.77124e-09	3.02638e-07	0	3.68	1.646	0
TRINITY_DN164337_c0_g1	-9.48416	1.04884	4.77124e-09	3.02638e-07	0	3.691	8.99	2.611
TRINITY_DN166119_c0_g1	-9.48416	1.04884	4.77124e-09	3.02638e-07	0	3.691	5.137	0
TRINITY_DN167629_c0_g1	-9.48416	1.04884	4.77124e-09	3.02638e-07	0	3.691	3.853	0
TRINITY_DN169793_c0_g1	-9.48416	1.04884	4.77124e-09	3.02638e-07	0	3.691	0	3.917
TRINITY_DN169838_c0_g1	-9.48416	1.04884	4.77124e-09	3.02638e-07	0	3.691	5.137	1.306
TRINITY_DN171531_c0_g1	-9.48416	1.04884	4.77124e-09	3.02638e-07	0	3.693	5.783	1.96
TRINITY_DN32608_c0_g1	-9.48416	1.04884	4.77124e-09	3.02638e-07	0	3.68	3.292	3.905
TRINITY_DN33255_c0_g2	-9.48416	1.04884	4.77124e-09	3.02638e-07	0	3.691	6.421	0
TRINITY_DN49555_c0_g1	-9.48416	1.04884	4.77124e-09	3.02638e-07	0	3.693	3.855	8.819
TRINITY_DN50761_c0_g1	-9.48416	1.04884	4.77124e-09	3.02638e-07	0	3.691	8.99	5.222
TRINITY_DN53729_c0_g1	-9.48416	1.04884	4.77124e-09	3.02638e-07	0	3.693	3.855	8.819
TRINITY_DN75100_c0_g1	-9.48416	1.04884	4.77124e-09	3.02638e-07	0	3.691	5.137	3.917
TRINITY_DN76686_c0_g1	-9.48416	1.04884	4.77124e-09	3.02638e-07	0	3.691	11.558	6.528
TRINITY_DN91033_c0_g1	-9.48416	1.04884	4.77124e-09	3.02638e-07	0	3.691	2.568	5.222
TRINITY_DN110089_c0_g1	-9.46807	1.03343	5.25811e-09	3.25637e-07	0	3.647	3.807	7.741
TRINITY_DN110376_c0_g1	-9.46807	1.03343	5.25811e-09	3.25637e-07	0	3.646	1.903	1.935
TRINITY_DN110574_c0_g1	-9.46807	1.03343	5.25811e-09	3.25637e-07	0	3.647	3.807	1.29
TRINITY_DN112809_c0_g1	-9.46807	1.03343	5.25811e-09	3.25637e-07	0	3.64	6.65	3.863
TRINITY_DN115435_c0_g1	-9.46807	1.03343	5.25811e-09	3.25637e-07	0	3.665	0.765	2.334
TRINITY_DN118054_c0_g1	-9.46807	1.03343	5.25811e-09	3.25637e-07	0	3.665	2.296	1.556
TRINITY_DN122587_c0_g1	-9.46807	1.03343	5.25811e-09	3.25637e-07	0	3.647	0	3.871
TRINITY_DN123197_c0_g1	-9.46807	1.03343	5.25811e-09	3.25637e-07	0	3.665	1.53	0
TRINITY_DN131682_c0_g1	-9.46807	1.03343	5.25811e-09	3.25637e-07	0	3.665	2.296	5.446
TRINITY_DN131795_c0_g1	-9.46807	1.03343	5.25811e-09	3.25637e-07	0	3.647	2.538	9.031
TRINITY_DN132293_c0_g1	-9.46807	1.03343	5.25811e-09	3.25637e-07	0	3.647	10.153	3.871
TRINITY_DN135105_c0_g1	-9.46807	1.03343	5.25811e-09	3.25637e-07	0	3.646	2.537	0.645
TRINITY_DN135366_c0_g1	-9.46807	1.03343	5.25811e-09	3.25637e-07	0	3.665	4.591	0
TRINITY_DN136946_c0_g1	-9.46807	1.03343	5.25811e-09	3.25637e-07	0	3.64	3.8	0
TRINITY_DN138162_c0_g1	-9.46807	1.03343	5.25811e-09	3.25637e-07	0	3.659	0	0
TRINITY_DN145033_c0_g1	-9.46807	1.03343	5.25811e-09	3.25637e-07	0	3.64	0	2.897
TRINITY_DN145205_c0_g1	-9.46807	1.03343	5.25811e-09	3.25637e-07	0	3.64	0.95	2.897
TRINITY_DN146665_c0_g1	-9.46807	1.03343	5.25811e-09	3.25637e-07	0	3.647	5.077	2.58
TRINITY_DN149520_c0_g1	-9.46807	1.03343	5.25811e-09	3.25637e-07	0	3.665	6.887	0.778
TRINITY_DN150760_c0_g1	-9.46807	1.03343	5.25811e-09	3.25637e-07	0	3.64	9.5	5.795
TRINITY_DN166163_c0_g1	-9.46807	1.03343	5.25811e-09	3.25637e-07	0	3.647	6.346	0
TRINITY_DN167360_c0_g1	-9.46807	1.03343	5.25811e-09	3.25637e-07	0	3.647	3.807	0
TRINITY_DN169145_c0_g1	-9.46807	1.03343	5.25811e-09	3.25637e-07	0	3.665	2.296	0
TRINITY_DN169374_c0_g1	-9.46807	1.03343	5.25811e-09	3.25637e-07	0	3.647	2.538	0
TRINITY_DN170940_c0_g1	-9.46807	1.03343	5.25811e-09	3.25637e-07	0	3.647	3.807	0
TRINITY_DN43284_c0_g1	-9.46807	1.03343	5.25811e-09	3.25637e-07	0	3.647	6.346	15.482
TRINITY_DN49336_c0_g2	-9.46807	1.03343	5.25811e-09	3.25637e-07	0	3.647	3.807	1.29
TRINITY_DN56769_c0_g1	-9.46807	1.03343	5.25811e-09	3.25637e-07	0	3.646	8.247	9.028
TRINITY_DN77908_c0_g1	-9.46807	1.03343	5.25811e-09	3.25637e-07	0	3.647	3.807	0
TRINITY_DN80958_c0_g1	-9.46807	1.03343	5.25811e-09	3.25637e-07	0	3.665	8.418	0
TRINITY_DN88362_c0_g1	-9.46807	1.03343	5.25811e-09	3.25637e-07	0	3.665	3.826	7.78
TRINITY_DN96957_c0_g1	-9.46807	1.03343	5.25811e-09	3.25637e-07	0	3.665	1.53	3.112
TRINITY_DN102986_c0_g1	-9.45179	1.01786	5.80018e-09	3.50756e-07	0	3.604	5.016	0
TRINITY_DN111540_c0_g1	-9.45179	1.01786	5.80018e-09	3.50756e-07	0	3.612	1.077	1.095
TRINITY_DN112247_c0_g1	-9.45179	1.01786	5.80018e-09	3.50756e-07	0	3.604	5.016	0
TRINITY_DN112928_c0_g1	-9.45179	1.01786	5.80018e-09	3.50756e-07	0	3.604	3.762	2.55
TRINITY_DN122590_c0_g1	-9.45179	1.01786	5.80018e-09	3.50756e-07	0	3.604	2.508	11.474
TRINITY_DN124163_c0_g1	-9.45179	1.01786	5.80018e-09	3.50756e-07	0	3.612	1.077	0
TRINITY_DN132223_c0_g1	-9.45179	1.01786	5.80018e-09	3.50756e-07	0	3.604	1.254	6.375
TRINITY_DN133467_c0_g1	-9.45179	1.01786	5.80018e-09	3.50756e-07	0	3.604	6.27	0
TRINITY_DN137111_c0_g1	-9.45179	1.01786	5.80018e-09	3.50756e-07	0	3.604	0	3.825
TRINITY_DN139375_c0_g1	-9.45179	1.01786	5.80018e-09	3.50756e-07	0	3.604	3.762	7.649
TRINITY_DN143093_c0_g1	-9.45179	1.01786	5.80018e-09	3.50756e-07	0	3.604	5.016	0
TRINITY_DN143281_c0_g1	-9.45179	1.01786	5.80018e-09	3.50756e-07	0	3.604	2.508	0
TRINITY_DN147747_c0_g1	-9.45179	1.01786	5.80018e-09	3.50756e-07	0	3.604	1.254	5.1
TRINITY_DN150620_c0_g1	-9.45179	1.01786	5.80018e-09	3.50756e-07	0	3.606	0.753	0.765
TRINITY_DN153458_c0_g1	-9.45179	1.01786	5.80018e-09	3.50756e-07	0	3.628	3.366	0.855
TRINITY_DN153935_c0_g1	-9.45179	1.01786	5.80018e-09	3.50756e-07	0	3.628	0	1.283
TRINITY_DN154734_c0_g1	-9.45179	1.01786	5.80018e-09	3.50756e-07	0	3.606	4.517	0.765
TRINITY_DN158073_c0_g1	-9.45179	1.01786	5.80018e-09	3.50756e-07	0	3.606	2.258	3.061
TRINITY_DN162331_c0_g1	-9.45179	1.01786	5.80018e-09	3.50756e-07	0	3.631	0.948	0.642
TRINITY_DN162496_c0_g1	-9.45179	1.01786	5.80018e-09	3.50756e-07	0	3.612	4.309	4.381
TRINITY_DN165785_c0_g1	-9.45179	1.01786	5.80018e-09	3.50756e-07	0	3.612	0.539	0
TRINITY_DN171355_c0_g1	-9.45179	1.01786	5.80018e-09	3.50756e-07	0	3.606	3.764	3.061
TRINITY_DN54625_c0_g1	-9.45179	1.01786	5.80018e-09	3.50756e-07	0	3.604	8.779	11.474
TRINITY_DN69114_c0_g1	-9.45179	1.01786	5.80018e-09	3.50756e-07	0	3.604	3.762	2.55
TRINITY_DN83439_c0_g1	-9.45179	1.01786	5.80018e-09	3.50756e-07	0	3.612	1.077	4.928
TRINITY_DN90863_c0_g1	-9.45179	1.01786	5.80018e-09	3.50756e-07	0	3.618	0.944	3.839
TRINITY_DN96788_c0_g1	-9.45179	1.01786	5.80018e-09	3.50756e-07	0	3.604	2.508	5.1
TRINITY_DN102161_c0_g1	-9.43532	1.00212	6.40436e-09	3.81255e-07	0	3.561	2.478	7.558
TRINITY_DN108889_c0_g1	-9.43532	1.00212	6.40436e-09	3.81255e-07	0	3.558	0.825	2.098
TRINITY_DN113245_c0_g1	-9.43532	1.00212	6.40436e-09	3.81255e-07	0	3.588	4.681	0
TRINITY_DN113860_c0_g1	-9.43532	1.00212	6.40436e-09	3.81255e-07	0	3.588	2.809	0
TRINITY_DN113925_c0_g1	-9.43532	1.00212	6.40436e-09	3.81255e-07	0	3.561	3.717	8.818
TRINITY_DN115432_c0_g1	-9.43532	1.00212	6.40436e-09	3.81255e-07	0	3.582	4.986	0.634
TRINITY_DN118712_c0_g1	-9.43532	1.00212	6.40436e-09	3.81255e-07	0	3.561	1.239	3.779
TRINITY_DN124210_c0_g1	-9.43532	1.00212	6.40436e-09	3.81255e-07	0	3.588	2.809	0
TRINITY_DN125274_c0_g1	-9.43532	1.00212	6.40436e-09	3.81255e-07	0	3.588	4.681	3.807
TRINITY_DN130185_c0_g1	-9.43532	1.00212	6.40436e-09	3.81255e-07	0	3.561	3.717	8.818
TRINITY_DN142462_c0_g1	-9.43532	1.00212	6.40436e-09	3.81255e-07	0	3.588	1.872	8.566
TRINITY_DN143796_c0_g1	-9.43532	1.00212	6.40436e-09	3.81255e-07	0	3.561	2.478	0
TRINITY_DN144688_c0_g1	-9.43532	1.00212	6.40436e-09	3.81255e-07	0	3.561	6.195	2.519
TRINITY_DN145855_c0_g1	-9.43532	1.00212	6.40436e-09	3.81255e-07	0	3.561	6.195	6.298
TRINITY_DN146798_c0_g1	-9.43532	1.00212	6.40436e-09	3.81255e-07	0	3.582	3.116	0
TRINITY_DN152512_c0_g1	-9.43532	1.00212	6.40436e-09	3.81255e-07	0	3.588	2.809	0
TRINITY_DN154756_c0_g1	-9.43532	1.00212	6.40436e-09	3.81255e-07	0	3.561	6.195	6.298
TRINITY_DN156455_c0_g1	-9.43532	1.00212	6.40436e-09	3.81255e-07	0	3.561	1.239	5.039
TRINITY_DN156984_c0_g1	-9.43532	1.00212	6.40436e-09	3.81255e-07	0	3.588	2.809	0.952
TRINITY_DN159886_c0_g1	-9.43532	1.00212	6.40436e-09	3.81255e-07	0	3.561	1.239	3.779
TRINITY_DN49473_c0_g1	-9.43532	1.00212	6.40436e-09	3.81255e-07	0	3.588	2.809	13.325
TRINITY_DN94327_c0_g1	-9.43532	1.00212	6.40436e-09	3.81255e-07	0	3.561	2.478	6.298
TRINITY_DN96965_c0_g1	-9.43532	1.00212	6.40436e-09	3.81255e-07	0	3.561	0	7.558
TRINITY_DN105887_c0_g1	-9.41867	0.986199	7.07851e-09	4.10596e-07	0	3.535	5.535	3.752
TRINITY_DN106139_c0_g1	-9.41867	0.986199	7.07851e-09	4.10596e-07	0	3.518	3.672	0
TRINITY_DN109112_c0_g1	-9.41867	0.986199	7.07851e-09	4.10596e-07	0	3.546	2.221	0
TRINITY_DN110605_c0_g1	-9.41867	0.986199	7.07851e-09	4.10596e-07	0	3.545	3.701	4.3
TRINITY_DN111497_c0_g1	-9.41867	0.986199	7.07851e-09	4.10596e-07	0	3.535	1.845	0
TRINITY_DN112168_c0_g1	-9.41867	0.986199	7.07851e-09	4.10596e-07	0	3.518	8.569	2.489
TRINITY_DN113387_c0_g1	-9.41867	0.986199	7.07851e-09	4.10596e-07	0	3.535	5.535	0
TRINITY_DN122072_c0_g1	-9.41867	0.986199	7.07851e-09	4.10596e-07	0	3.546	0.74	3.764
TRINITY_DN124705_c0_g1	-9.41867	0.986199	7.07851e-09	4.10596e-07	0	3.535	1.845	0.938
TRINITY_DN126182_c0_g1	-9.41867	0.986199	7.07851e-09	4.10596e-07	0	3.535	0	7.503
TRINITY_DN130743_c0_g1	-9.41867	0.986199	7.07851e-09	4.10596e-07	0	3.546	0.74	5.269
TRINITY_DN132099_c0_g1	-9.41867	0.986199	7.07851e-09	4.10596e-07	0	3.549	3.705	0
TRINITY_DN135250_c0_g1	-9.41867	0.986199	7.07851e-09	4.10596e-07	0	3.519	1.224	0
TRINITY_DN143039_c0_g1	-9.41867	0.986199	7.07851e-09	4.10596e-07	0	3.518	2.448	0
TRINITY_DN147107_c0_g1	-9.41867	0.986199	7.07851e-09	4.10596e-07	0	3.535	1.845	0.938
TRINITY_DN148848_c0_g1	-9.41867	0.986199	7.07851e-09	4.10596e-07	0	3.518	4.896	1.244
TRINITY_DN153647_c0_g1	-9.41867	0.986199	7.07851e-09	4.10596e-07	0	3.546	1.481	6.774
TRINITY_DN155493_c0_g1	-9.41867	0.986199	7.07851e-09	4.10596e-07	0	3.518	3.672	2.489
TRINITY_DN157028_c0_g1	-9.41867	0.986199	7.07851e-09	4.10596e-07	0	3.535	1.845	1.876
TRINITY_DN157127_c0_g1	-9.41867	0.986199	7.07851e-09	4.10596e-07	0	3.535	1.845	6.565
TRINITY_DN160623_c0_g1	-9.41867	0.986199	7.07851e-09	4.10596e-07	0	3.518	1.224	11.2
TRINITY_DN166604_c0_g1	-9.41867	0.986199	7.07851e-09	4.10596e-07	0	3.549	0.926	5.65
TRINITY_DN168193_c0_g1	-9.41867	0.986199	7.07851e-09	4.10596e-07	0	3.545	1.057	0
TRINITY_DN168227_c0_g1	-9.41867	0.986199	7.07851e-09	4.10596e-07	0	3.519	0.612	0
TRINITY_DN168768_c0_g1	-9.41867	0.986199	7.07851e-09	4.10596e-07	0	3.535	3.69	0
TRINITY_DN169138_c0_g1	-9.41867	0.986199	7.07851e-09	4.10596e-07	0	3.518	6.121	9.955
TRINITY_DN171086_c0_g1	-9.41867	0.986199	7.07851e-09	4.10596e-07	0	3.535	2.768	0
TRINITY_DN171368_c0_g1	-9.41867	0.986199	7.07851e-09	4.10596e-07	0	3.518	3.672	4.978
TRINITY_DN42771_c0_g1	-9.41867	0.986199	7.07851e-09	4.10596e-07	0	3.518	8.569	12.444
TRINITY_DN58453_c0_g1	-9.41867	0.986199	7.07851e-09	4.10596e-07	0	3.549	3.242	4.708
TRINITY_DN98830_c0_g1	-9.41867	0.986199	7.07851e-09	4.10596e-07	0	3.535	1.845	1.876
TRINITY_DN10510_c0_g1	-9.40182	0.970105	7.83154e-09	4.44628e-07	0	3.475	0	2.459
TRINITY_DN105907_c0_g1	-9.40182	0.970105	7.83154e-09	4.44628e-07	0	3.488	3.641	1.481
TRINITY_DN113807_c0_g1	-9.40182	0.970105	7.83154e-09	4.44628e-07	0	3.475	3.628	0
TRINITY_DN123419_c0_g1	-9.40182	0.970105	7.83154e-09	4.44628e-07	0	3.483	3.636	0
TRINITY_DN129168_c0_g1	-9.40182	0.970105	7.83154e-09	4.44628e-07	0	3.475	1.209	1.229
TRINITY_DN132285_c0_g1	-9.40182	0.970105	7.83154e-09	4.44628e-07	0	3.483	3.636	0
TRINITY_DN132668_c0_g1	-9.40182	0.970105	7.83154e-09	4.44628e-07	0	3.483	2.727	3.696
TRINITY_DN135569_c0_g1	-9.40182	0.970105	7.83154e-09	4.44628e-07	0	3.475	3.628	1.229
TRINITY_DN136065_c0_g1	-9.40182	0.970105	7.83154e-09	4.44628e-07	0	3.488	2.184	8.883
TRINITY_DN136150_c0_g1	-9.40182	0.970105	7.83154e-09	4.44628e-07	0	3.475	6.046	0
TRINITY_DN144680_c0_g1	-9.40182	0.970105	7.83154e-09	4.44628e-07	0	3.483	2.727	0
TRINITY_DN148157_c0_g1	-9.40182	0.970105	7.83154e-09	4.44628e-07	0	3.488	0.728	0
TRINITY_DN148458_c0_g1	-9.40182	0.970105	7.83154e-09	4.44628e-07	0	3.483	1.818	0
TRINITY_DN150474_c0_g1	-9.40182	0.970105	7.83154e-09	4.44628e-07	0	3.483	2.727	24.949
TRINITY_DN154462_c0_g1	-9.40182	0.970105	7.83154e-09	4.44628e-07	0	3.488	2.184	0.74
TRINITY_DN154876_c0_g1	-9.40182	0.970105	7.83154e-09	4.44628e-07	0	3.483	0	2.772
TRINITY_DN159164_c0_g1	-9.40182	0.970105	7.83154e-09	4.44628e-07	0	3.488	0.728	2.221
TRINITY_DN159610_c0_g1	-9.40182	0.970105	7.83154e-09	4.44628e-07	0	3.475	4.837	2.459
TRINITY_DN33851_c0_g2	-9.40182	0.970105	7.83154e-09	4.44628e-07	0	3.483	2.727	4.62
TRINITY_DN62771_c0_g1	-9.40182	0.970105	7.83154e-09	4.44628e-07	0	3.475	6.046	2.459
TRINITY_DN64447_c0_g1	-9.40182	0.970105	7.83154e-09	4.44628e-07	0	3.48	5.189	2.11
TRINITY_DN70689_c0_g2	-9.40182	0.970105	7.83154e-09	4.44628e-07	0	3.483	2.727	0.924
TRINITY_DN73968_c0_g1	-9.40182	0.970105	7.83154e-09	4.44628e-07	0	3.488	3.641	2.221
TRINITY_DN81021_c0_g1	-9.40182	0.970105	7.83154e-09	4.44628e-07	0	3.48	1.038	0
TRINITY_DN83291_c0_g1	-9.40182	0.970105	7.83154e-09	4.44628e-07	0	3.472	0.483	0.982
TRINITY_DN85531_c0_g1	-9.40182	0.970105	7.83154e-09	4.44628e-07	0	3.483	4.545	5.544
TRINITY_DN87170_c0_g1	-9.40182	0.970105	7.83154e-09	4.44628e-07	0	3.475	7.255	2.459
TRINITY_DN95960_c0_g1	-9.40182	0.970105	7.83154e-09	4.44628e-07	0	3.483	0	4.62
TRINITY_DN107133_c0_g1	-9.38477	0.953829	8.67364e-09	4.85223e-07	0	3.431	3.582	0.91
TRINITY_DN111154_c0_g1	-9.38477	0.953829	8.67364e-09	4.85223e-07	0	3.456	1.202	1.834
TRINITY_DN122323_c0_g1	-9.38477	0.953829	8.67364e-09	4.85223e-07	0	3.431	1.791	0.91
TRINITY_DN124380_c0_g1	-9.38477	0.953829	8.67364e-09	4.85223e-07	0	3.456	1.202	0.611
TRINITY_DN124432_c0_g1	-9.38477	0.953829	8.67364e-09	4.85223e-07	0	3.432	8.36	0
TRINITY_DN125524_c0_g1	-9.38477	0.953829	8.67364e-09	4.85223e-07	0	3.432	2.389	7.285
TRINITY_DN126399_c0_g1	-9.38477	0.953829	8.67364e-09	4.85223e-07	0	3.431	8.954	10.924
TRINITY_DN145956_c0_g1	-9.38477	0.953829	8.67364e-09	4.85223e-07	0	3.432	2.389	4.857
TRINITY_DN147356_c0_g1	-9.38477	0.953829	8.67364e-09	4.85223e-07	0	3.432	2.389	0
TRINITY_DN156831_c0_g1	-9.38477	0.953829	8.67364e-09	4.85223e-07	0	3.435	0.299	1.822
TRINITY_DN169001_c0_g1	-9.38477	0.953829	8.67364e-09	4.85223e-07	0	3.432	8.36	9.713
TRINITY_DN170983_c0_g1	-9.38477	0.953829	8.67364e-09	4.85223e-07	0	3.431	3.582	0
TRINITY_DN64356_c0_g1	-9.38477	0.953829	8.67364e-09	4.85223e-07	0	3.457	4.164	2.419
TRINITY_DN67707_c0_g1	-9.38477	0.953829	8.67364e-09	4.85223e-07	0	3.431	2.686	5.462
TRINITY_DN73702_c0_g1	-9.38477	0.953829	8.67364e-09	4.85223e-07	0	3.432	5.972	6.071
TRINITY_DN77624_c0_g1	-9.38477	0.953829	8.67364e-09	4.85223e-07	0	3.432	5.972	0
TRINITY_DN81276_c0_g1	-9.38477	0.953829	8.67364e-09	4.85223e-07	0	3.431	3.582	1.821
TRINITY_DN93618_c0_g1	-9.38477	0.953829	8.67364e-09	4.85223e-07	0	3.431	1.791	1.821
TRINITY_DN108816_c0_g1	-9.36752	0.937367	9.61643e-09	5.29105e-07	0	3.39	2.359	1.199
TRINITY_DN114907_c0_g1	-9.36752	0.937367	9.61643e-09	5.29105e-07	0	3.416	1.337	0.906
TRINITY_DN119055_c0_g1	-9.36752	0.937367	9.61643e-09	5.29105e-07	0	3.394	1.181	1.201
TRINITY_DN122136_c0_g1	-9.36752	0.937367	9.61643e-09	5.29105e-07	0	3.39	7.077	4.796
TRINITY_DN123256_c0_g1	-9.36752	0.937367	9.61643e-09	5.29105e-07	0	3.43	2.148	2.184
TRINITY_DN123832_c0_g1	-9.36752	0.937367	9.61643e-09	5.29105e-07	0	3.39	3.538	0
TRINITY_DN124045_c0_g1	-9.36752	0.937367	9.61643e-09	5.29105e-07	0	3.43	2.864	6.551
TRINITY_DN133992_c0_g1	-9.36752	0.937367	9.61643e-09	5.29105e-07	0	3.39	1.179	3.597
TRINITY_DN134943_c0_g1	-9.36752	0.937367	9.61643e-09	5.29105e-07	0	3.43	3.58	0
TRINITY_DN135822_c0_g1	-9.36752	0.937367	9.61643e-09	5.29105e-07	0	3.43	2.864	2.184
TRINITY_DN136179_c0_g1	-9.36752	0.937367	9.61643e-09	5.29105e-07	0	3.43	2.148	0
TRINITY_DN138360_c0_g1	-9.36752	0.937367	9.61643e-09	5.29105e-07	0	3.39	4.718	1.199
TRINITY_DN139458_c0_g1	-9.36752	0.937367	9.61643e-09	5.29105e-07	0	3.394	4.133	4.202
TRINITY_DN145353_c0_g1	-9.36752	0.937367	9.61643e-09	5.29105e-07	0	3.414	1.663	0
TRINITY_DN147021_c0_g1	-9.36752	0.937367	9.61643e-09	5.29105e-07	0	3.39	1.179	2.398
TRINITY_DN155304_c0_g1	-9.36752	0.937367	9.61643e-09	5.29105e-07	0	3.39	0	9.593
TRINITY_DN155729_c0_g1	-9.36752	0.937367	9.61643e-09	5.29105e-07	0	3.416	2.674	0.453
TRINITY_DN160131_c0_g1	-9.36752	0.937367	9.61643e-09	5.29105e-07	0	3.39	3.538	0
TRINITY_DN167190_c0_g1	-9.36752	0.937367	9.61643e-09	5.29105e-07	0	3.394	2.952	5.402
TRINITY_DN168652_c0_g1	-9.36752	0.937367	9.61643e-09	5.29105e-07	0	3.39	7.077	0
TRINITY_DN171231_c0_g1	-9.36752	0.937367	9.61643e-09	5.29105e-07	0	3.43	2.864	5.095
TRINITY_DN171539_c0_g1	-9.36752	0.937367	9.61643e-09	5.29105e-07	0	3.39	1.179	1.199
TRINITY_DN40654_c1_g1	-9.36752	0.937367	9.61643e-09	5.29105e-07	0	3.39	5.897	2.398
TRINITY_DN54608_c0_g1	-9.36752	0.937367	9.61643e-09	5.29105e-07	0	3.416	5.349	1.359
TRINITY_DN65199_c0_g1	-9.36752	0.937367	9.61643e-09	5.29105e-07	0	3.394	8.857	0
TRINITY_DN85709_c0_g1	-9.36752	0.937367	9.61643e-09	5.29105e-07	0	3.43	3.58	2.184
TRINITY_DN104918_c0_g1	-9.35006	0.920715	1.06732e-08	5.81503e-07	0	3.372	4.928	12.882
TRINITY_DN126870_c0_g1	-9.35006	0.920715	1.06732e-08	5.81503e-07	0	3.38	3.528	0
TRINITY_DN130061_c0_g1	-9.35006	0.920715	1.06732e-08	5.81503e-07	0	3.351	1.499	0
TRINITY_DN131806_c0_g1	-9.35006	0.920715	1.06732e-08	5.81503e-07	0	3.378	1.262	0
TRINITY_DN154945_c0_g1	-9.35006	0.920715	1.06732e-08	5.81503e-07	0	3.38	4.41	3.587
TRINITY_DN158173_c0_g1	-9.35006	0.920715	1.06732e-08	5.81503e-07	0	3.372	5.632	1.431
TRINITY_DN162433_c0_g1	-9.35006	0.920715	1.06732e-08	5.81503e-07	0	3.351	0.437	3.112
TRINITY_DN167812_c0_g1	-9.35006	0.920715	1.06732e-08	5.81503e-07	0	3.351	0	0
TRINITY_DN95506_c0_g1	-9.35006	0.920715	1.06732e-08	5.81503e-07	0	3.38	2.646	1.793
TRINITY_DN96581_c0_g1	-9.35006	0.920715	1.06732e-08	5.81503e-07	0	3.372	3.52	1.431
TRINITY_DN112244_c0_g1	-9.33239	0.903868	1.18591e-08	6.35748e-07	0	3.329	0	1.766
TRINITY_DN116578_c0_g1	-9.33239	0.903868	1.18591e-08	6.35748e-07	0	3.347	8.153	3.552
TRINITY_DN118714_c0_g1	-9.33239	0.903868	1.18591e-08	6.35748e-07	0	3.333	4.639	0
TRINITY_DN120201_c0_g1	-9.33239	0.903868	1.18591e-08	6.35748e-07	0	3.347	2.329	0
TRINITY_DN121401_c0_g1	-9.33239	0.903868	1.18591e-08	6.35748e-07	0	3.329	4.343	0
TRINITY_DN131035_c0_g1	-9.33239	0.903868	1.18591e-08	6.35748e-07	0	3.347	3.494	1.184
TRINITY_DN131172_c0_g1	-9.33239	0.903868	1.18591e-08	6.35748e-07	0	3.329	2.606	0
TRINITY_DN140784_c0_g1	-9.33239	0.903868	1.18591e-08	6.35748e-07	0	3.347	6.988	4.736
TRINITY_DN140940_c0_g1	-9.33239	0.903868	1.18591e-08	6.35748e-07	0	3.347	0	8.288
TRINITY_DN141478_c0_g1	-9.33239	0.903868	1.18591e-08	6.35748e-07	0	3.315	0.692	2.111
TRINITY_DN143125_c0_g1	-9.33239	0.903868	1.18591e-08	6.35748e-07	0	3.329	4.343	0
TRINITY_DN143140_c0_g1	-9.33239	0.903868	1.18591e-08	6.35748e-07	0	3.329	6.081	1.766
TRINITY_DN149844_c0_g1	-9.33239	0.903868	1.18591e-08	6.35748e-07	0	3.347	3.494	2.368
TRINITY_DN154711_c0_g1	-9.33239	0.903868	1.18591e-08	6.35748e-07	0	3.326	0.694	1.412
TRINITY_DN155991_c0_g1	-9.33239	0.903868	1.18591e-08	6.35748e-07	0	3.347	2.329	8.288
TRINITY_DN159457_c0_g1	-9.33239	0.903868	1.18591e-08	6.35748e-07	0	3.315	0	1.407
TRINITY_DN171089_c0_g1	-9.33239	0.903868	1.18591e-08	6.35748e-07	0	3.347	8.153	3.552
TRINITY_DN79615_c0_g1	-9.33239	0.903868	1.18591e-08	6.35748e-07	0	3.347	2.329	2.368
TRINITY_DN106410_c0_g1	-9.31449	0.886822	1.31916e-08	6.98218e-07	0	3.278	0.855	6.957
TRINITY_DN111786_c0_g1	-9.31449	0.886822	1.31916e-08	6.98218e-07	0	3.272	9.109	1.736
TRINITY_DN114193_c0_g1	-9.31449	0.886822	1.31916e-08	6.98218e-07	0	3.272	0	0
TRINITY_DN120135_c0_g1	-9.31449	0.886822	1.31916e-08	6.98218e-07	0	3.278	5.988	12.174
TRINITY_DN124017_c0_g1	-9.31449	0.886822	1.31916e-08	6.98218e-07	0	3.305	1.15	1.169
TRINITY_DN124525_c0_g1	-9.31449	0.886822	1.31916e-08	6.98218e-07	0	3.305	4.6	7.014
TRINITY_DN131381_c0_g1	-9.31449	0.886822	1.31916e-08	6.98218e-07	0	3.278	0	11.305
TRINITY_DN132975_c0_g1	-9.31449	0.886822	1.31916e-08	6.98218e-07	0	3.305	6.9	2.338
TRINITY_DN133443_c0_g1	-9.31449	0.886822	1.31916e-08	6.98218e-07	0	3.278	1.711	0
TRINITY_DN133744_c0_g1	-9.31449	0.886822	1.31916e-08	6.98218e-07	0	3.305	1.15	5.845
TRINITY_DN134078_c0_g1	-9.31449	0.886822	1.31916e-08	6.98218e-07	0	3.288	4.903	0.997
TRINITY_DN141424_c0_g1	-9.31449	0.886822	1.31916e-08	6.98218e-07	0	3.305	8.05	0
TRINITY_DN143721_c0_g1	-9.31449	0.886822	1.31916e-08	6.98218e-07	0	3.305	9.2	7.014
TRINITY_DN144797_c0_g1	-9.31449	0.886822	1.31916e-08	6.98218e-07	0	3.305	3.45	8.184
TRINITY_DN147078_c0_g1	-9.31449	0.886822	1.31916e-08	6.98218e-07	0	3.278	3.422	0
TRINITY_DN149194_c0_g1	-9.31449	0.886822	1.31916e-08	6.98218e-07	0	3.278	10.265	6.087
TRINITY_DN155333_c0_g1	-9.31449	0.886822	1.31916e-08	6.98218e-07	0	3.305	4.6	0
TRINITY_DN156528_c0_g1	-9.31449	0.886822	1.31916e-08	6.98218e-07	0	3.305	0	5.845
TRINITY_DN160084_c0_g1	-9.31449	0.886822	1.31916e-08	6.98218e-07	0	3.278	0.855	0
TRINITY_DN165210_c0_g1	-9.31449	0.886822	1.31916e-08	6.98218e-07	0	3.278	1.711	2.609
TRINITY_DN166358_c0_g1	-9.31449	0.886822	1.31916e-08	6.98218e-07	0	3.272	1.139	0
TRINITY_DN167300_c0_g1	-9.31449	0.886822	1.31916e-08	6.98218e-07	0	3.305	3.45	0
TRINITY_DN168802_c0_g1	-9.31449	0.886822	1.31916e-08	6.98218e-07	0	3.278	0.855	1.739
TRINITY_DN169206_c0_g1	-9.31449	0.886822	1.31916e-08	6.98218e-07	0	3.278	0.855	0
TRINITY_DN171070_c0_g1	-9.31449	0.886822	1.31916e-08	6.98218e-07	0	3.278	1.711	0
TRINITY_DN41976_c1_g1	-9.31449	0.886822	1.31916e-08	6.98218e-07	0	3.278	0	2.609
TRINITY_DN53242_c0_g1	-9.31449	0.886822	1.31916e-08	6.98218e-07	0	3.287	4.289	0
TRINITY_DN53694_c0_g1	-9.31449	0.886822	1.31916e-08	6.98218e-07	0	3.287	5.576	0
TRINITY_DN55107_c0_g1	-9.31449	0.886822	1.31916e-08	6.98218e-07	0	3.272	1.139	3.473
TRINITY_DN74039_c0_g1	-9.31449	0.886822	1.31916e-08	6.98218e-07	0	3.305	12.65	0
TRINITY_DN81237_c0_g1	-9.31449	0.886822	1.31916e-08	6.98218e-07	0	3.295	1.529	0.777
TRINITY_DN92947_c0_g1	-9.31449	0.886822	1.31916e-08	6.98218e-07	0	3.305	6.9	0
TRINITY_DN103215_c0_g1	-9.29637	0.869572	1.46906e-08	7.59807e-07	0	3.263	2.271	3.462
TRINITY_DN105022_c0_g1	-9.29637	0.869572	1.46906e-08	7.59807e-07	0	3.227	3.369	2.569
TRINITY_DN106063_c0_g1	-9.29637	0.869572	1.46906e-08	7.59807e-07	0	3.227	6.738	0
TRINITY_DN106312_c0_g1	-9.29637	0.869572	1.46906e-08	7.59807e-07	0	3.263	3.406	3.462
TRINITY_DN111163_c0_g1	-9.29637	0.869572	1.46906e-08	7.59807e-07	0	3.259	0.68	0.692
TRINITY_DN112711_c0_g1	-9.29637	0.869572	1.46906e-08	7.59807e-07	0	3.263	4.541	18.466
TRINITY_DN120732_c0_g1	-9.29637	0.869572	1.46906e-08	7.59807e-07	0	3.227	1.684	3.425
TRINITY_DN121569_c0_g1	-9.29637	0.869572	1.46906e-08	7.59807e-07	0	3.259	0.68	1.383
TRINITY_DN122697_c0_g1	-9.29637	0.869572	1.46906e-08	7.59807e-07	0	3.227	3.369	5.137
TRINITY_DN123218_c0_g1	-9.29637	0.869572	1.46906e-08	7.59807e-07	0	3.263	6.812	5.771
TRINITY_DN130171_c0_g1	-9.29637	0.869572	1.46906e-08	7.59807e-07	0	3.227	5.053	0.856
TRINITY_DN136632_c0_g1	-9.29637	0.869572	1.46906e-08	7.59807e-07	0	3.263	4.541	3.462
TRINITY_DN136685_c0_g1	-9.29637	0.869572	1.46906e-08	7.59807e-07	0	3.263	4.541	0
TRINITY_DN137019_c0_g1	-9.29637	0.869572	1.46906e-08	7.59807e-07	0	3.259	4.762	2.766
TRINITY_DN146837_c0_g1	-9.29637	0.869572	1.46906e-08	7.59807e-07	0	3.263	2.271	0
TRINITY_DN152404_c0_g1	-9.29637	0.869572	1.46906e-08	7.59807e-07	0	3.251	1.131	1.725
TRINITY_DN156122_c0_g1	-9.29637	0.869572	1.46906e-08	7.59807e-07	0	3.259	1.361	2.075
TRINITY_DN159087_c0_g1	-9.29637	0.869572	1.46906e-08	7.59807e-07	0	3.263	3.406	0
TRINITY_DN159089_c0_g1	-9.29637	0.869572	1.46906e-08	7.59807e-07	0	3.263	2.271	0
TRINITY_DN167336_c0_g1	-9.29637	0.869572	1.46906e-08	7.59807e-07	0	3.227	3.369	0
TRINITY_DN170444_c0_g1	-9.29637	0.869572	1.46906e-08	7.59807e-07	0	3.226	0.481	0.978
TRINITY_DN170844_c0_g1	-9.29637	0.869572	1.46906e-08	7.59807e-07	0	3.259	4.082	3.458
TRINITY_DN53701_c0_g1	-9.29637	0.869572	1.46906e-08	7.59807e-07	0	3.226	2.406	3.424
TRINITY_DN61958_c0_g1	-9.29637	0.869572	1.46906e-08	7.59807e-07	0	3.259	1.361	2.766
TRINITY_DN66495_c0_g1	-9.29637	0.869572	1.46906e-08	7.59807e-07	0	3.263	5.677	13.85
TRINITY_DN88224_c0_g2	-9.29637	0.869572	1.46906e-08	7.59807e-07	0	3.227	4.211	4.281
TRINITY_DN99794_c0_g1	-9.29637	0.869572	1.46906e-08	7.59807e-07	0	3.263	2.271	8.079
TRINITY_DN103168_c0_g1	-9.27802	0.852113	1.46906e-08	7.59807e-07	0	3.221	1.121	1.139
TRINITY_DN110968_c0_g1	-9.27802	0.852113	1.46906e-08	7.59807e-07	0	3.221	0	2.279
TRINITY_DN116689_c0_g1	-9.27802	0.852113	1.46906e-08	7.59807e-07	0	3.203	2.006	4.078
TRINITY_DN121485_c0_g1	-9.27802	0.852113	1.46906e-08	7.59807e-07	0	3.221	1.121	4.557
TRINITY_DN135324_c0_g1	-9.27802	0.852113	1.46906e-08	7.59807e-07	0	3.221	3.362	7.975
TRINITY_DN135660_c0_g1	-9.27802	0.852113	1.46906e-08	7.59807e-07	0	3.221	2.241	2.279
TRINITY_DN135702_c0_g1	-9.27802	0.852113	1.46906e-08	7.59807e-07	0	3.221	0	5.696
TRINITY_DN144921_c0_g1	-9.27802	0.852113	1.46906e-08	7.59807e-07	0	3.221	3.362	2.279
TRINITY_DN145667_c0_g1	-9.27802	0.852113	1.46906e-08	7.59807e-07	0	3.213	5.031	1.136
TRINITY_DN146796_c0_g1	-9.27802	0.852113	1.46906e-08	7.59807e-07	0	3.203	2.675	0
TRINITY_DN151763_c0_g1	-9.27802	0.852113	1.46906e-08	7.59807e-07	0	3.203	6.686	4.758
TRINITY_DN152593_c0_g1	-9.27802	0.852113	1.46906e-08	7.59807e-07	0	3.203	1.337	0.68
TRINITY_DN167173_c0_g1	-9.27802	0.852113	1.46906e-08	7.59807e-07	0	3.221	14.569	3.418
TRINITY_DN35224_c1_g1	-9.27802	0.852113	1.46906e-08	7.59807e-07	0	3.221	1.121	1.139
TRINITY_DN69255_c0_g1	-9.27802	0.852113	1.46906e-08	7.59807e-07	0	3.221	4.483	5.696
TRINITY_DN91122_c0_g1	-9.27802	0.852113	1.46906e-08	7.59807e-07	0	3.184	2.296	3.89
TRINITY_DN99979_c0_g1	-9.27802	0.852113	1.46906e-08	7.59807e-07	0	3.221	2.241	7.975
TRINITY_DN103284_c0_g1	-9.25944	0.83444	1.63792e-08	8.3582e-07	0	3.179	3.318	6.747
TRINITY_DN103758_c0_g1	-9.25944	0.83444	1.63792e-08	8.3582e-07	0	3.147	3.285	1.336
TRINITY_DN106141_c0_g1	-9.25944	0.83444	1.63792e-08	8.3582e-07	0	3.177	4.975	0
TRINITY_DN106840_c0_g1	-9.25944	0.83444	1.63792e-08	8.3582e-07	0	3.177	5.804	0
TRINITY_DN108408_c0_g1	-9.25944	0.83444	1.63792e-08	8.3582e-07	0	3.17	0.368	0
TRINITY_DN110289_c0_g1	-9.25944	0.83444	1.63792e-08	8.3582e-07	0	3.179	2.212	4.498
TRINITY_DN117672_c0_g1	-9.25944	0.83444	1.63792e-08	8.3582e-07	0	3.154	4.39	4.463
TRINITY_DN133604_c0_g1	-9.25944	0.83444	1.63792e-08	8.3582e-07	0	3.165	0.472	2.879
TRINITY_DN133989_c0_g1	-9.25944	0.83444	1.63792e-08	8.3582e-07	0	3.177	3.317	0
TRINITY_DN147394_c0_g1	-9.25944	0.83444	1.63792e-08	8.3582e-07	0	3.177	2.487	0
TRINITY_DN147879_c0_g1	-9.25944	0.83444	1.63792e-08	8.3582e-07	0	3.154	5.487	2.231
TRINITY_DN149183_c0_g1	-9.25944	0.83444	1.63792e-08	8.3582e-07	0	3.179	7.743	2.249
TRINITY_DN149396_c0_g1	-9.25944	0.83444	1.63792e-08	8.3582e-07	0	3.179	7.743	1.124
TRINITY_DN154218_c0_g1	-9.25944	0.83444	1.63792e-08	8.3582e-07	0	3.177	0	3.372
TRINITY_DN157841_c0_g1	-9.25944	0.83444	1.63792e-08	8.3582e-07	0	3.177	0	5.057
TRINITY_DN161317_c0_g1	-9.25944	0.83444	1.63792e-08	8.3582e-07	0	3.179	1.106	1.124
TRINITY_DN161568_c0_g1	-9.25944	0.83444	1.63792e-08	8.3582e-07	0	3.177	2.487	1.686
TRINITY_DN162595_c0_g1	-9.25944	0.83444	1.63792e-08	8.3582e-07	0	3.179	3.318	1.124
TRINITY_DN170503_c0_g1	-9.25944	0.83444	1.63792e-08	8.3582e-07	0	3.179	2.212	4.498
TRINITY_DN170616_c0_g1	-9.25944	0.83444	1.63792e-08	8.3582e-07	0	3.179	2.212	10.12
TRINITY_DN48935_c0_g1	-9.25944	0.83444	1.63792e-08	8.3582e-07	0	3.177	3.317	5.057
TRINITY_DN53658_c0_g1	-9.25944	0.83444	1.63792e-08	8.3582e-07	0	3.147	6.372	0
TRINITY_DN53840_c0_g1	-9.25944	0.83444	1.63792e-08	8.3582e-07	0	3.165	1.888	0
TRINITY_DN66221_c0_g1	-9.25944	0.83444	1.63792e-08	8.3582e-07	0	3.147	0.657	5.344
TRINITY_DN72412_c0_g1	-9.25944	0.83444	1.63792e-08	8.3582e-07	0	3.179	5.531	6.747
TRINITY_DN97142_c0_g1	-9.25944	0.83444	1.63792e-08	8.3582e-07	0	3.179	1.106	3.373
TRINITY_DN104313_c0_g1	-9.24061	0.816548	1.82837e-08	9.17937e-07	0	3.137	3.275	6.658
TRINITY_DN107064_c0_g1	-9.24061	0.816548	1.82837e-08	9.17937e-07	0	3.103	2.024	0
TRINITY_DN111417_c0_g1	-9.24061	0.816548	1.82837e-08	9.17937e-07	0	3.127	0.816	0
TRINITY_DN112883_c0_g1	-9.24061	0.816548	1.82837e-08	9.17937e-07	0	3.137	2.183	8.878
TRINITY_DN131231_c0_g1	-9.24061	0.816548	1.82837e-08	9.17937e-07	0	3.106	1.389	0
TRINITY_DN136725_c0_g1	-9.24061	0.816548	1.82837e-08	9.17937e-07	0	3.137	2.183	0
TRINITY_DN142416_c0_g1	-9.24061	0.816548	1.82837e-08	9.17937e-07	0	3.127	2.449	0
TRINITY_DN145556_c0_g1	-9.24061	0.816548	1.82837e-08	9.17937e-07	0	3.137	3.275	0
TRINITY_DN146719_c0_g1	-9.24061	0.816548	1.82837e-08	9.17937e-07	0	3.137	2.183	0
TRINITY_DN149576_c0_g1	-9.24061	0.816548	1.82837e-08	9.17937e-07	0	3.137	4.366	8.878
TRINITY_DN150405_c0_g1	-9.24061	0.816548	1.82837e-08	9.17937e-07	0	3.137	5.458	4.439
TRINITY_DN155635_c0_g1	-9.24061	0.816548	1.82837e-08	9.17937e-07	0	3.127	1.632	0
TRINITY_DN156859_c0_g1	-9.24061	0.816548	1.82837e-08	9.17937e-07	0	3.127	6.529	0
TRINITY_DN157569_c0_g1	-9.24061	0.816548	1.82837e-08	9.17937e-07	0	3.137	1.092	4.439
TRINITY_DN165199_c0_g1	-9.24061	0.816548	1.82837e-08	9.17937e-07	0	3.137	1.092	9.988
TRINITY_DN170923_c0_g1	-9.24061	0.816548	1.82837e-08	9.17937e-07	0	3.137	4.366	2.219
TRINITY_DN171304_c0_g1	-9.24061	0.816548	1.82837e-08	9.17937e-07	0	3.137	5.458	0
TRINITY_DN28872_c0_g2	-9.24061	0.816548	1.82837e-08	9.17937e-07	0	3.127	5.713	1.659
TRINITY_DN63502_c0_g1	-9.24061	0.816548	1.82837e-08	9.17937e-07	0	3.137	5.458	3.329
TRINITY_DN69376_c0_g1	-9.24061	0.816548	1.82837e-08	9.17937e-07	0	3.127	1.632	4.978
TRINITY_DN82264_c0_g1	-9.24061	0.816548	1.82837e-08	9.17937e-07	0	3.103	6.478	2.058
TRINITY_DN92299_c0_g1	-9.24061	0.816548	1.82837e-08	9.17937e-07	0	3.137	1.092	6.658
TRINITY_DN109505_c0_g1	-9.22153	0.79843	2.04348e-08	1.00553e-06	0	3.093	3.228	2.626
TRINITY_DN110237_c0_g1	-9.22153	0.79843	2.04348e-08	1.00553e-06	0	3.078	1.607	0.817
TRINITY_DN113255_c0_g1	-9.22153	0.79843	2.04348e-08	1.00553e-06	0	3.096	3.231	0
TRINITY_DN120075_c0_g1	-9.22153	0.79843	2.04348e-08	1.00553e-06	0	3.078	0.803	1.633
TRINITY_DN120264_c0_g1	-9.22153	0.79843	2.04348e-08	1.00553e-06	0	3.078	1.607	3.266
TRINITY_DN124658_c0_g1	-9.22153	0.79843	2.04348e-08	1.00553e-06	0	3.078	0.803	7.35
TRINITY_DN125102_c0_g1	-9.22153	0.79843	2.04348e-08	1.00553e-06	0	3.096	2.154	3.285
TRINITY_DN125904_c0_g1	-9.22153	0.79843	2.04348e-08	1.00553e-06	0	3.078	2.41	7.35
TRINITY_DN133560_c0_g1	-9.22153	0.79843	2.04348e-08	1.00553e-06	0	3.096	7.54	9.855
TRINITY_DN138135_c0_g1	-9.22153	0.79843	2.04348e-08	1.00553e-06	0	3.078	8.033	1.633
TRINITY_DN144568_c0_g1	-9.22153	0.79843	2.04348e-08	1.00553e-06	0	3.096	0	5.475
TRINITY_DN145795_c0_g1	-9.22153	0.79843	2.04348e-08	1.00553e-06	0	3.093	2.583	1.313
TRINITY_DN146714_c0_g1	-9.22153	0.79843	2.04348e-08	1.00553e-06	0	3.096	5.386	0
TRINITY_DN147534_c0_g1	-9.22153	0.79843	2.04348e-08	1.00553e-06	0	3.096	0	4.38
TRINITY_DN150447_c0_g1	-9.22153	0.79843	2.04348e-08	1.00553e-06	0	3.096	4.309	4.38
TRINITY_DN150699_c0_g1	-9.22153	0.79843	2.04348e-08	1.00553e-06	0	3.096	4.309	6.57
TRINITY_DN155301_c0_g1	-9.22153	0.79843	2.04348e-08	1.00553e-06	0	3.096	3.231	0
TRINITY_DN157324_c0_g1	-9.22153	0.79843	2.04348e-08	1.00553e-06	0	3.096	3.231	7.665
TRINITY_DN157644_c0_g1	-9.22153	0.79843	2.04348e-08	1.00553e-06	0	3.096	6.463	0
TRINITY_DN166221_c0_g1	-9.22153	0.79843	2.04348e-08	1.00553e-06	0	3.096	5.386	15.33
TRINITY_DN59460_c0_g1	-9.22153	0.79843	2.04348e-08	1.00553e-06	0	3.093	3.874	0
TRINITY_DN72812_c0_g1	-9.22153	0.79843	2.04348e-08	1.00553e-06	0	3.081	14.473	29.427
TRINITY_DN81457_c0_g1	-9.22153	0.79843	2.04348e-08	1.00553e-06	0	3.096	5.386	0
TRINITY_DN83164_c0_g1	-9.22153	0.79843	2.04348e-08	1.00553e-06	0	3.096	4.309	8.76
TRINITY_DN84152_c1_g1	-9.22153	0.79843	2.04348e-08	1.00553e-06	0	3.096	3.231	0
TRINITY_DN101800_c0_g1	-9.2022	0.780082	2.28675e-08	1.1049e-06	0	3.054	0	4.322
TRINITY_DN102333_c0_g1	-9.2022	0.780082	2.28675e-08	1.1049e-06	0	3.054	1.063	6.482
TRINITY_DN103918_c0_g1	-9.2022	0.780082	2.28675e-08	1.1049e-06	0	3.043	3.177	1.211
TRINITY_DN107210_c0_g1	-9.2022	0.780082	2.28675e-08	1.1049e-06	0	3.038	0.634	1.935
TRINITY_DN108932_c0_g1	-9.2022	0.780082	2.28675e-08	1.1049e-06	0	3.054	2.126	1.08
TRINITY_DN112579_c0_g1	-9.2022	0.780082	2.28675e-08	1.1049e-06	0	3.054	5.314	2.161
TRINITY_DN113043_c0_g1	-9.2022	0.780082	2.28675e-08	1.1049e-06	0	3.054	2.126	0
TRINITY_DN113644_c0_g1	-9.2022	0.780082	2.28675e-08	1.1049e-06	0	3.054	4.251	11.884
TRINITY_DN116263_c0_g1	-9.2022	0.780082	2.28675e-08	1.1049e-06	0	3.035	3.168	2.635
TRINITY_DN116416_c0_g1	-9.2022	0.780082	2.28675e-08	1.1049e-06	0	3.029	4.743	0
TRINITY_DN117981_c0_g1	-9.2022	0.780082	2.28675e-08	1.1049e-06	0	3.029	2.372	2.411
TRINITY_DN118753_c0_g1	-9.2022	0.780082	2.28675e-08	1.1049e-06	0	3.029	5.534	1.607
TRINITY_DN121171_c0_g1	-9.2022	0.780082	2.28675e-08	1.1049e-06	0	3.047	0.454	1.848
TRINITY_DN121793_c0_g1	-9.2022	0.780082	2.28675e-08	1.1049e-06	0	3.039	2.115	2.687
TRINITY_DN124338_c0_g1	-9.2022	0.780082	2.28675e-08	1.1049e-06	0	3.039	1.586	0
TRINITY_DN125658_c0_g1	-9.2022	0.780082	2.28675e-08	1.1049e-06	0	3.054	3.188	0
TRINITY_DN137088_c0_g1	-9.2022	0.780082	2.28675e-08	1.1049e-06	0	3.054	3.188	5.402
TRINITY_DN145929_c0_g1	-9.2022	0.780082	2.28675e-08	1.1049e-06	0	3.054	4.251	0
TRINITY_DN154111_c0_g1	-9.2022	0.780082	2.28675e-08	1.1049e-06	0	3.029	1.581	1.607
TRINITY_DN157943_c0_g1	-9.2022	0.780082	2.28675e-08	1.1049e-06	0	3.054	4.251	2.161
TRINITY_DN158191_c0_g1	-9.2022	0.780082	2.28675e-08	1.1049e-06	0	3.029	5.534	0
TRINITY_DN159838_c0_g1	-9.2022	0.780082	2.28675e-08	1.1049e-06	0	3.038	0	0.645
TRINITY_DN165943_c0_g1	-9.2022	0.780082	2.28675e-08	1.1049e-06	0	3.038	5.709	0.645
TRINITY_DN166173_c0_g1	-9.2022	0.780082	2.28675e-08	1.1049e-06	0	3.038	4.441	2.58
TRINITY_DN24841_c0_g1	-9.2022	0.780082	2.28675e-08	1.1049e-06	0	3.051	5.309	3.598
TRINITY_DN63919_c0_g1	-9.2022	0.780082	2.28675e-08	1.1049e-06	0	3.021	9.461	14.427
TRINITY_DN75732_c0_g1	-9.2022	0.780082	2.28675e-08	1.1049e-06	0	3.029	1.581	5.625
TRINITY_DN79681_c0_g1	-9.2022	0.780082	2.28675e-08	1.1049e-06	0	3.047	1.817	7.39
TRINITY_DN82272_c0_g1	-9.2022	0.780082	2.28675e-08	1.1049e-06	0	3.021	1.577	4.809
TRINITY_DN89400_c0_g1	-9.2022	0.780082	2.28675e-08	1.1049e-06	0	3.047	1.363	3.695
TRINITY_DN92919_c0_g1	-9.2022	0.780082	2.28675e-08	1.1049e-06	0	3.038	3.172	0.645
TRINITY_DN104544_c0_g1	-9.18261	0.761497	2.56226e-08	1.2182e-06	0	3.013	4.194	0
TRINITY_DN107869_c0_g1	-9.18261	0.761497	2.56226e-08	1.2182e-06	0	3.013	8.387	0
TRINITY_DN111669_c0_g1	-9.18261	0.761497	2.56226e-08	1.2182e-06	0	2.982	1.038	0
TRINITY_DN113051_c0_g1	-9.18261	0.761497	2.56226e-08	1.2182e-06	0	2.989	1.783	1.813
TRINITY_DN113564_c0_g1	-9.18261	0.761497	2.56226e-08	1.2182e-06	0	3.013	3.145	2.132
TRINITY_DN119971_c0_g1	-9.18261	0.761497	2.56226e-08	1.2182e-06	0	3.013	3.145	1.066
TRINITY_DN121475_c0_g1	-9.18261	0.761497	2.56226e-08	1.2182e-06	0	3.013	2.097	0
TRINITY_DN123065_c0_g1	-9.18261	0.761497	2.56226e-08	1.2182e-06	0	2.98	3.96	1.15
TRINITY_DN124186_c0_g1	-9.18261	0.761497	2.56226e-08	1.2182e-06	0	2.982	3.632	0
TRINITY_DN126099_c0_g1	-9.18261	0.761497	2.56226e-08	1.2182e-06	0	2.985	2.493	1.901
TRINITY_DN134238_c0_g1	-9.18261	0.761497	2.56226e-08	1.2182e-06	0	2.989	5.349	2.266
TRINITY_DN135688_c0_g1	-9.18261	0.761497	2.56226e-08	1.2182e-06	0	3.013	4.194	0
TRINITY_DN135895_c0_g1	-9.18261	0.761497	2.56226e-08	1.2182e-06	0	2.982	1.557	0
TRINITY_DN136133_c0_g1	-9.18261	0.761497	2.56226e-08	1.2182e-06	0	3.013	4.194	1.066
TRINITY_DN136587_c0_g1	-9.18261	0.761497	2.56226e-08	1.2182e-06	0	2.986	1.943	0.238
TRINITY_DN143060_c0_g1	-9.18261	0.761497	2.56226e-08	1.2182e-06	0	2.981	1.556	3.954
TRINITY_DN146659_c0_g1	-9.18261	0.761497	2.56226e-08	1.2182e-06	0	3.013	3.145	1.066
TRINITY_DN146726_c0_g1	-9.18261	0.761497	2.56226e-08	1.2182e-06	0	2.982	4.151	4.748
TRINITY_DN162876_c0_g1	-9.18261	0.761497	2.56226e-08	1.2182e-06	0	2.981	1.556	2.372
TRINITY_DN167568_c0_g1	-9.18261	0.761497	2.56226e-08	1.2182e-06	0	2.985	1.87	0
TRINITY_DN169798_c0_g1	-9.18261	0.761497	2.56226e-08	1.2182e-06	0	2.989	3.12	0.906
TRINITY_DN26264_c0_g1	-9.18261	0.761497	2.56226e-08	1.2182e-06	0	2.985	1.803	15.099
TRINITY_DN44999_c0_g1	-9.18261	0.761497	2.56226e-08	1.2182e-06	0	2.985	3.116	5.702
TRINITY_DN46647_c1_g1	-9.18261	0.761497	2.56226e-08	1.2182e-06	0	2.981	4.667	4.744
TRINITY_DN57878_c0_g1	-9.18261	0.761497	2.56226e-08	1.2182e-06	0	2.985	1.87	7.602
TRINITY_DN64080_c0_g1	-9.18261	0.761497	2.56226e-08	1.2182e-06	0	2.981	1.556	2.372
TRINITY_DN65572_c0_g1	-9.18261	0.761497	2.56226e-08	1.2182e-06	0	2.981	3.111	7.907
TRINITY_DN94103_c0_g1	-9.18261	0.761497	2.56226e-08	1.2182e-06	0	2.985	5.609	1.267
TRINITY_DN95532_c0_g1	-9.18261	0.761497	2.56226e-08	1.2182e-06	0	2.989	2.229	4.984
TRINITY_DN96436_c0_g1	-9.18261	0.761497	2.56226e-08	1.2182e-06	0	2.981	3.111	1.581
TRINITY_DN99953_c0_g1	-9.18261	0.761497	2.56226e-08	1.2182e-06	0	3.013	8.387	5.329
TRINITY_DN113054_c0_g1	-9.16274	0.74267	2.87473e-08	1.35185e-06	0	2.972	2.068	0
TRINITY_DN115593_c0_g1	-9.16274	0.74267	2.87473e-08	1.35185e-06	0	2.972	3.102	8.411
TRINITY_DN118760_c0_g1	-9.16274	0.74267	2.87473e-08	1.35185e-06	0	2.972	2.068	0
TRINITY_DN132736_c0_g1	-9.16274	0.74267	2.87473e-08	1.35185e-06	0	2.972	7.239	7.359
TRINITY_DN152731_c0_g1	-9.16274	0.74267	2.87473e-08	1.35185e-06	0	2.972	4.137	2.103
TRINITY_DN158433_c0_g1	-9.16274	0.74267	2.87473e-08	1.35185e-06	0	2.972	0	5.257
TRINITY_DN163080_c0_g1	-9.16274	0.74267	2.87473e-08	1.35185e-06	0	2.975	0.518	0
TRINITY_DN166403_c0_g1	-9.16274	0.74267	2.87473e-08	1.35185e-06	0	2.972	2.068	2.103
TRINITY_DN51524_c0_g1	-9.16274	0.74267	2.87473e-08	1.35185e-06	0	2.957	1.235	0.837
TRINITY_DN65132_c0_g1	-9.16274	0.74267	2.87473e-08	1.35185e-06	0	2.972	10.342	0
TRINITY_DN79592_c0_g1	-9.16274	0.74267	2.87473e-08	1.35185e-06	0	2.972	1.034	9.462
TRINITY_DN104199_c0_g1	-9.1426	0.723593	3.22964e-08	1.49197e-06	0	2.932	1.836	1.245
TRINITY_DN107229_c0_g1	-9.1426	0.723593	3.22964e-08	1.49197e-06	0	2.931	8.16	0
TRINITY_DN107565_c0_g1	-9.1426	0.723593	3.22964e-08	1.49197e-06	0	2.931	6.12	1.037
TRINITY_DN108617_c0_g1	-9.1426	0.723593	3.22964e-08	1.49197e-06	0	2.932	3.826	2.334
TRINITY_DN112230_c0_g1	-9.1426	0.723593	3.22964e-08	1.49197e-06	0	2.932	3.061	4.668
TRINITY_DN117099_c0_g1	-9.1426	0.723593	3.22964e-08	1.49197e-06	0	2.916	0.913	0.309
TRINITY_DN129704_c0_g1	-9.1426	0.723593	3.22964e-08	1.49197e-06	0	2.932	0.765	3.112
TRINITY_DN132783_c0_g1	-9.1426	0.723593	3.22964e-08	1.49197e-06	0	2.927	0.833	0
TRINITY_DN138203_c0_g1	-9.1426	0.723593	3.22964e-08	1.49197e-06	0	2.932	2.296	5.446
TRINITY_DN145385_c0_g1	-9.1426	0.723593	3.22964e-08	1.49197e-06	0	2.932	0.765	3.89
TRINITY_DN146433_c0_g1	-9.1426	0.723593	3.22964e-08	1.49197e-06	0	2.931	3.06	7.258
TRINITY_DN147058_c0_g1	-9.1426	0.723593	3.22964e-08	1.49197e-06	0	2.932	3.061	7.78
TRINITY_DN147383_c0_g1	-9.1426	0.723593	3.22964e-08	1.49197e-06	0	2.932	5.509	0
TRINITY_DN147385_c0_g1	-9.1426	0.723593	3.22964e-08	1.49197e-06	0	2.932	2.296	1.556
TRINITY_DN148012_c0_g1	-9.1426	0.723593	3.22964e-08	1.49197e-06	0	2.932	0.612	0
TRINITY_DN153031_c0_g1	-9.1426	0.723593	3.22964e-08	1.49197e-06	0	2.931	2.04	0
TRINITY_DN153398_c0_g1	-9.1426	0.723593	3.22964e-08	1.49197e-06	0	2.931	4.08	1.037
TRINITY_DN157771_c0_g1	-9.1426	0.723593	3.22964e-08	1.49197e-06	0	2.932	5.357	1.556
TRINITY_DN158727_c0_g1	-9.1426	0.723593	3.22964e-08	1.49197e-06	0	2.932	1.53	0
TRINITY_DN159293_c0_g1	-9.1426	0.723593	3.22964e-08	1.49197e-06	0	2.931	2.04	0
TRINITY_DN160286_c0_g1	-9.1426	0.723593	3.22964e-08	1.49197e-06	0	2.931	8.16	2.074
TRINITY_DN165124_c0_g1	-9.1426	0.723593	3.22964e-08	1.49197e-06	0	2.931	2.04	0
TRINITY_DN166362_c0_g1	-9.1426	0.723593	3.22964e-08	1.49197e-06	0	2.932	3.061	0
TRINITY_DN168237_c0_g1	-9.1426	0.723593	3.22964e-08	1.49197e-06	0	2.927	0.556	0.282
TRINITY_DN169778_c0_g1	-9.1426	0.723593	3.22964e-08	1.49197e-06	0	2.931	6.12	1.037
TRINITY_DN45418_c0_g1	-9.1426	0.723593	3.22964e-08	1.49197e-06	0	2.927	3.889	0.847
TRINITY_DN47842_c0_g1	-9.1426	0.723593	3.22964e-08	1.49197e-06	0	2.931	3.06	16.59
TRINITY_DN59256_c0_g1	-9.1426	0.723593	3.22964e-08	1.49197e-06	0	2.902	2.673	0
TRINITY_DN78057_c0_g1	-9.1426	0.723593	3.22964e-08	1.49197e-06	0	2.931	5.1	13.48
TRINITY_DN80354_c0_g1	-9.1426	0.723593	3.22964e-08	1.49197e-06	0	2.932	0.765	6.224
TRINITY_DN80603_c0_g1	-9.1426	0.723593	3.22964e-08	1.49197e-06	0	2.929	3.821	1.165
TRINITY_DN94530_c0_g1	-9.1426	0.723593	3.22964e-08	1.49197e-06	0	2.932	1.749	0.445
TRINITY_DN99321_c0_g1	-9.1426	0.723593	3.22964e-08	1.49197e-06	0	2.932	0.765	5.446
TRINITY_DN106812_c0_g1	-9.12217	0.70426	3.63334e-08	1.65164e-06	0	2.885	0.753	0
TRINITY_DN109947_c0_g1	-9.12217	0.70426	3.63334e-08	1.65164e-06	0	2.88	0.601	4.89
TRINITY_DN114121_c0_g1	-9.12217	0.70426	3.63334e-08	1.65164e-06	0	2.872	2.998	7.619
TRINITY_DN114177_c0_g1	-9.12217	0.70426	3.63334e-08	1.65164e-06	0	2.891	1.006	1.023
TRINITY_DN114219_c0_g1	-9.12217	0.70426	3.63334e-08	1.65164e-06	0	2.891	4.023	5.113
TRINITY_DN114828_c0_g1	-9.12217	0.70426	3.63334e-08	1.65164e-06	0	2.885	4.517	1.531
TRINITY_DN120093_c0_g1	-9.12217	0.70426	3.63334e-08	1.65164e-06	0	2.885	0	0.765
TRINITY_DN121721_c0_g1	-9.12217	0.70426	3.63334e-08	1.65164e-06	0	2.891	4.023	0
TRINITY_DN123655_c0_g1	-9.12217	0.70426	3.63334e-08	1.65164e-06	0	2.891	2.012	1.023
TRINITY_DN124207_c0_g1	-9.12217	0.70426	3.63334e-08	1.65164e-06	0	2.891	1.006	1.023
TRINITY_DN124455_c0_g1	-9.12217	0.70426	3.63334e-08	1.65164e-06	0	2.88	3.006	0
TRINITY_DN125271_c0_g1	-9.12217	0.70426	3.63334e-08	1.65164e-06	0	2.885	0	9.949
TRINITY_DN125414_c0_g1	-9.12217	0.70426	3.63334e-08	1.65164e-06	0	2.885	0.753	6.122
TRINITY_DN133296_c0_g1	-9.12217	0.70426	3.63334e-08	1.65164e-06	0	2.88	3.006	1.834
TRINITY_DN133435_c0_g1	-9.12217	0.70426	3.63334e-08	1.65164e-06	0	2.891	3.017	0
TRINITY_DN133698_c0_g1	-9.12217	0.70426	3.63334e-08	1.65164e-06	0	2.885	0.753	2.296
TRINITY_DN133810_c0_g1	-9.12217	0.70426	3.63334e-08	1.65164e-06	0	2.885	1.506	3.061
TRINITY_DN136813_c0_g1	-9.12217	0.70426	3.63334e-08	1.65164e-06	0	2.891	2.012	0
TRINITY_DN139041_c0_g1	-9.12217	0.70426	3.63334e-08	1.65164e-06	0	2.891	5.029	0
TRINITY_DN146076_c0_g1	-9.12217	0.70426	3.63334e-08	1.65164e-06	0	2.876	0.429	0
TRINITY_DN147098_c0_g1	-9.12217	0.70426	3.63334e-08	1.65164e-06	0	2.891	6.035	1.023
TRINITY_DN148071_c0_g1	-9.12217	0.70426	3.63334e-08	1.65164e-06	0	2.885	2.258	2.296
TRINITY_DN150925_c0_g1	-9.12217	0.70426	3.63334e-08	1.65164e-06	0	2.891	3.017	11.248
TRINITY_DN152275_c0_g1	-9.12217	0.70426	3.63334e-08	1.65164e-06	0	2.891	3.017	5.113
TRINITY_DN158142_c0_g1	-9.12217	0.70426	3.63334e-08	1.65164e-06	0	2.872	7.495	0
TRINITY_DN162892_c0_g1	-9.12217	0.70426	3.63334e-08	1.65164e-06	0	2.891	2.012	2.045
TRINITY_DN168751_c0_g1	-9.12217	0.70426	3.63334e-08	1.65164e-06	0	2.891	4.023	0
TRINITY_DN58416_c0_g1	-9.12217	0.70426	3.63334e-08	1.65164e-06	0	2.891	13.076	3.068
TRINITY_DN65322_c0_g1	-9.12217	0.70426	3.63334e-08	1.65164e-06	0	2.876	2.145	0.436
TRINITY_DN83603_c0_g1	-9.12217	0.70426	3.63334e-08	1.65164e-06	0	2.891	1.006	5.113
TRINITY_DN89536_c0_g1	-9.12217	0.70426	3.63334e-08	1.65164e-06	0	2.873	3.748	2.286
TRINITY_DN96912_c0_g1	-9.12217	0.70426	3.63334e-08	1.65164e-06	0	2.891	2.012	2.045
TRINITY_DN106627_c0_g1	-9.10145	0.684665	4.09326e-08	1.83388e-06	0	2.816	0.226	3.218
TRINITY_DN108742_c0_g1	-9.10145	0.684665	4.09326e-08	1.83388e-06	0	2.837	2.221	0
TRINITY_DN111380_c0_g1	-9.10145	0.684665	4.09326e-08	1.83388e-06	0	2.85	4.959	2.016
TRINITY_DN112596_c0_g1	-9.10145	0.684665	4.09326e-08	1.83388e-06	0	2.837	0.74	0
TRINITY_DN113145_c0_g1	-9.10145	0.684665	4.09326e-08	1.83388e-06	0	2.85	0	2.016
TRINITY_DN113200_c0_g1	-9.10145	0.684665	4.09326e-08	1.83388e-06	0	2.837	8.145	4.516
TRINITY_DN122039_c0_g1	-9.10145	0.684665	4.09326e-08	1.83388e-06	0	2.837	2.962	1.505
TRINITY_DN123131_c0_g1	-9.10145	0.684665	4.09326e-08	1.83388e-06	0	2.818	0	3.364
TRINITY_DN124091_c0_g1	-9.10145	0.684665	4.09326e-08	1.83388e-06	0	2.837	2.962	0
TRINITY_DN125640_c0_g1	-9.10145	0.684665	4.09326e-08	1.83388e-06	0	2.85	1.984	0
TRINITY_DN127577_c0_g1	-9.10145	0.684665	4.09326e-08	1.83388e-06	0	2.818	3.432	2.991
TRINITY_DN133655_c0_g1	-9.10145	0.684665	4.09326e-08	1.83388e-06	0	2.828	1.181	0
TRINITY_DN134158_c0_g1	-9.10145	0.684665	4.09326e-08	1.83388e-06	0	2.85	2.975	0
TRINITY_DN135158_c0_g1	-9.10145	0.684665	4.09326e-08	1.83388e-06	0	2.85	3.967	0
TRINITY_DN143456_c0_g1	-9.10145	0.684665	4.09326e-08	1.83388e-06	0	2.85	1.984	0
TRINITY_DN143918_c0_g1	-9.10145	0.684665	4.09326e-08	1.83388e-06	0	2.85	2.975	12.099
TRINITY_DN145492_c0_g1	-9.10145	0.684665	4.09326e-08	1.83388e-06	0	2.842	1.483	4.524
TRINITY_DN148950_c0_g1	-9.10145	0.684665	4.09326e-08	1.83388e-06	0	2.846	1.061	0.431
TRINITY_DN153561_c0_g1	-9.10145	0.684665	4.09326e-08	1.83388e-06	0	2.837	0	4.516
TRINITY_DN159645_c0_g1	-9.10145	0.684665	4.09326e-08	1.83388e-06	0	2.85	2.975	0
TRINITY_DN160373_c0_g1	-9.10145	0.684665	4.09326e-08	1.83388e-06	0	2.85	2.975	0
TRINITY_DN164140_c0_g1	-9.10145	0.684665	4.09326e-08	1.83388e-06	0	2.828	2.952	4.202
TRINITY_DN165630_c0_g1	-9.10145	0.684665	4.09326e-08	1.83388e-06	0	2.837	2.962	1.505
TRINITY_DN169803_c0_g1	-9.10145	0.684665	4.09326e-08	1.83388e-06	0	2.818	2.942	0.498
TRINITY_DN171437_c0_g1	-9.10145	0.684665	4.09326e-08	1.83388e-06	0	2.85	0.992	8.066
TRINITY_DN79732_c0_g1	-9.10145	0.684665	4.09326e-08	1.83388e-06	0	2.828	2.952	0
TRINITY_DN80823_c0_g1	-9.10145	0.684665	4.09326e-08	1.83388e-06	0	2.837	2.962	1.505
TRINITY_DN90411_c0_g1	-9.10145	0.684665	4.09326e-08	1.83388e-06	0	2.818	0.49	0.997
TRINITY_DN90897_c0_g1	-9.10145	0.684665	4.09326e-08	1.83388e-06	0	2.818	3.923	0.498
TRINITY_DN90983_c0_g1	-9.10145	0.684665	4.09326e-08	1.83388e-06	0	2.828	3.28	0
TRINITY_DN101967_c0_g1	-9.08043	0.664799	4.61803e-08	2.03355e-06	0	2.79	5.097	2.221
TRINITY_DN102879_c0_g1	-9.08043	0.664799	4.61803e-08	2.03355e-06	0	2.777	5.218	0
TRINITY_DN104696_c0_g1	-9.08043	0.664799	4.61803e-08	2.03355e-06	0	2.777	1.16	0
TRINITY_DN108786_c0_g1	-9.08043	0.664799	4.61803e-08	2.03355e-06	0	2.79	3.641	1.481
TRINITY_DN110718_c0_g1	-9.08043	0.664799	4.61803e-08	2.03355e-06	0	2.777	1.16	0
TRINITY_DN113817_c0_g1	-9.08043	0.664799	4.61803e-08	2.03355e-06	0	2.79	0.728	3.701
TRINITY_DN114109_c0_g1	-9.08043	0.664799	4.61803e-08	2.03355e-06	0	2.81	4.889	0.994
TRINITY_DN117585_c0_g1	-9.08043	0.664799	4.61803e-08	2.03355e-06	0	2.79	3.641	0.74
TRINITY_DN118669_c0_g1	-9.08043	0.664799	4.61803e-08	2.03355e-06	0	2.81	1.956	0.994
TRINITY_DN122985_c0_g1	-9.08043	0.664799	4.61803e-08	2.03355e-06	0	2.775	1.609	0
TRINITY_DN125486_c0_g1	-9.08043	0.664799	4.61803e-08	2.03355e-06	0	2.775	0.79	0
TRINITY_DN131105_c0_g1	-9.08043	0.664799	4.61803e-08	2.03355e-06	0	2.81	0	2.982
TRINITY_DN136106_c0_g1	-9.08043	0.664799	4.61803e-08	2.03355e-06	0	2.81	0.978	14.91
TRINITY_DN140051_c0_g1	-9.08043	0.664799	4.61803e-08	2.03355e-06	0	2.81	1.956	4.97
TRINITY_DN145638_c0_g1	-9.08043	0.664799	4.61803e-08	2.03355e-06	0	2.79	1.456	9.623
TRINITY_DN146169_c0_g1	-9.08043	0.664799	4.61803e-08	2.03355e-06	0	2.79	1.456	3.701
TRINITY_DN147167_c0_g1	-9.08043	0.664799	4.61803e-08	2.03355e-06	0	2.79	1.456	0
TRINITY_DN155958_c0_g1	-9.08043	0.664799	4.61803e-08	2.03355e-06	0	2.775	2.575	0
TRINITY_DN156916_c0_g1	-9.08043	0.664799	4.61803e-08	2.03355e-06	0	2.777	1.739	0.589
TRINITY_DN157243_c0_g1	-9.08043	0.664799	4.61803e-08	2.03355e-06	0	2.775	1.843	0.268
TRINITY_DN158921_c0_g1	-9.08043	0.664799	4.61803e-08	2.03355e-06	0	2.783	2.905	2.953
TRINITY_DN159590_c0_g1	-9.08043	0.664799	4.61803e-08	2.03355e-06	0	2.81	0.978	0.994
TRINITY_DN160074_c0_g1	-9.08043	0.664799	4.61803e-08	2.03355e-06	0	2.79	0.728	4.442
TRINITY_DN161286_c0_g1	-9.08043	0.664799	4.61803e-08	2.03355e-06	0	2.79	2.184	6.662
TRINITY_DN161352_c0_g1	-9.08043	0.664799	4.61803e-08	2.03355e-06	0	2.81	0	4.97
TRINITY_DN163921_c0_g1	-9.08043	0.664799	4.61803e-08	2.03355e-06	0	2.81	3.911	0
TRINITY_DN164193_c0_g1	-9.08043	0.664799	4.61803e-08	2.03355e-06	0	2.81	5.867	0.994
TRINITY_DN165637_c0_g1	-9.08043	0.664799	4.61803e-08	2.03355e-06	0	2.79	3.641	2.221
TRINITY_DN77384_c0_g1	-9.08043	0.664799	4.61803e-08	2.03355e-06	0	2.81	7.822	7.952
TRINITY_DN79378_c0_g1	-9.08043	0.664799	4.61803e-08	2.03355e-06	0	2.81	1.956	1.988
TRINITY_DN91119_c0_g1	-9.08043	0.664799	4.61803e-08	2.03355e-06	0	2.812	4.404	10.446
TRINITY_DN96371_c0_g1	-9.08043	0.664799	4.61803e-08	2.03355e-06	0	2.812	7.34	7.462
TRINITY_DN108552_c0_g1	-9.05909	0.644655	5.21778e-08	2.26849e-06	0	2.768	1.651	0
TRINITY_DN110795_c0_g1	-9.05909	0.644655	5.21778e-08	2.26849e-06	0	2.77	4.819	6.859
TRINITY_DN120706_c0_g1	-9.05909	0.644655	5.21778e-08	2.26849e-06	0	2.77	1.928	0.98
TRINITY_DN121724_c0_g1	-9.05909	0.644655	5.21778e-08	2.26849e-06	0	2.77	2.892	1.96
TRINITY_DN122182_c0_g1	-9.05909	0.644655	5.21778e-08	2.26849e-06	0	2.744	0.716	2.184
TRINITY_DN122473_c0_g1	-9.05909	0.644655	5.21778e-08	2.26849e-06	0	2.744	2.148	0
TRINITY_DN123077_c0_g1	-9.05909	0.644655	5.21778e-08	2.26849e-06	0	2.77	3.855	0
TRINITY_DN124588_c0_g1	-9.05909	0.644655	5.21778e-08	2.26849e-06	0	2.744	8.592	1.456
TRINITY_DN125926_c0_g1	-9.05909	0.644655	5.21778e-08	2.26849e-06	0	2.77	4.819	1.96
TRINITY_DN132311_c0_g1	-9.05909	0.644655	5.21778e-08	2.26849e-06	0	2.753	4.311	2.922
TRINITY_DN145490_c0_g1	-9.05909	0.644655	5.21778e-08	2.26849e-06	0	2.77	2.892	8.819
TRINITY_DN146191_c0_g1	-9.05909	0.644655	5.21778e-08	2.26849e-06	0	2.77	5.783	0.98
TRINITY_DN147511_c0_g1	-9.05909	0.644655	5.21778e-08	2.26849e-06	0	2.765	2.164	1.467
TRINITY_DN159996_c0_g1	-9.05909	0.644655	5.21778e-08	2.26849e-06	0	2.77	1.928	0
TRINITY_DN162076_c0_g1	-9.05909	0.644655	5.21778e-08	2.26849e-06	0	2.77	2.892	0
TRINITY_DN167371_c0_g1	-9.05909	0.644655	5.21778e-08	2.26849e-06	0	2.765	3.607	0.733
TRINITY_DN167975_c0_g1	-9.05909	0.644655	5.21778e-08	2.26849e-06	0	2.77	4.819	0
TRINITY_DN170510_c0_g1	-9.05909	0.644655	5.21778e-08	2.26849e-06	0	2.77	1.928	1.96
TRINITY_DN24224_c0_g1	-9.05909	0.644655	5.21778e-08	2.26849e-06	0	2.765	3.968	3.301
TRINITY_DN48012_c0_g1	-9.05909	0.644655	5.21778e-08	2.26849e-06	0	2.77	1.928	6.859
TRINITY_DN53331_c0_g1	-9.05909	0.644655	5.21778e-08	2.26849e-06	0	2.744	2.864	8.007
TRINITY_DN54398_c0_g1	-9.05909	0.644655	5.21778e-08	2.26849e-06	0	2.744	10.74	0
TRINITY_DN60013_c0_g1	-9.05909	0.644655	5.21778e-08	2.26849e-06	0	2.744	2.945	7.107
TRINITY_DN70127_c0_g1	-9.05909	0.644655	5.21778e-08	2.26849e-06	0	2.77	0	6.859
TRINITY_DN104966_c0_g1	-9.03744	0.624226	5.90433e-08	2.51543e-06	0	2.691	1.872	2.855
TRINITY_DN106226_c0_g1	-9.03744	0.624226	5.90433e-08	2.51543e-06	0	2.727	1.708	1.736
TRINITY_DN106269_c0_g1	-9.03744	0.624226	5.90433e-08	2.51543e-06	0	2.698	1.408	0.716
TRINITY_DN106908_c0_g1	-9.03744	0.624226	5.90433e-08	2.51543e-06	0	2.73	4.75	0
TRINITY_DN110815_c0_g1	-9.03744	0.624226	5.90433e-08	2.51543e-06	0	2.724	1.867	0
TRINITY_DN113533_c0_g1	-9.03744	0.624226	5.90433e-08	2.51543e-06	0	2.691	2.809	5.711
TRINITY_DN118039_c0_g1	-9.03744	0.624226	5.90433e-08	2.51543e-06	0	2.713	2.832	5.759
TRINITY_DN120566_c0_g1	-9.03744	0.624226	5.90433e-08	2.51543e-06	0	2.73	3.8	0
TRINITY_DN131539_c0_g1	-9.03744	0.624226	5.90433e-08	2.51543e-06	0	2.691	1.872	0
TRINITY_DN133731_c0_g1	-9.03744	0.624226	5.90433e-08	2.51543e-06	0	2.698	1.408	4.294
TRINITY_DN133743_c0_g1	-9.03744	0.624226	5.90433e-08	2.51543e-06	0	2.713	1.416	1.92
TRINITY_DN135068_c0_g1	-9.03744	0.624226	5.90433e-08	2.51543e-06	0	2.713	3.304	0
TRINITY_DN142813_c0_g1	-9.03744	0.624226	5.90433e-08	2.51543e-06	0	2.698	0.704	0
TRINITY_DN142917_c0_g1	-9.03744	0.624226	5.90433e-08	2.51543e-06	0	2.73	1.9	6.76
TRINITY_DN143503_c0_g1	-9.03744	0.624226	5.90433e-08	2.51543e-06	0	2.727	2.847	0
TRINITY_DN144635_c0_g1	-9.03744	0.624226	5.90433e-08	2.51543e-06	0	2.713	0.472	0
TRINITY_DN144910_c0_g1	-9.03744	0.624226	5.90433e-08	2.51543e-06	0	2.713	0.944	0.48
TRINITY_DN148235_c0_g1	-9.03744	0.624226	5.90433e-08	2.51543e-06	0	2.691	1.872	0
TRINITY_DN148489_c0_g1	-9.03744	0.624226	5.90433e-08	2.51543e-06	0	2.73	0	6.76
TRINITY_DN151526_c0_g1	-9.03744	0.624226	5.90433e-08	2.51543e-06	0	2.724	4.265	4.336
TRINITY_DN153334_c0_g1	-9.03744	0.624226	5.90433e-08	2.51543e-06	0	2.73	2.85	1.932
TRINITY_DN158502_c0_g1	-9.03744	0.624226	5.90433e-08	2.51543e-06	0	2.727	0.569	4.051
TRINITY_DN158761_c0_g1	-9.03744	0.624226	5.90433e-08	2.51543e-06	0	2.73	1.9	2.897
TRINITY_DN160058_c0_g1	-9.03744	0.624226	5.90433e-08	2.51543e-06	0	2.73	1.9	0
TRINITY_DN164409_c0_g1	-9.03744	0.624226	5.90433e-08	2.51543e-06	0	2.698	0.704	1.431
TRINITY_DN165430_c0_g1	-9.03744	0.624226	5.90433e-08	2.51543e-06	0	2.73	14.25	6.76
TRINITY_DN166450_c0_g1	-9.03744	0.624226	5.90433e-08	2.51543e-06	0	2.691	1.872	0.952
TRINITY_DN168997_c0_g1	-9.03744	0.624226	5.90433e-08	2.51543e-06	0	2.724	2.843	4.336
TRINITY_DN169163_c0_g1	-9.03744	0.624226	5.90433e-08	2.51543e-06	0	2.73	6.65	1.932
TRINITY_DN169341_c0_g1	-9.03744	0.624226	5.90433e-08	2.51543e-06	0	2.691	2.809	0
TRINITY_DN170312_c0_g1	-9.03744	0.624226	5.90433e-08	2.51543e-06	0	2.691	6.554	5.711
TRINITY_DN170593_c0_g1	-9.03744	0.624226	5.90433e-08	2.51543e-06	0	2.698	7.04	1.431
TRINITY_DN32688_c0_g1	-9.03744	0.624226	5.90433e-08	2.51543e-06	0	2.73	0.95	3.863
TRINITY_DN44317_c0_g1	-9.03744	0.624226	5.90433e-08	2.51543e-06	0	2.691	8.426	17.132
TRINITY_DN61353_c0_g1	-9.03744	0.624226	5.90433e-08	2.51543e-06	0	2.698	2.816	5.725
TRINITY_DN67799_c0_g1	-9.03744	0.624226	5.90433e-08	2.51543e-06	0	2.727	0	12.154
TRINITY_DN69447_c0_g1	-9.03744	0.624226	5.90433e-08	2.51543e-06	0	2.727	6.832	6.366
TRINITY_DN72913_c0_g1	-9.03744	0.624226	5.90433e-08	2.51543e-06	0	2.727	5.693	5.788
TRINITY_DN100390_c0_g1	-9.01545	0.603503	6.69157e-08	2.80609e-06	0	2.652	8.305	1.407
TRINITY_DN100435_c0_g1	-9.01545	0.603503	6.69157e-08	2.80609e-06	0	2.651	2.768	5.627
TRINITY_DN101650_c0_g1	-9.01545	0.603503	6.69157e-08	2.80609e-06	0	2.651	2.768	1.876
TRINITY_DN103323_c0_g1	-9.01545	0.603503	6.69157e-08	2.80609e-06	0	2.677	1.118	4.546
TRINITY_DN111741_c0_g1	-9.01545	0.603503	6.69157e-08	2.80609e-06	0	2.651	5.535	0.938
TRINITY_DN112338_c0_g1	-9.01545	0.603503	6.69157e-08	2.80609e-06	0	2.663	2.78	0
TRINITY_DN113394_c0_g1	-9.01545	0.603503	6.69157e-08	2.80609e-06	0	2.673	0.31	1.261
TRINITY_DN119094_c0_g1	-9.01545	0.603503	6.69157e-08	2.80609e-06	0	2.652	1.384	0
TRINITY_DN120202_c0_g1	-9.01545	0.603503	6.69157e-08	2.80609e-06	0	2.651	1.845	2.814
TRINITY_DN120646_c0_g1	-9.01545	0.603503	6.69157e-08	2.80609e-06	0	2.651	2.768	1.876
TRINITY_DN122595_c0_g1	-9.01545	0.603503	6.69157e-08	2.80609e-06	0	2.658	0.694	0.705
TRINITY_DN124887_c0_g1	-9.01545	0.603503	6.69157e-08	2.80609e-06	0	2.651	2.768	2.814
TRINITY_DN135184_c0_g1	-9.01545	0.603503	6.69157e-08	2.80609e-06	0	2.677	3.913	1.136
TRINITY_DN136302_c0_g1	-9.01545	0.603503	6.69157e-08	2.80609e-06	0	2.652	1.384	0
TRINITY_DN141161_c0_g1	-9.01545	0.603503	6.69157e-08	2.80609e-06	0	2.661	1.667	0.282
TRINITY_DN145960_c0_g1	-9.01545	0.603503	6.69157e-08	2.80609e-06	0	2.651	0.923	7.503
TRINITY_DN147009_c0_g1	-9.01545	0.603503	6.69157e-08	2.80609e-06	0	2.652	5.537	2.814
TRINITY_DN147367_c0_g1	-9.01545	0.603503	6.69157e-08	2.80609e-06	0	2.662	3.242	0
TRINITY_DN147849_c0_g1	-9.01545	0.603503	6.69157e-08	2.80609e-06	0	2.663	0	0.404
TRINITY_DN148253_c0_g1	-9.01545	0.603503	6.69157e-08	2.80609e-06	0	2.652	3.46	0.704
TRINITY_DN149160_c0_g1	-9.01545	0.603503	6.69157e-08	2.80609e-06	0	2.652	3.46	3.518
TRINITY_DN154358_c0_g1	-9.01545	0.603503	6.69157e-08	2.80609e-06	0	2.662	2.316	2.825
TRINITY_DN155796_c0_g1	-9.01545	0.603503	6.69157e-08	2.80609e-06	0	2.651	3.69	0
TRINITY_DN170442_c0_g1	-9.01545	0.603503	6.69157e-08	2.80609e-06	0	2.651	4.613	0.938
TRINITY_DN47957_c0_g2	-9.01545	0.603503	6.69157e-08	2.80609e-06	0	2.651	0.923	2.814
TRINITY_DN69098_c0_g1	-9.01545	0.603503	6.69157e-08	2.80609e-06	0	2.651	1.845	18.758
TRINITY_DN79450_c0_g1	-9.01545	0.603503	6.69157e-08	2.80609e-06	0	2.652	2.768	2.814
TRINITY_DN97463_c0_g1	-9.01545	0.603503	6.69157e-08	2.80609e-06	0	2.651	5.535	4.689
TRINITY_DN94413_c0_g1	-4.77647	1.98538	6.82903e-08	2.86284e-06	0.248	6.991	1.32	3.694
TRINITY_DN28002_c0_g1	-4.11497	4.00435	7.58703e-08	3.14289e-06	1.641	28.239	21.898	33.392
TRINITY_DN101197_c0_g1	-8.99313	0.582478	7.59584e-08	3.14289e-06	0	2.624	0.342	0
TRINITY_DN108374_c0_g1	-8.99313	0.582478	7.59584e-08	3.14289e-06	0	2.612	1.818	0
TRINITY_DN112434_c0_g1	-8.99313	0.582478	7.59584e-08	3.14289e-06	0	2.628	2.195	0
TRINITY_DN113499_c0_g1	-8.99313	0.582478	7.59584e-08	3.14289e-06	0	2.612	5.454	0
TRINITY_DN123283_c0_g1	-8.99313	0.582478	7.59584e-08	3.14289e-06	0	2.614	1.091	0.832
TRINITY_DN136979_c0_g1	-8.99313	0.582478	7.59584e-08	3.14289e-06	0	2.628	2.744	7.252
TRINITY_DN141687_c0_g1	-8.99313	0.582478	7.59584e-08	3.14289e-06	0	2.612	2.727	3.696
TRINITY_DN143978_c0_g1	-8.99313	0.582478	7.59584e-08	3.14289e-06	0	2.628	2.195	2.231
TRINITY_DN144364_c0_g1	-8.99313	0.582478	7.59584e-08	3.14289e-06	0	2.612	0.909	6.468
TRINITY_DN150137_c0_g1	-8.99313	0.582478	7.59584e-08	3.14289e-06	0	2.612	1.818	2.772
TRINITY_DN154411_c0_g1	-8.99313	0.582478	7.59584e-08	3.14289e-06	0	2.612	1.363	0
TRINITY_DN159324_c0_g1	-8.99313	0.582478	7.59584e-08	3.14289e-06	0	2.612	0.909	0.924
TRINITY_DN169019_c0_g1	-8.99313	0.582478	7.59584e-08	3.14289e-06	0	2.612	0.454	0
TRINITY_DN169420_c0_g1	-8.99313	0.582478	7.59584e-08	3.14289e-06	0	2.612	2.727	0
TRINITY_DN36021_c0_g1	-8.99313	0.582478	7.59584e-08	3.14289e-06	0	2.628	2.195	10.041
TRINITY_DN37065_c0_g1	-8.99313	0.582478	7.59584e-08	3.14289e-06	0	2.612	4.545	10.165
TRINITY_DN38222_c0_g1	-8.99313	0.582478	7.59584e-08	3.14289e-06	0	2.639	0	86.695
TRINITY_DN46074_c0_g1	-8.99313	0.582478	7.59584e-08	3.14289e-06	0	2.611	1.703	5.887
TRINITY_DN49991_c0_g2	-8.99313	0.582478	7.59584e-08	3.14289e-06	0	2.624	0.913	0.619
TRINITY_DN55688_c0_g1	-8.99313	0.582478	7.59584e-08	3.14289e-06	0	2.612	8.181	6.468
TRINITY_DN72366_c0_g1	-8.99313	0.582478	7.59584e-08	3.14289e-06	0	2.638	1.771	0
TRINITY_DN73518_c0_g1	-8.99313	0.582478	7.59584e-08	3.14289e-06	0	2.612	1.363	3.233
TRINITY_DN110095_c0_g1	-8.97045	0.561141	8.63636e-08	3.53728e-06	0	2.573	3.582	0
TRINITY_DN113173_c0_g1	-8.97045	0.561141	8.63636e-08	3.53728e-06	0	2.58	0.539	0.548
TRINITY_DN118512_c0_g1	-8.97045	0.561141	8.63636e-08	3.53728e-06	0	2.573	5.373	0
TRINITY_DN123670_c0_g1	-8.97045	0.561141	8.63636e-08	3.53728e-06	0	2.573	0.895	9.103
TRINITY_DN133893_c0_g1	-8.97045	0.561141	8.63636e-08	3.53728e-06	0	2.58	4.309	0
TRINITY_DN134299_c0_g1	-8.97045	0.561141	8.63636e-08	3.53728e-06	0	2.577	10.76	17.775
TRINITY_DN135924_c0_g1	-8.97045	0.561141	8.63636e-08	3.53728e-06	0	2.573	5.373	4.551
TRINITY_DN146024_c0_g1	-8.97045	0.561141	8.63636e-08	3.53728e-06	0	2.573	0.895	1.821
TRINITY_DN151522_c0_g1	-8.97045	0.561141	8.63636e-08	3.53728e-06	0	2.573	4.477	2.731
TRINITY_DN156945_c0_g1	-8.97045	0.561141	8.63636e-08	3.53728e-06	0	2.573	0	6.372
TRINITY_DN157964_c0_g1	-8.97045	0.561141	8.63636e-08	3.53728e-06	0	2.606	4.081	5.531
TRINITY_DN158947_c0_g1	-8.97045	0.561141	8.63636e-08	3.53728e-06	0	2.577	5.38	5.469
TRINITY_DN159484_c0_g1	-8.97045	0.561141	8.63636e-08	3.53728e-06	0	2.573	4.477	3.641
TRINITY_DN165912_c0_g1	-8.97045	0.561141	8.63636e-08	3.53728e-06	0	2.58	8.618	3.285
TRINITY_DN168888_c0_g1	-8.97045	0.561141	8.63636e-08	3.53728e-06	0	2.573	9.85	0.91
TRINITY_DN169687_c0_g1	-8.97045	0.561141	8.63636e-08	3.53728e-06	0	2.607	2.721	6.224
TRINITY_DN76722_c0_g1	-8.97045	0.561141	8.63636e-08	3.53728e-06	0	2.58	5.925	0
TRINITY_DN88826_c0_g1	-8.97045	0.561141	8.63636e-08	3.53728e-06	0	2.607	3.402	0
TRINITY_DN89027_c0_g1	-8.97045	0.561141	8.63636e-08	3.53728e-06	0	2.576	1.494	2.126
TRINITY_DN35704_c0_g1	-4.30552	2.82396	9.54911e-08	3.90873e-06	0.611	12.446	4.689	9.523
TRINITY_DN109901_c0_g1	-8.94742	0.539484	9.83586e-08	3.98824e-06	0	2.562	0	2.719
TRINITY_DN110524_c0_g1	-8.94742	0.539484	9.83586e-08	3.98824e-06	0	2.56	1.425	1.63
TRINITY_DN121940_c0_g1	-8.94742	0.539484	9.83586e-08	3.98824e-06	0	2.548	0	4.055
TRINITY_DN123206_c0_g1	-8.94742	0.539484	9.83586e-08	3.98824e-06	0	2.529	1.467	0.596
TRINITY_DN128398_c0_g1	-8.94742	0.539484	9.83586e-08	3.98824e-06	0	2.535	4.41	14.346
TRINITY_DN133049_c0_g1	-8.94742	0.539484	9.83586e-08	3.98824e-06	0	2.535	4.41	1.793
TRINITY_DN135395_c0_g1	-8.94742	0.539484	9.83586e-08	3.98824e-06	0	2.546	0.725	0.246
TRINITY_DN146577_c0_g1	-8.94742	0.539484	9.83586e-08	3.98824e-06	0	2.535	2.646	0
TRINITY_DN151487_c0_g1	-8.94742	0.539484	9.83586e-08	3.98824e-06	0	2.532	2.115	0
TRINITY_DN151872_c0_g1	-8.94742	0.539484	9.83586e-08	3.98824e-06	0	2.562	2.739	0.68
TRINITY_DN153472_c0_g1	-8.94742	0.539484	9.83586e-08	3.98824e-06	0	2.532	1.586	0
TRINITY_DN157788_c0_g1	-8.94742	0.539484	9.83586e-08	3.98824e-06	0	2.535	4.41	1.793
TRINITY_DN161307_c0_g1	-8.94742	0.539484	9.83586e-08	3.98824e-06	0	2.535	4.41	0
TRINITY_DN167078_c0_g1	-8.94742	0.539484	9.83586e-08	3.98824e-06	0	2.535	1.764	0
TRINITY_DN171024_c0_g1	-8.94742	0.539484	9.83586e-08	3.98824e-06	0	2.529	1.173	0
TRINITY_DN44501_c0_g1	-8.94742	0.539484	9.83586e-08	3.98824e-06	0	2.548	0.667	1.636
TRINITY_DN73706_c0_g1	-8.94742	0.539484	9.83586e-08	3.98824e-06	0	2.535	2.646	4.483
TRINITY_DN75471_c0_g1	-8.94742	0.539484	9.83586e-08	3.98824e-06	0	2.562	6.686	2.719
TRINITY_DN90625_c0_g1	-8.94742	0.539484	9.83586e-08	3.98824e-06	0	2.548	14.627	6.759
TRINITY_DN69708_c0_g1	-4.29597	2.81498	1.01215e-07	4.10281e-06	0.629	12.37	3.228	0
TRINITY_DN102499_c0_g1	-8.92401	0.517496	1.12212e-07	4.48465e-06	0	2.514	0	0.381
TRINITY_DN105445_c0_g1	-8.92401	0.517496	1.12212e-07	4.48465e-06	0	2.496	2.606	4.415
TRINITY_DN109150_c0_g1	-8.92401	0.517496	1.12212e-07	4.48465e-06	0	2.496	1.737	5.298
TRINITY_DN110520_c0_g1	-8.92401	0.517496	1.12212e-07	4.48465e-06	0	2.523	0.527	0
TRINITY_DN111297_c0_g1	-8.92401	0.517496	1.12212e-07	4.48465e-06	0	2.496	6.949	9.714
TRINITY_DN122151_c0_g1	-8.92401	0.517496	1.12212e-07	4.48465e-06	0	2.496	4.343	0.883
TRINITY_DN124442_c0_g1	-8.92401	0.517496	1.12212e-07	4.48465e-06	0	2.514	2.249	1.524
TRINITY_DN124954_c0_g1	-8.92401	0.517496	1.12212e-07	4.48465e-06	0	2.513	1.312	0.445
TRINITY_DN127389_c0_g1	-8.92401	0.517496	1.12212e-07	4.48465e-06	0	2.496	5.212	9.714
TRINITY_DN129829_c0_g1	-8.92401	0.517496	1.12212e-07	4.48465e-06	0	2.514	1.125	0.762
TRINITY_DN132613_c0_g1	-8.92401	0.517496	1.12212e-07	4.48465e-06	0	2.496	0.869	0.883
TRINITY_DN135270_c0_g1	-8.92401	0.517496	1.12212e-07	4.48465e-06	0	2.514	0.984	1.334
TRINITY_DN140537_c0_g1	-8.92401	0.517496	1.12212e-07	4.48465e-06	0	2.518	1.971	2.672
TRINITY_DN147963_c0_g1	-8.92401	0.517496	1.12212e-07	4.48465e-06	0	2.496	0.869	2.649
TRINITY_DN154866_c0_g1	-8.92401	0.517496	1.12212e-07	4.48465e-06	0	2.518	1.971	0.668
TRINITY_DN162086_c0_g1	-8.92401	0.517496	1.12212e-07	4.48465e-06	0	2.514	1.968	1
TRINITY_DN162103_c0_g1	-8.92401	0.517496	1.12212e-07	4.48465e-06	0	2.514	1.125	0.381
TRINITY_DN163227_c0_g1	-8.92401	0.517496	1.12212e-07	4.48465e-06	0	2.504	0.713	1.208
TRINITY_DN170591_c0_g1	-8.92401	0.517496	1.12212e-07	4.48465e-06	0	2.485	1.038	0
TRINITY_DN88957_c0_g1	-8.92401	0.517496	1.12212e-07	4.48465e-06	0	2.513	3.061	0
TRINITY_DN99692_c0_g1	-8.92401	0.517496	1.12212e-07	4.48465e-06	0	2.513	2.186	1.778
TRINITY_DN101911_c0_g1	-8.90021	0.495167	1.28242e-07	4.99244e-06	0	2.458	5.132	4.348
TRINITY_DN106827_c0_g1	-8.90021	0.495167	1.28242e-07	4.99244e-06	0	2.483	3.168	0.586
TRINITY_DN111509_c0_g1	-8.90021	0.495167	1.28242e-07	4.99244e-06	0	2.461	3.853	2.611
TRINITY_DN111854_c0_g1	-8.90021	0.495167	1.28242e-07	4.99244e-06	0	2.458	5.132	9.565
TRINITY_DN113972_c0_g1	-8.90021	0.495167	1.28242e-07	4.99244e-06	0	2.461	5.137	2.611
TRINITY_DN114096_c0_g1	-8.90021	0.495167	1.28242e-07	4.99244e-06	0	2.474	2.583	0.656
TRINITY_DN114620_c0_g1	-8.90021	0.495167	1.28242e-07	4.99244e-06	0	2.474	0.646	1.313
TRINITY_DN125783_c0_g1	-8.90021	0.495167	1.28242e-07	4.99244e-06	0	2.474	1.937	1.969
TRINITY_DN130432_c0_g1	-8.90021	0.495167	1.28242e-07	4.99244e-06	0	2.466	1.471	3.364
TRINITY_DN130997_c0_g1	-8.90021	0.495167	1.28242e-07	4.99244e-06	0	2.458	2.566	4.348
TRINITY_DN131524_c0_g1	-8.90021	0.495167	1.28242e-07	4.99244e-06	0	2.461	0	10.444
TRINITY_DN131769_c0_g1	-8.90021	0.495167	1.28242e-07	4.99244e-06	0	2.461	6.421	10.444
TRINITY_DN133389_c0_g1	-8.90021	0.495167	1.28242e-07	4.99244e-06	0	2.466	1.103	0.748
TRINITY_DN133479_c0_g1	-8.90021	0.495167	1.28242e-07	4.99244e-06	0	2.458	5.988	0
TRINITY_DN134574_c0_g1	-8.90021	0.495167	1.28242e-07	4.99244e-06	0	2.461	2.568	1.306
TRINITY_DN136107_c0_g1	-8.90021	0.495167	1.28242e-07	4.99244e-06	0	2.461	2.568	6.528
TRINITY_DN136505_c0_g1	-8.90021	0.495167	1.28242e-07	4.99244e-06	0	2.474	1.937	0
TRINITY_DN136845_c0_g1	-8.90021	0.495167	1.28242e-07	4.99244e-06	0	2.461	2.568	5.222
TRINITY_DN136853_c0_g1	-8.90021	0.495167	1.28242e-07	4.99244e-06	0	2.474	0	0.656
TRINITY_DN143033_c0_g1	-8.90021	0.495167	1.28242e-07	4.99244e-06	0	2.461	7.705	9.139
TRINITY_DN144557_c0_g1	-8.90021	0.495167	1.28242e-07	4.99244e-06	0	2.461	1.284	2.611
TRINITY_DN147577_c0_g1	-8.90021	0.495167	1.28242e-07	4.99244e-06	0	2.483	1.152	0
TRINITY_DN148457_c0_g1	-8.90021	0.495167	1.28242e-07	4.99244e-06	0	2.461	7.705	0
TRINITY_DN149948_c0_g1	-8.90021	0.495167	1.28242e-07	4.99244e-06	0	2.461	2.568	5.222
TRINITY_DN150522_c0_g1	-8.90021	0.495167	1.28242e-07	4.99244e-06	0	2.461	0	9.139
TRINITY_DN150579_c0_g1	-8.90021	0.495167	1.28242e-07	4.99244e-06	0	2.465	0.858	1.308
TRINITY_DN151127_c0_g1	-8.90021	0.495167	1.28242e-07	4.99244e-06	0	2.462	1.402	0.238
TRINITY_DN156175_c0_g1	-8.90021	0.495167	1.28242e-07	4.99244e-06	0	2.483	4.32	0.878
TRINITY_DN156900_c0_g1	-8.90021	0.495167	1.28242e-07	4.99244e-06	0	2.474	2.583	0
TRINITY_DN158941_c0_g1	-8.90021	0.495167	1.28242e-07	4.99244e-06	0	2.474	1.291	5.251
TRINITY_DN164904_c0_g1	-8.90021	0.495167	1.28242e-07	4.99244e-06	0	2.467	0.322	0.654
TRINITY_DN164922_c0_g1	-8.90021	0.495167	1.28242e-07	4.99244e-06	0	2.458	2.566	0
TRINITY_DN168059_c0_g1	-8.90021	0.495167	1.28242e-07	4.99244e-06	0	2.461	1.284	1.306
TRINITY_DN170744_c0_g1	-8.90021	0.495167	1.28242e-07	4.99244e-06	0	2.458	0	10.435
TRINITY_DN170751_c0_g1	-8.90021	0.495167	1.28242e-07	4.99244e-06	0	2.461	7.705	2.611
TRINITY_DN171105_c0_g1	-8.90021	0.495167	1.28242e-07	4.99244e-06	0	2.461	5.137	2.611
TRINITY_DN41264_c0_g1	-8.90021	0.495167	1.28242e-07	4.99244e-06	0	2.461	6.018	8.184
TRINITY_DN48723_c0_g1	-8.90021	0.495167	1.28242e-07	4.99244e-06	0	2.458	6.843	6.087
TRINITY_DN62338_c0_g1	-8.90021	0.495167	1.28242e-07	4.99244e-06	0	2.461	3.853	7.833
TRINITY_DN63999_c0_g1	-8.90021	0.495167	1.28242e-07	4.99244e-06	0	2.461	2.568	11.75
TRINITY_DN66708_c0_g1	-8.90021	0.495167	1.28242e-07	4.99244e-06	0	2.46	0.856	0.174
TRINITY_DN91492_c0_g1	-8.90021	0.495167	1.28242e-07	4.99244e-06	0	2.461	5.137	2.611
TRINITY_DN93403_c0_g1	-8.90021	0.495167	1.28242e-07	4.99244e-06	0	2.465	1.716	0.872
TRINITY_DN100775_c0_g1	-8.87601	0.472487	1.46828e-07	5.62424e-06	0	2.432	5.077	6.451
TRINITY_DN103683_c0_g1	-8.87601	0.472487	1.46828e-07	5.62424e-06	0	2.42	1.684	3.425
TRINITY_DN104957_c0_g1	-8.87601	0.472487	1.46828e-07	5.62424e-06	0	2.418	1.262	1.283
TRINITY_DN106268_c0_g1	-8.87601	0.472487	1.46828e-07	5.62424e-06	0	2.418	2.104	0
TRINITY_DN106422_c0_g1	-8.87601	0.472487	1.46828e-07	5.62424e-06	0	2.439	2.546	1.553
TRINITY_DN107652_c0_g1	-8.87601	0.472487	1.46828e-07	5.62424e-06	0	2.42	2.527	3.425
TRINITY_DN109252_c0_g1	-8.87601	0.472487	1.46828e-07	5.62424e-06	0	2.418	1.683	3.85
TRINITY_DN109939_c0_g1	-8.87601	0.472487	1.46828e-07	5.62424e-06	0	2.432	5.077	0
TRINITY_DN110956_c0_g1	-8.87601	0.472487	1.46828e-07	5.62424e-06	0	2.432	1.269	9.031
TRINITY_DN116890_c0_g1	-8.87601	0.472487	1.46828e-07	5.62424e-06	0	2.432	10.153	2.58
TRINITY_DN117881_c0_g1	-8.87601	0.472487	1.46828e-07	5.62424e-06	0	2.439	0.849	0.647
TRINITY_DN118143_c0_g1	-8.87601	0.472487	1.46828e-07	5.62424e-06	0	2.418	1.262	0.855
TRINITY_DN125228_c0_g1	-8.87601	0.472487	1.46828e-07	5.62424e-06	0	2.432	2.538	3.871
TRINITY_DN131334_c0_g1	-8.87601	0.472487	1.46828e-07	5.62424e-06	0	2.432	8.884	0
TRINITY_DN136304_c0_g1	-8.87601	0.472487	1.46828e-07	5.62424e-06	0	2.432	2.538	1.29
TRINITY_DN136624_c0_g1	-8.87601	0.472487	1.46828e-07	5.62424e-06	0	2.418	1.683	0.428
TRINITY_DN137050_c0_g1	-8.87601	0.472487	1.46828e-07	5.62424e-06	0	2.432	10.153	3.871
TRINITY_DN144406_c0_g1	-8.87601	0.472487	1.46828e-07	5.62424e-06	0	2.432	0	7.741
TRINITY_DN147388_c0_g1	-8.87601	0.472487	1.46828e-07	5.62424e-06	0	2.421	2.843	1.285
TRINITY_DN148914_c0_g1	-8.87601	0.472487	1.46828e-07	5.62424e-06	0	2.432	6.346	0
TRINITY_DN152054_c0_g1	-8.87601	0.472487	1.46828e-07	5.62424e-06	0	2.431	2.537	2.58
TRINITY_DN152265_c0_g1	-8.87601	0.472487	1.46828e-07	5.62424e-06	0	2.432	6.346	3.871
TRINITY_DN153381_c0_g1	-8.87601	0.472487	1.46828e-07	5.62424e-06	0	2.419	0.721	1.467
TRINITY_DN154134_c0_g1	-8.87601	0.472487	1.46828e-07	5.62424e-06	0	2.439	3.111	0
TRINITY_DN154511_c0_g1	-8.87601	0.472487	1.46828e-07	5.62424e-06	0	2.432	6.346	2.58
TRINITY_DN157334_c0_g1	-8.87601	0.472487	1.46828e-07	5.62424e-06	0	2.431	0	0.645
TRINITY_DN157671_c0_g1	-8.87601	0.472487	1.46828e-07	5.62424e-06	0	2.436	2.034	1.293
TRINITY_DN158006_c0_g1	-8.87601	0.472487	1.46828e-07	5.62424e-06	0	2.419	3.247	3.301
TRINITY_DN159413_c0_g1	-8.87601	0.472487	1.46828e-07	5.62424e-06	0	2.432	3.807	0
TRINITY_DN159909_c0_g1	-8.87601	0.472487	1.46828e-07	5.62424e-06	0	2.439	1.528	3.624
TRINITY_DN62593_c0_g1	-8.87601	0.472487	1.46828e-07	5.62424e-06	0	2.432	2.538	12.902
TRINITY_DN68944_c0_g1	-8.87601	0.472487	1.46828e-07	5.62424e-06	0	2.422	3.448	3.505
TRINITY_DN71490_c0_g1	-8.87601	0.472487	1.46828e-07	5.62424e-06	0	2.439	0.509	5.177
TRINITY_DN89816_c1_g1	-8.87601	0.472487	1.46828e-07	5.62424e-06	0	2.432	1.269	1.29
TRINITY_DN96033_c0_g1	-8.87601	0.472487	1.46828e-07	5.62424e-06	0	2.42	2.527	11.131
TRINITY_DN156601_c0_g1	-4.1458	3.00872	1.60204e-07	6.13134e-06	0.795	14.074	3.265	9.957
TRINITY_DN35765_c0_g1	-4.24325	2.66811	1.61457e-07	6.17753e-06	0.596	11.142	4.285	9.957
TRINITY_DN104662_c0_g1	-8.8514	0.449444	1.6842e-07	6.32978e-06	0	2.374	4.956	0
TRINITY_DN107666_c0_g1	-8.8514	0.449444	1.6842e-07	6.32978e-06	0	2.403	1.254	17.849
TRINITY_DN113538_c0_g1	-8.8514	0.449444	1.6842e-07	6.32978e-06	0	2.388	3.739	1.901
TRINITY_DN114087_c0_g1	-8.8514	0.449444	1.6842e-07	6.32978e-06	0	2.403	3.762	0
TRINITY_DN118049_c0_g1	-8.8514	0.449444	1.6842e-07	6.32978e-06	0	2.374	6.195	0
TRINITY_DN118561_c0_g1	-8.8514	0.449444	1.6842e-07	6.32978e-06	0	2.372	0	1.259
TRINITY_DN122002_c0_g1	-8.8514	0.449444	1.6842e-07	6.32978e-06	0	2.383	4.146	0
TRINITY_DN122058_c0_g1	-8.8514	0.449444	1.6842e-07	6.32978e-06	0	2.374	7.434	0
TRINITY_DN123247_c0_g1	-8.8514	0.449444	1.6842e-07	6.32978e-06	0	2.376	2.79	1.576
TRINITY_DN123833_c0_g1	-8.8514	0.449444	1.6842e-07	6.32978e-06	0	2.403	1.254	12.749
TRINITY_DN124070_c0_g1	-8.8514	0.449444	1.6842e-07	6.32978e-06	0	2.388	3.116	1.901
TRINITY_DN124601_c0_g1	-8.8514	0.449444	1.6842e-07	6.32978e-06	0	2.374	1.239	3.779
TRINITY_DN125488_c0_g1	-8.8514	0.449444	1.6842e-07	6.32978e-06	0	2.403	2.508	1.275
TRINITY_DN128629_c0_g1	-8.8514	0.449444	1.6842e-07	6.32978e-06	0	2.403	3.762	2.55
TRINITY_DN131058_c0_g1	-8.8514	0.449444	1.6842e-07	6.32978e-06	0	2.394	6.496	2.54
TRINITY_DN134580_c0_g1	-8.8514	0.449444	1.6842e-07	6.32978e-06	0	2.374	3.717	0
TRINITY_DN135157_c0_g1	-8.8514	0.449444	1.6842e-07	6.32978e-06	0	2.383	8.291	4.215
TRINITY_DN138343_c0_g1	-8.8514	0.449444	1.6842e-07	6.32978e-06	0	2.376	0.62	0.315
TRINITY_DN148017_c0_g1	-8.8514	0.449444	1.6842e-07	6.32978e-06	0	2.374	6.195	2.519
TRINITY_DN150203_c0_g1	-8.8514	0.449444	1.6842e-07	6.32978e-06	0	2.388	2.493	0
TRINITY_DN150555_c0_g1	-8.8514	0.449444	1.6842e-07	6.32978e-06	0	2.373	1.77	0
TRINITY_DN152387_c0_g1	-8.8514	0.449444	1.6842e-07	6.32978e-06	0	2.383	3.317	0
TRINITY_DN152406_c0_g1	-8.8514	0.449444	1.6842e-07	6.32978e-06	0	2.373	1.416	0.72
TRINITY_DN157443_c0_g1	-8.8514	0.449444	1.6842e-07	6.32978e-06	0	2.403	7.525	0
TRINITY_DN158840_c0_g1	-8.8514	0.449444	1.6842e-07	6.32978e-06	0	2.383	4.146	0.843
TRINITY_DN159653_c0_g1	-8.8514	0.449444	1.6842e-07	6.32978e-06	0	2.403	3.762	0
TRINITY_DN160036_c0_g1	-8.8514	0.449444	1.6842e-07	6.32978e-06	0	2.403	3.762	1.275
TRINITY_DN162793_c0_g1	-8.8514	0.449444	1.6842e-07	6.32978e-06	0	2.403	2.508	2.55
TRINITY_DN166460_c0_g1	-8.8514	0.449444	1.6842e-07	6.32978e-06	0	2.403	7.525	1.275
TRINITY_DN167523_c0_g1	-8.8514	0.449444	1.6842e-07	6.32978e-06	0	2.374	1.239	7.558
TRINITY_DN169330_c0_g1	-8.8514	0.449444	1.6842e-07	6.32978e-06	0	2.388	1.87	1.267
TRINITY_DN169521_c0_g1	-8.8514	0.449444	1.6842e-07	6.32978e-06	0	2.388	2.493	0.634
TRINITY_DN171182_c0_g1	-8.8514	0.449444	1.6842e-07	6.32978e-06	0	2.373	1.77	0.36
TRINITY_DN171230_c0_g1	-8.8514	0.449444	1.6842e-07	6.32978e-06	0	2.374	2.478	3.779
[truncated: 1,563 more rows]

## Sheet: NH.down
	logFC	logCPM	PValue	FDR	Control	Ammonium	Putrescine	Both
TRINITY_DN159677_c0_g1	11.9759	3.48702	4.86771e-16	6.5055e-11	21.009	0	0	0
TRINITY_DN156753_c0_g1	11.6213	3.13525	5.18261e-15	9.06457e-11	16.435	0	2.812	22.873
TRINITY_DN149641_c0_g1	11.5914	3.10571	6.31609e-15	9.06457e-11	16.083	0	1.179	0
TRINITY_DN111120_c0_g1	11.5533	3.06792	8.34459e-15	9.06457e-11	15.674	0	2.012	0
TRINITY_DN147126_c0_g1	11.5416	3.05638	9.01543e-15	9.06457e-11	15.526	0	2.126	5.402
TRINITY_DN63386_c0_g1	11.5377	3.05252	9.25206e-15	9.06457e-11	15.481	0	5.677	9.233
TRINITY_DN25422_c0_g1	11.5021	3.01726	1.17176e-14	9.21182e-11	15.109	0	19.649	10.513
TRINITY_DN119043_c0_g1	11.4407	2.95651	1.75961e-14	1.08944e-10	14.489	0	6.942	3.025
TRINITY_DN155583_c0_g1	11.4324	2.94821	1.85999e-14	1.08944e-10	14.399	0	2.112	5.01
TRINITY_DN159588_c0_g1	11.4281	2.94404	1.91253e-14	1.08944e-10	14.375	0	5.677	5.771
TRINITY_DN148014_c0_g1	11.4239	2.93986	1.96671e-14	1.08944e-10	14.296	0	0	0
TRINITY_DN122261_c0_g1	11.4197	2.93567	2.02259e-14	1.08944e-10	14.285	0	0	0
TRINITY_DN100448_c0_g1	11.4069	2.92303	2.20095e-14	1.08944e-10	14.133	0	3.628	2.459
TRINITY_DN40409_c0_g1	11.4069	2.92303	2.20095e-14	1.08944e-10	14.159	0	5.064	0
TRINITY_DN164918_c0_g1	11.3983	2.91454	2.32945e-14	1.10455e-10	14.082	0	1.928	4.899
TRINITY_DN73196_c0_g1	11.3766	2.89308	2.6883e-14	1.12595e-10	13.859	0	17.105	10.563
TRINITY_DN92174_c0_g1	11.3723	2.88875	2.76714e-14	1.12595e-10	13.821	0	2.183	0
TRINITY_DN36933_c1_g1	11.3679	2.88441	2.84853e-14	1.12595e-10	13.759	0	2.568	6.528
TRINITY_DN94127_c0_g1	11.359	2.87569	3.01932e-14	1.12595e-10	13.678	0	4.681	17.132
TRINITY_DN104616_c0_g1	11.3502	2.86691	3.20144e-14	1.12595e-10	13.613	0	3.494	1.184
TRINITY_DN145983_c0_g1	11.3502	2.86691	3.20144e-14	1.12595e-10	13.597	0	0	2.58
TRINITY_DN62389_c0_g1	11.3502	2.86691	3.20144e-14	1.12595e-10	13.613	0	6.988	10.656
TRINITY_DN98331_c0_g1	11.3368	2.85365	3.49769e-14	1.16863e-10	13.456	0	3.188	5.402
TRINITY_DN33340_c0_g1	11.3141	2.83126	4.06076e-14	1.29215e-10	13.275	0	1.239	0
TRINITY_DN52097_c0_g1	11.3141	2.83126	4.06076e-14	1.29215e-10	13.248	0	12.242	4.148
TRINITY_DN170082_c0_g1	11.3004	2.81766	4.44603e-14	1.33159e-10	13.143	0	3.855	0
TRINITY_DN43184_c0_g1	11.3004	2.81766	4.44603e-14	1.33159e-10	13.125	0	3.369	0
TRINITY_DN109796_c0_g1	11.2957	2.8131	4.58325e-14	1.33159e-10	13.094	0	0	0
TRINITY_DN155654_c0_g1	11.2957	2.8131	4.58325e-14	1.33159e-10	13.115	0	18.362	12.444
TRINITY_DN132289_c0_g1	11.2818	2.79933	5.02367e-14	1.37019e-10	12.955	0	0	0
TRINITY_DN143345_c0_g1	11.2771	2.79471	5.18066e-14	1.38475e-10	12.928	0	7.743	7.871
TRINITY_DN56319_c0_g1	11.263	2.78076	5.68493e-14	1.48974e-10	12.796	0	27.469	1.214
TRINITY_DN129933_c0_g1	11.2392	2.75721	6.64972e-14	1.67681e-10	12.589	0	0	8.76
TRINITY_DN117076_c0_g1	11.2344	2.75245	6.86354e-14	1.68209e-10	12.553	0	6.444	4.367
TRINITY_DN150803_c0_g1	11.2295	2.74768	7.08494e-14	1.68209e-10	12.508	0	10.274	9.139
TRINITY_DN85523_c0_g1	11.2295	2.74768	7.08494e-14	1.68209e-10	12.508	0	14.127	5.222
TRINITY_DN121302_c0_g1	11.2198	2.73808	7.5517e-14	1.68209e-10	12.421	0	2.126	15.126
TRINITY_DN113905_c0_g1	11.2101	2.72843	8.05251e-14	1.70823e-10	12.361	0	6.346	0
TRINITY_DN114108_c0_g1	11.2101	2.72843	8.05251e-14	1.70823e-10	12.361	0	3.807	0
TRINITY_DN123033_c0_g1	11.2101	2.72843	8.05251e-14	1.70823e-10	12.327	0	4.219	25.732
TRINITY_DN151830_c0_g1	11.2051	2.72357	8.31653e-14	1.70996e-10	12.305	0	0.842	0.856
TRINITY_DN83994_c0_g1	11.2002	2.7187	8.5901e-14	1.71348e-10	12.254	0	5.242	1.066
TRINITY_DN28101_c0_g1	11.1953	2.71382	8.8736e-14	1.71873e-10	12.214	0	12.541	5.1
TRINITY_DN39077_c0_g2	11.1803	2.69906	9.78773e-14	1.84238e-10	12.077	0	4.724	6.003
TRINITY_DN63125_c0_g1	11.1803	2.69906	9.78773e-14	1.84238e-10	12.087	0	0	3.154
TRINITY_DN120657_c0_g1	11.1601	2.67914	1.11716e-13	2.01762e-10	11.921	0	6.12	3.111
TRINITY_DN153294_c0_g1	11.1601	2.67914	1.11716e-13	2.01762e-10	11.921	0	9.18	4.148
TRINITY_DN159783_c0_g1	11.1601	2.67914	1.11716e-13	2.01762e-10	11.923	0	1.224	4.978
TRINITY_DN64603_c0_g1	11.15	2.66908	1.19432e-13	2.10761e-10	11.836	0	5.897	3.597
TRINITY_DN105645_c0_g1	11.1448	2.66402	1.23508e-13	2.10761e-10	11.777	0	8.464	1.229
TRINITY_DN127454_c0_g1	11.1448	2.66402	1.23508e-13	2.10761e-10	11.777	0	2.418	2.459
TRINITY_DN58804_c0_g1	11.1448	2.66402	1.23508e-13	2.10761e-10	11.777	0	3.628	0
TRINITY_DN157504_c0_g1	11.1397	2.65895	1.27737e-13	2.10761e-10	11.756	0	3.017	3.068
TRINITY_DN29312_c1_g1	11.1397	2.65895	1.27737e-13	2.10761e-10	11.756	0	0	0
TRINITY_DN104923_c0_g1	11.1242	2.64362	1.41413e-13	2.24991e-10	11.632	0	5.972	0
TRINITY_DN155823_c0_g1	11.1242	2.64362	1.41413e-13	2.24991e-10	11.632	0	1.194	0
TRINITY_DN103414_c0_g1	11.1137	2.6333	1.51421e-13	2.35312e-10	11.54	0	0	3.285
TRINITY_DN136749_c0_g1	11.1137	2.6333	1.51421e-13	2.35312e-10	11.54	0	5.386	2.19
TRINITY_DN145400_c0_g1	11.1085	2.62812	1.56716e-13	2.35331e-10	11.509	0	4.545	0
TRINITY_DN148442_c0_g1	11.1085	2.62812	1.56716e-13	2.35331e-10	11.484	0	5.896	0
TRINITY_DN154566_c0_g1	11.1085	2.62812	1.56716e-13	2.35331e-10	11.488	0	2.359	0
TRINITY_DN100267_c0_g1	11.0979	2.61769	1.67926e-13	2.49363e-10	11.428	0	13.689	6.958
TRINITY_DN128881_c0_g1	11.0872	2.60719	1.80025e-13	2.64392e-10	11.338	0	3.582	0
TRINITY_DN154430_c0_g1	11.0765	2.59661	1.9309e-13	2.74529e-10	11.233	0	4.194	2.132
TRINITY_DN47116_c0_g1	11.0765	2.59661	1.9309e-13	2.74529e-10	11.257	0	16.695	10.444
TRINITY_DN63843_c0_g1	11.0765	2.59661	1.9309e-13	2.74529e-10	11.257	0	5.137	2.611
TRINITY_DN82034_c0_g1	11.0711	2.5913	2.00011e-13	2.81375e-10	11.201	0	1.15	0
TRINITY_DN146886_c0_g1	11.0548	2.57522	2.22464e-13	3.03383e-10	11.08	0	1.034	0
TRINITY_DN113073_c0_g1	11.0439	2.56441	2.38968e-13	3.122e-10	10.993	0	3.762	0
TRINITY_DN123989_c0_g1	11.0439	2.56441	2.38968e-13	3.122e-10	10.993	0	8.779	1.275
TRINITY_DN142963_c0_g1	11.0439	2.56441	2.38968e-13	3.122e-10	10.993	0	1.254	0
TRINITY_DN158358_c0_g1	11.0328	2.55351	2.56829e-13	3.122e-10	10.915	0	0	0
TRINITY_DN171125_c0_g1	11.0328	2.55351	2.56829e-13	3.122e-10	10.928	0	1.02	0
TRINITY_DN59005_c0_g2	11.0328	2.55351	2.56829e-13	3.122e-10	10.915	0	13.448	0
TRINITY_DN91348_c0_g1	11.0328	2.55351	2.56829e-13	3.122e-10	10.915	0	4.483	5.696
TRINITY_DN73347_c0_g1	11.0273	2.54803	2.66306e-13	3.122e-10	10.861	0	8.674	1.26
TRINITY_DN107730_c0_g1	11.0161	2.53701	2.86436e-13	3.30009e-10	10.776	0	6.035	2.045
TRINITY_DN140077_c0_g1	11.0161	2.53701	2.86436e-13	3.30009e-10	10.776	0	8.047	1.023
TRINITY_DN167615_c0_g1	11.0105	2.53146	2.97124e-13	3.36521e-10	10.73	0	1.224	0
TRINITY_DN116984_c0_g1	10.9935	2.51471	3.3191e-13	3.52051e-10	10.602	0	0	0
TRINITY_DN125009_c0_g1	10.9878	2.50908	3.44483e-13	3.54144e-10	10.599	0	0	0
TRINITY_DN146154_c0_g1	10.9878	2.50908	3.44483e-13	3.54144e-10	10.599	0	0	0
TRINITY_DN168574_c0_g1	10.9878	2.50908	3.44483e-13	3.54144e-10	10.599	0	1.209	9.834
TRINITY_DN74689_c0_g1	10.9878	2.50908	3.44483e-13	3.54144e-10	10.599	0	1.36	5.531
TRINITY_DN109856_c0_g1	10.9763	2.49775	3.71229e-13	3.67506e-10	10.491	0	5.386	0
TRINITY_DN166176_c0_g1	10.9763	2.49775	3.71229e-13	3.67506e-10	10.476	0	0.978	0
TRINITY_DN167699_c0_g1	10.9705	2.49206	3.85452e-13	3.76016e-10	10.469	0	5.972	0
TRINITY_DN54063_c0_g1	10.9705	2.49206	3.85452e-13	3.76016e-10	10.469	0	3.583	14.57
TRINITY_DN127704_c0_g1	10.9589	2.4806	4.15732e-13	3.94049e-10	10.351	0	2.126	0
TRINITY_DN45376_c0_g1	10.953	2.47483	4.31846e-13	4.0644e-10	10.309	0	5.292	0
TRINITY_DN25853_c0_g1	10.9294	2.45154	5.03529e-13	4.48631e-10	10.171	0	9.639	3.266
TRINITY_DN113280_c0_g1	10.9174	2.43975	5.44202e-13	4.63251e-10	10.08	0	2.3	3.507
TRINITY_DN143598_c0_g1	10.9174	2.43975	5.44202e-13	4.63251e-10	10.072	0	6.205	2.103
TRINITY_DN74009_c0_g1	10.9114	2.43382	5.65883e-13	4.75648e-10	10.031	0	11.235	8.566
TRINITY_DN144067_c0_g1	10.9053	2.42787	5.88519e-13	4.82535e-10	9.985	0	2.229	0
TRINITY_DN58339_c0_g1	10.9053	2.42787	5.88519e-13	4.82535e-10	10.009	0	0	0
TRINITY_DN74339_c0_g1	10.9053	2.42787	5.88519e-13	4.82535e-10	10.006	0	7.705	7.833
TRINITY_DN121131_c0_g1	10.8993	2.42189	6.12154e-13	4.9583e-10	9.952	0	0	0
TRINITY_DN165028_c0_g1	10.887	2.40986	6.62621e-13	5.30279e-10	9.849	0	6.223	3.954
TRINITY_DN46423_c0_g1	10.8809	2.4038	6.89556e-13	5.41909e-10	9.824	0	6.724	3.418
TRINITY_DN121449_c0_g1	10.8747	2.39772	7.17702e-13	5.41909e-10	9.772	0	1.254	5.1
TRINITY_DN125413_c0_g1	10.8685	2.39162	7.47116e-13	5.60949e-10	9.738	0	0	0.924
TRINITY_DN108540_c0_g1	10.8623	2.38548	7.77861e-13	5.68077e-10	9.696	0	4.424	3.373
TRINITY_DN124433_c0_g1	10.856	2.37933	8.10004e-13	5.72771e-10	9.655	0	6.195	0
TRINITY_DN132792_c0_g1	10.856	2.37933	8.10004e-13	5.72771e-10	9.66	0	1.984	1.008
TRINITY_DN136166_c0_g1	10.856	2.37933	8.10004e-13	5.72771e-10	9.66	0	2.975	0
TRINITY_DN141816_c0_g1	10.856	2.37933	8.10004e-13	5.72771e-10	9.655	0	4.956	1.26
TRINITY_DN56334_c0_g1	10.856	2.37933	8.10004e-13	5.72771e-10	9.655	0	6.195	7.558
TRINITY_DN98210_c0_g1	10.856	2.37933	8.10004e-13	5.72771e-10	9.655	0	3.717	3.779
TRINITY_DN121194_c0_g1	10.8371	2.36069	9.15533e-13	6.21103e-10	9.523	0	4.889	0
TRINITY_DN133065_c0_g1	10.8371	2.36069	9.15533e-13	6.21103e-10	9.538	0	4.896	0
TRINITY_DN87814_c0_g1	10.8371	2.36069	9.15533e-13	6.21103e-10	9.538	0	13.465	0
TRINITY_DN43998_c0_g1	10.8243	2.34814	1.03638e-12	6.82308e-10	9.442	0	7.54	20.806
TRINITY_DN72242_c0_g2	10.8179	2.34182	1.08049e-12	7.00983e-10	9.422	0	13.301	2.459
TRINITY_DN99905_c0_g1	10.8179	2.34182	1.08049e-12	7.00983e-10	9.41	0	7.26	2.824
TRINITY_DN123561_c0_g1	10.805	2.32909	1.17501e-12	7.51368e-10	9.306	0	0.869	2.649
TRINITY_DN92783_c0_g1	10.805	2.32909	1.17501e-12	7.51368e-10	9.316	0	1.063	0
TRINITY_DN97538_c0_g1	10.805	2.32909	1.17501e-12	7.51368e-10	9.306	0	1.737	0
TRINITY_DN113189_c0_g1	10.7854	2.3098	1.33432e-12	8.10573e-10	9.19	0	7.077	1.199
TRINITY_DN124673_c0_g1	10.7854	2.3098	1.33432e-12	8.10573e-10	9.19	0	1.179	2.398
TRINITY_DN135310_c0_g1	10.7854	2.3098	1.33432e-12	8.10573e-10	9.19	0	2.359	1.199
TRINITY_DN160657_c0_g1	10.7854	2.3098	1.33432e-12	8.10573e-10	9.19	0	4.718	0
TRINITY_DN35859_c0_g1	10.7854	2.3098	1.33432e-12	8.10573e-10	9.19	0	7.077	7.194
TRINITY_DN73384_c0_g1	10.7854	2.3098	1.33432e-12	8.10573e-10	9.19	0	6.291	0
TRINITY_DN146466_c0_g1	10.7721	2.29679	1.45366e-12	8.55842e-10	9.119	0	0	0
TRINITY_DN147749_c0_g1	10.7721	2.29679	1.45366e-12	8.55842e-10	9.119	0	5.617	2.855
TRINITY_DN32064_c0_g2	10.7721	2.29679	1.45366e-12	8.55842e-10	9.119	0	0.936	4.759
TRINITY_DN134081_c0_g1	10.7655	2.29024	1.5177e-12	8.63126e-10	9.065	0	4.137	10.513
TRINITY_DN134523_c0_g1	10.7655	2.29024	1.5177e-12	8.63126e-10	9.065	0	7.239	10.513
TRINITY_DN145343_c0_g1	10.7655	2.29024	1.5177e-12	8.63126e-10	9.075	0	1.165	0
TRINITY_DN62489_c0_g1	10.7655	2.29024	1.5177e-12	8.63126e-10	9.066	0	3.58	8.007
TRINITY_DN69147_c0_g1	10.7655	2.29024	1.5177e-12	8.63126e-10	9.066	0	3.58	0
TRINITY_DN81110_c0_g1	10.7655	2.29024	1.5177e-12	8.63126e-10	9.075	0	0	0
TRINITY_DN124205_c0_g1	10.7521	2.27705	1.65529e-12	9.06653e-10	8.985	0	5.535	6.565
TRINITY_DN106406_c0_g1	10.7453	2.27041	1.72919e-12	9.31852e-10	8.96	0	2.3	0
TRINITY_DN125305_c0_g1	10.7317	2.25704	1.88812e-12	9.97388e-10	8.853	0	0	0
TRINITY_DN163895_c0_g1	10.7317	2.25704	1.88812e-12	9.97388e-10	8.853	0	5.454	0
TRINITY_DN78111_c0_g1	10.7317	2.25704	1.88812e-12	9.97388e-10	8.846	0	0	0
TRINITY_DN110234_c0_g1	10.7249	2.25031	1.97355e-12	1.01837e-09	8.798	0	1.506	3.061
TRINITY_DN123257_c0_g1	10.718	2.24354	2.06326e-12	1.04449e-09	8.763	0	1.384	2.814
TRINITY_DN110989_c0_g1	10.7111	2.23675	2.15747e-12	1.06006e-09	8.732	0	2.241	0
TRINITY_DN143661_c0_g1	10.7111	2.23675	2.15747e-12	1.06006e-09	8.732	0	0	0
TRINITY_DN68801_c0_g1	10.7111	2.23675	2.15747e-12	1.06006e-09	8.721	0	4.477	1.821
TRINITY_DN140605_c0_g1	10.6971	2.22306	2.36042e-12	1.12665e-09	8.653	0	1.269	0
TRINITY_DN155094_c0_g1	10.6971	2.22306	2.36042e-12	1.12665e-09	8.653	0	3.807	6.451
TRINITY_DN134211_c0_g1	10.6831	2.20924	2.58457e-12	1.19937e-09	8.55	0	10.033	17.849
TRINITY_DN156526_c0_g1	10.6831	2.20924	2.58457e-12	1.19937e-09	8.571	0	4.889	0
TRINITY_DN62691_c0_g1	10.6831	2.20924	2.58457e-12	1.19937e-09	8.55	0	0	11.474
TRINITY_DN63435_c0_g1	10.6831	2.20924	2.58457e-12	1.19937e-09	8.55	0	6.27	6.375
TRINITY_DN131320_c0_g1	10.676	2.20228	2.70534e-12	1.23821e-09	8.506	0	2.183	5.549
TRINITY_DN115031_c0_g1	10.6689	2.19528	2.83236e-12	1.28316e-09	8.469	0	1.581	0
TRINITY_DN124194_c0_g1	10.6689	2.19528	2.83236e-12	1.28316e-09	8.488	0	10.167	26.579
TRINITY_DN156534_c0_g1	10.6617	2.18826	2.96596e-12	1.32571e-09	8.448	0	0	7.558
TRINITY_DN167980_c0_g1	10.6617	2.18826	2.96596e-12	1.32571e-09	8.448	0	7.434	13.856
TRINITY_DN135922_c0_g1	10.6545	2.18119	3.10652e-12	1.36571e-09	8.393	0	7.54	3.285
TRINITY_DN144555_c0_g1	10.6545	2.18119	3.10652e-12	1.36571e-09	8.393	0	6.463	3.285
TRINITY_DN152191_c0_g1	10.6545	2.18119	3.10652e-12	1.36571e-09	8.393	0	1.077	3.285
TRINITY_DN140049_c0_g1	10.6473	2.1741	3.25445e-12	1.41216e-09	8.346	0	3.672	4.978
TRINITY_DN146925_c0_g1	10.6473	2.1741	3.25445e-12	1.41216e-09	8.346	0	12.241	0
TRINITY_DN29688_c0_g1	10.64	2.16697	3.41017e-12	1.47494e-09	8.333	0	11.667	6.326
TRINITY_DN131266_c0_g1	10.6254	2.1526	3.74678e-12	1.58966e-09	8.228	0	0	1.431
TRINITY_DN157945_c0_g1	10.6254	2.1526	3.74678e-12	1.58966e-09	8.244	0	13.301	23.356
TRINITY_DN153509_c0_g1	10.618	2.14536	3.92866e-12	1.62554e-09	8.169	0	5.242	3.197
TRINITY_DN170419_c0_g1	10.618	2.14536	3.92866e-12	1.62554e-09	8.199	0	0	1.556
TRINITY_DN123902_c0_g1	10.6106	2.13808	4.12031e-12	1.66867e-09	8.143	0	2.389	0
TRINITY_DN159820_c0_g1	10.6106	2.13808	4.12031e-12	1.66867e-09	8.143	0	13.138	0
TRINITY_DN55795_c0_g1	10.6106	2.13808	4.12031e-12	1.66867e-09	8.143	0	1.194	6.071
TRINITY_DN147735_c0_g1	10.5957	2.12342	4.5352e-12	1.79855e-09	8.042	0	1.179	1.199
TRINITY_DN45035_c0_g1	10.5957	2.12342	4.5352e-12	1.79855e-09	8.058	0	5.171	0
TRINITY_DN94156_c0_g1	10.5806	2.10861	4.99652e-12	1.94118e-09	7.968	0	5.454	5.544
TRINITY_DN107239_c0_g1	10.573	2.10114	5.24635e-12	1.96953e-09	7.941	0	2.329	14.209
TRINITY_DN110413_c0_g1	10.573	2.10114	5.24635e-12	1.96953e-09	7.947	0	3.06	5.184
TRINITY_DN113468_c0_g1	10.573	2.10114	5.24635e-12	1.96953e-09	7.941	0	3.494	4.736
TRINITY_DN125106_c0_g1	10.573	2.10114	5.24635e-12	1.96953e-09	7.947	0	8.16	7.258
TRINITY_DN132404_c0_g1	10.573	2.10114	5.24635e-12	1.96953e-09	7.933	0	5.183	6.774
TRINITY_DN154718_c0_g1	10.573	2.10114	5.24635e-12	1.96953e-09	7.951	0	5.442	2.766
TRINITY_DN156280_c0_g1	10.573	2.10114	5.24635e-12	1.96953e-09	7.941	0	1.165	1.184
TRINITY_DN58375_c0_g1	10.573	2.10114	5.24635e-12	1.96953e-09	7.941	0	8.153	3.552
TRINITY_DN73652_c0_g1	10.573	2.10114	5.24635e-12	1.96953e-09	7.949	0	2.449	0
TRINITY_DN160538_c0_g1	10.5576	2.0861	5.78826e-12	2.12521e-09	7.84	0	0	0
TRINITY_DN166923_c0_g1	10.5576	2.0861	5.78826e-12	2.12521e-09	7.84	0	8.05	0
TRINITY_DN40788_c0_g1	10.5576	2.0861	5.78826e-12	2.12521e-09	7.86	0	5.38	10.938
TRINITY_DN129548_c0_g1	10.5499	2.07852	6.08208e-12	2.20284e-09	7.824	0	4.016	1.633
TRINITY_DN116915_c0_g1	10.5343	2.06324	6.72021e-12	2.376e-09	7.728	0	0.992	0
TRINITY_DN123484_c0_g1	10.5343	2.06324	6.72021e-12	2.376e-09	7.728	0	0	10.082
TRINITY_DN125121_c0_g1	10.5343	2.06324	6.72021e-12	2.376e-09	7.74	0	4.541	1.154
TRINITY_DN134305_c0_g1	10.5343	2.06324	6.72021e-12	2.376e-09	7.731	0	0.882	2.69
TRINITY_DN143625_c0_g1	10.5343	2.06324	6.72021e-12	2.376e-09	7.74	0	4.541	1.154
TRINITY_DN158203_c0_g1	10.5343	2.06324	6.72021e-12	2.376e-09	7.728	0	2.975	7.058
TRINITY_DN170780_c0_g1	10.5343	2.06324	6.72021e-12	2.376e-09	7.74	0	5.677	0
TRINITY_DN73759_c0_g1	10.5343	2.06324	6.72021e-12	2.376e-09	7.728	0	2.975	3.025
TRINITY_DN111706_c0_g1	10.5185	2.04779	7.43276e-12	2.54707e-09	7.641	0	2.241	1.139
TRINITY_DN155265_c0_g1	10.5185	2.04779	7.43276e-12	2.54707e-09	7.641	0	1.121	2.279
TRINITY_DN63233_c0_g1	10.5185	2.04779	7.43276e-12	2.54707e-09	7.641	0	1.121	7.975
TRINITY_DN123566_c0_g1	10.5106	2.04	7.81988e-12	2.61929e-09	7.619	0	0.978	0.994
TRINITY_DN138721_c0_g1	10.5106	2.04	7.81988e-12	2.61929e-09	7.614	0	2.606	0
TRINITY_DN147340_c0_g1	10.5106	2.04	7.81988e-12	2.61929e-09	7.614	0	1.737	0
TRINITY_DN149127_c0_g1	10.5106	2.04	7.81988e-12	2.61929e-09	7.603	0	1.561	4.761
TRINITY_DN168167_c0_g1	10.5106	2.04	7.81988e-12	2.61929e-09	7.619	0	5.867	10.934
TRINITY_DN40984_c0_g1	10.5106	2.04	7.81988e-12	2.61929e-09	7.619	0	0.978	2.982
TRINITY_DN60697_c0_g1	10.5106	2.04	7.81988e-12	2.61929e-09	7.613	0	3.006	0
TRINITY_DN113157_c0_g1	10.5026	2.03217	8.2293e-12	2.68903e-09	7.541	0	3.318	7.871
TRINITY_DN133313_c0_g1	10.5026	2.03217	8.2293e-12	2.68903e-09	7.576	0	2.333	2.372
TRINITY_DN133864_c0_g1	10.5026	2.03217	8.2293e-12	2.68903e-09	7.541	0	4.424	10.12
TRINITY_DN142848_c0_g1	10.5026	2.03217	8.2293e-12	2.68903e-09	7.541	0	11.061	3.373
TRINITY_DN157030_c0_g1	10.5026	2.03217	8.2293e-12	2.68903e-09	7.541	0	0	1.124
TRINITY_DN29042_c0_g2	10.5026	2.03217	8.2293e-12	2.68903e-09	7.576	0	1.556	0
TRINITY_DN80418_c0_g1	10.5026	2.03217	8.2293e-12	2.68903e-09	7.576	0	3.889	0.791
TRINITY_DN133415_c0_g1	10.4946	2.0243	8.66242e-12	2.75642e-09	7.505	0	1.284	0
TRINITY_DN147815_c0_g1	10.4946	2.0243	8.66242e-12	2.75642e-09	7.505	0	0	0
TRINITY_DN151760_c0_g1	10.4946	2.0243	8.66242e-12	2.75642e-09	7.505	0	5.137	1.306
TRINITY_DN162273_c0_g1	10.4946	2.0243	8.66242e-12	2.75642e-09	7.505	0	14.127	6.528
TRINITY_DN163245_c0_g1	10.4946	2.0243	8.66242e-12	2.75642e-09	7.52	0	1.287	1.744
TRINITY_DN76197_c0_g1	10.4946	2.0243	8.66242e-12	2.75642e-09	7.51	0	6.747	3.919
TRINITY_DN77649_c0_g1	10.4946	2.0243	8.66242e-12	2.75642e-09	7.505	0	1.284	2.611
TRINITY_DN90056_c0_g1	10.4946	2.0243	8.66242e-12	2.75642e-09	7.505	0	5.137	0
TRINITY_DN102340_c0_g1	10.4784	2.00843	9.60589e-12	2.95804e-09	7.442	0	7.641	9.988
TRINITY_DN107931_c0_g1	10.4784	2.00843	9.60589e-12	2.95804e-09	7.417	0	3.807	0
TRINITY_DN110996_c0_g1	10.4784	2.00843	9.60589e-12	2.95804e-09	7.442	0	1.092	5.549
TRINITY_DN123230_c0_g1	10.4784	2.00843	9.60589e-12	2.95804e-09	7.417	0	1.269	0
TRINITY_DN132709_c0_g1	10.4784	2.00843	9.60589e-12	2.95804e-09	7.442	0	1.092	1.11
TRINITY_DN134890_c0_g1	10.4784	2.00843	9.60589e-12	2.95804e-09	7.417	0	1.269	0
TRINITY_DN148433_c0_g1	10.4784	2.00843	9.60589e-12	2.95804e-09	7.417	0	2.538	0
TRINITY_DN160093_c0_g1	10.4784	2.00843	9.60589e-12	2.95804e-09	7.417	0	1.269	0
TRINITY_DN66762_c0_g1	10.4784	2.00843	9.60589e-12	2.95804e-09	7.442	0	0	12.207
TRINITY_DN127781_c0_g1	10.4702	2.00043	1.01196e-11	3.0256e-09	7.375	0	3.029	7.698
TRINITY_DN135711_c0_g1	10.4702	2.00043	1.01196e-11	3.0256e-09	7.383	0	1.684	1.712
TRINITY_DN165413_c0_g1	10.4702	2.00043	1.01196e-11	3.0256e-09	7.402	0	0.95	0
TRINITY_DN41496_c0_g1	10.4702	2.00043	1.01196e-11	3.0256e-09	7.376	0	13.439	3.215
TRINITY_DN100069_c0_g1	10.462	1.99239	1.06636e-11	3.10491e-09	7.344	0	3.231	1.095
TRINITY_DN113984_c0_g1	10.462	1.99239	1.06636e-11	3.10491e-09	7.329	0	1.254	0
TRINITY_DN120291_c0_g1	10.462	1.99239	1.06636e-11	3.10491e-09	7.344	0	0	7.665
TRINITY_DN125089_c0_g1	10.462	1.99239	1.06636e-11	3.10491e-09	7.329	0	6.27	2.55
TRINITY_DN143816_c0_g1	10.462	1.99239	1.06636e-11	3.10491e-09	7.329	0	0	0
TRINITY_DN150141_c0_g1	10.462	1.99239	1.06636e-11	3.10491e-09	7.344	0	1.077	1.095
TRINITY_DN171510_c0_g1	10.462	1.99239	1.06636e-11	3.10491e-09	7.329	0	2.508	1.275
TRINITY_DN23443_c0_g1	10.462	1.99239	1.06636e-11	3.10491e-09	7.344	0	8.617	41.611
TRINITY_DN48712_c0_g1	10.462	1.99239	1.06636e-11	3.10491e-09	7.344	0	2.154	5.475
TRINITY_DN67710_c0_g1	10.462	1.99239	1.06636e-11	3.10491e-09	7.332	0	5.269	6.887
TRINITY_DN121354_c0_g1	10.4537	1.98429	1.12401e-11	3.22358e-09	7.284	0	0	0
TRINITY_DN109310_c0_g1	10.4454	1.97616	1.18509e-11	3.3204e-09	7.246	0	0	7.563
TRINITY_DN136594_c0_g1	10.4454	1.97616	1.18509e-11	3.3204e-09	7.246	0	2.126	11.884
TRINITY_DN100081_c0_g1	10.4371	1.96797	1.24985e-11	3.40893e-09	7.209	0	2.847	7.524
TRINITY_DN101108_c0_g1	10.4371	1.96797	1.24985e-11	3.40893e-09	7.241	0	6.195	0
TRINITY_DN133076_c0_g1	10.4371	1.96797	1.24985e-11	3.40893e-09	7.241	0	3.717	5.039
TRINITY_DN134780_c0_g1	10.4371	1.96797	1.24985e-11	3.40893e-09	7.241	0	0	2.519
TRINITY_DN136907_c0_g1	10.4371	1.96797	1.24985e-11	3.40893e-09	7.241	0	1.239	12.597
TRINITY_DN165765_c0_g1	10.4371	1.96797	1.24985e-11	3.40893e-09	7.241	0	3.717	0
TRINITY_DN64076_c0_g1	10.4371	1.96797	1.24985e-11	3.40893e-09	7.211	0	3.702	2.258
TRINITY_DN153411_c0_g1	10.4287	1.95974	1.31853e-11	3.52431e-09	7.164	0	8.692	0
TRINITY_DN169603_c0_g1	10.4287	1.95974	1.31853e-11	3.52431e-09	7.188	0	0.923	0
TRINITY_DN85147_c0_g1	10.4287	1.95974	1.31853e-11	3.52431e-09	7.188	0	3.69	0.938
TRINITY_DN106131_c0_g1	10.4202	1.95147	1.39137e-11	3.63186e-09	7.148	0	1.048	4.263
TRINITY_DN109825_c0_g1	10.4202	1.95147	1.39137e-11	3.63186e-09	7.154	0	0	0
TRINITY_DN114168_c0_g1	10.4202	1.95147	1.39137e-11	3.63186e-09	7.148	0	6.291	0
TRINITY_DN122290_c0_g1	10.4202	1.95147	1.39137e-11	3.63186e-09	7.154	0	2.448	2.489
TRINITY_DN123536_c0_g1	10.4202	1.95147	1.39137e-11	3.63186e-09	7.154	0	7.345	7.467
TRINITY_DN136817_c0_g1	10.4202	1.95147	1.39137e-11	3.63186e-09	7.154	0	4.081	0
TRINITY_DN148371_c0_g1	10.4202	1.95147	1.39137e-11	3.63186e-09	7.148	0	4.194	1.066
TRINITY_DN29503_c0_g1	10.4202	1.95147	1.39137e-11	3.63186e-09	7.148	0	9.436	17.053
TRINITY_DN77016_c0_g1	10.4202	1.95147	1.39137e-11	3.63186e-09	7.154	0	8.569	13.689
TRINITY_DN89578_c0_g1	10.4202	1.95147	1.39137e-11	3.63186e-09	7.154	0	8.569	0
TRINITY_DN159416_c0_g1	10.4117	1.94314	1.46867e-11	3.74584e-09	7.08	0	1.363	6.467
TRINITY_DN95490_c0_g1	10.4117	1.94314	1.46867e-11	3.74584e-09	7.082	0	1.818	0
TRINITY_DN124814_c0_g1	10.4032	1.93477	1.55072e-11	3.90296e-09	7.051	0	2.068	0
TRINITY_DN141404_c0_g1	10.4032	1.93477	1.55072e-11	3.90296e-09	7.066	0	3.628	4.917
TRINITY_DN147528_c0_g1	10.4032	1.93477	1.55072e-11	3.90296e-09	7.066	0	4.837	0
TRINITY_DN151979_c0_g1	10.4032	1.93477	1.55072e-11	3.90296e-09	7.066	0	2.418	0
TRINITY_DN37305_c0_g1	10.4032	1.93477	1.55072e-11	3.90296e-09	7.04	0	1.971	3.34
TRINITY_DN59260_c0_g1	10.4032	1.93477	1.55072e-11	3.90296e-09	7.066	0	6.046	0
TRINITY_DN91022_c0_g1	10.3945	1.92635	1.63784e-11	4.00898e-09	7.027	0	0	1.222
TRINITY_DN117352_c0_g1	10.3859	1.91788	1.73037e-11	4.1668e-09	6.979	0	0	3.642
TRINITY_DN146534_c0_g1	10.3859	1.91788	1.73037e-11	4.1668e-09	6.979	0	0	0
TRINITY_DN169410_c0_g1	10.3859	1.91788	1.73037e-11	4.1668e-09	6.979	0	2.389	0
TRINITY_DN56548_c0_g1	10.3859	1.91788	1.73037e-11	4.1668e-09	6.979	0	8.36	2.428
TRINITY_DN57487_c0_g1	10.3859	1.91788	1.73037e-11	4.1668e-09	6.979	0	25.081	6.071
TRINITY_DN89525_c0_g1	10.3859	1.91788	1.73037e-11	4.1668e-09	6.979	0	4.777	1.214
TRINITY_DN95761_c0_g1	10.3859	1.91788	1.73037e-11	4.1668e-09	6.979	0	2.389	0
TRINITY_DN96714_c0_g1	10.3859	1.91788	1.73037e-11	4.1668e-09	6.979	0	3.583	0
TRINITY_DN121074_c0_g1	10.3772	1.90936	1.82869e-11	4.27267e-09	6.917	0	0.646	0
TRINITY_DN122325_c0_g1	10.3772	1.90936	1.82869e-11	4.27267e-09	6.929	0	4.743	0
TRINITY_DN131060_c0_g1	10.3772	1.90936	1.82869e-11	4.27267e-09	6.923	0	1.422	1.445
TRINITY_DN162928_c0_g1	10.3772	1.90936	1.82869e-11	4.27267e-09	6.929	0	1.581	0.804
TRINITY_DN159071_c0_g1	10.3684	1.90078	1.93318e-11	4.47768e-09	6.893	0	1.179	0
TRINITY_DN168173_c0_g1	10.3684	1.90078	1.93318e-11	4.47768e-09	6.893	0	2.359	0
TRINITY_DN108831_c0_g1	10.3507	1.88349	2.16245e-11	4.89836e-09	6.806	0	1.165	0
TRINITY_DN136940_c0_g1	10.3507	1.88349	2.16245e-11	4.89836e-09	6.806	0	1.165	0
TRINITY_DN137009_c0_g1	10.3507	1.88349	2.16245e-11	4.89836e-09	6.806	0	0	0
TRINITY_DN158609_c0_g1	10.3507	1.88349	2.16245e-11	4.89836e-09	6.806	0	1.165	0
TRINITY_DN29586_c0_g2	10.3507	1.88349	2.16245e-11	4.89836e-09	6.806	0	9.318	4.736
TRINITY_DN106808_c0_g1	10.3418	1.87476	2.28818e-11	5.03799e-09	6.762	0	0.992	0
TRINITY_DN113882_c0_g1	10.3418	1.87476	2.28818e-11	5.03799e-09	6.762	0	2.975	4.033
TRINITY_DN120625_c0_g1	10.3418	1.87476	2.28818e-11	5.03799e-09	6.768	0	2.606	6.181
TRINITY_DN124620_c0_g1	10.3418	1.87476	2.28818e-11	5.03799e-09	6.777	0	0.58	0
TRINITY_DN156232_c0_g1	10.3418	1.87476	2.28818e-11	5.03799e-09	6.762	0	6.942	0
TRINITY_DN171013_c0_g1	10.3418	1.87476	2.28818e-11	5.03799e-09	6.777	0	6.378	0.589
TRINITY_DN75011_c0_g1	10.3418	1.87476	2.28818e-11	5.03799e-09	6.777	0	4.059	10.61
TRINITY_DN113203_c0_g1	10.3328	1.86598	2.42199e-11	5.24618e-09	6.72	0	3.45	16.367
TRINITY_DN141581_c0_g1	10.3328	1.86598	2.42199e-11	5.24618e-09	6.699	0	5.502	2.797
TRINITY_DN143021_c0_g1	10.3328	1.86598	2.42199e-11	5.24618e-09	6.72	0	12.65	0
TRINITY_DN53355_c0_g1	10.3328	1.86598	2.42199e-11	5.24618e-09	6.699	0	16.506	16.78
TRINITY_DN96599_c0_g1	10.3328	1.86598	2.42199e-11	5.24618e-09	6.699	0	5.502	2.797
TRINITY_DN109399_c0_g1	10.3238	1.85714	2.56446e-11	5.42294e-09	6.666	0	0	0
TRINITY_DN163760_c0_g1	10.3238	1.85714	2.56446e-11	5.42294e-09	6.666	0	4.889	1.988
TRINITY_DN166329_c0_g1	10.3238	1.85714	2.56446e-11	5.42294e-09	6.665	0	5.132	3.478
TRINITY_DN171256_c0_g1	10.3238	1.85714	2.56446e-11	5.42294e-09	6.665	0	3.422	0.87
TRINITY_DN126302_c0_g1	10.3147	1.84825	2.7162e-11	5.66318e-09	6.635	0	0	0
TRINITY_DN135865_c0_g1	10.3147	1.84825	2.7162e-11	5.66318e-09	6.635	0	1.135	4.617
TRINITY_DN148061_c0_g1	10.3147	1.84825	2.7162e-11	5.66318e-09	6.626	0	1.361	2.766
TRINITY_DN150728_c0_g1	10.3147	1.84825	2.7162e-11	5.66318e-09	6.635	0	6.812	6.925
TRINITY_DN158174_c0_g1	10.3147	1.84825	2.7162e-11	5.66318e-09	6.635	0	2.271	0
TRINITY_DN160066_c0_g1	10.3147	1.84825	2.7162e-11	5.66318e-09	6.626	0	6.123	2.766
TRINITY_DN99758_c0_g1	10.3147	1.84825	2.7162e-11	5.66318e-09	6.626	0	1.361	0
TRINITY_DN157263_c0_g1	10.3055	1.83931	2.87788e-11	5.97232e-09	6.599	0	4.517	4.592
TRINITY_DN48398_c0_g1	10.3055	1.83931	2.87788e-11	5.97232e-09	6.571	0	10.602	6.859
TRINITY_DN132323_c0_g1	10.2963	1.83031	3.05021e-11	6.2427e-09	6.562	0	3.369	2.569
TRINITY_DN133449_c0_g1	10.2963	1.83031	3.05021e-11	6.2427e-09	6.558	0	3.061	3.112
TRINITY_DN151065_c0_g1	10.2963	1.83031	3.05021e-11	6.2427e-09	6.558	0	4.285	0
TRINITY_DN156823_c0_g1	10.2963	1.83031	3.05021e-11	6.2427e-09	6.549	0	5.603	2.279
TRINITY_DN159357_c0_g1	10.2963	1.83031	3.05021e-11	6.2427e-09	6.549	0	0	1.139
TRINITY_DN65512_c0_g2	10.2963	1.83031	3.05021e-11	6.2427e-09	6.549	0	3.362	4.557
TRINITY_DN87697_c0_g1	10.2963	1.83031	3.05021e-11	6.2427e-09	6.55	0	17.484	24.611
TRINITY_DN96571_c0_g1	10.2963	1.83031	3.05021e-11	6.2427e-09	6.549	0	8.965	0
TRINITY_DN125632_c0_g1	10.287	1.82126	3.23396e-11	6.49933e-09	6.49	0	5.183	0
TRINITY_DN135685_c0_g1	10.287	1.82126	3.23396e-11	6.49933e-09	6.49	0	0.74	0
TRINITY_DN141225_c0_g1	10.287	1.82126	3.23396e-11	6.49933e-09	6.49	0	5.923	18.065
TRINITY_DN104791_c0_g1	10.2777	1.81214	3.42995e-11	6.7511e-09	6.461	0	0	7.586
TRINITY_DN109050_c0_g1	10.2777	1.81214	3.42995e-11	6.7511e-09	6.464	0	3.318	3.373
TRINITY_DN113399_c0_g1	10.2777	1.81214	3.42995e-11	6.7511e-09	6.477	0	0	16.418
TRINITY_DN122084_c0_g1	10.2777	1.81214	3.42995e-11	6.7511e-09	6.464	0	0	5.622
TRINITY_DN124645_c0_g1	10.2777	1.81214	3.42995e-11	6.7511e-09	6.477	0	0.95	1.932
TRINITY_DN125376_c0_g1	10.2777	1.81214	3.42995e-11	6.7511e-09	6.461	0	2.487	1.686
TRINITY_DN148835_c0_g1	10.2777	1.81214	3.42995e-11	6.7511e-09	6.464	0	5.531	0
TRINITY_DN165586_c0_g1	10.2777	1.81214	3.42995e-11	6.7511e-09	6.464	0	3.318	1.124
TRINITY_DN168270_c0_g1	10.2777	1.81214	3.42995e-11	6.7511e-09	6.461	0	2.487	4.215
TRINITY_DN171109_c0_g1	10.2777	1.81214	3.42995e-11	6.7511e-09	6.464	0	1.106	0
TRINITY_DN40396_c0_g1	10.2777	1.81214	3.42995e-11	6.7511e-09	6.477	0	4.131	87.028
TRINITY_DN54529_c0_g1	10.2777	1.81214	3.42995e-11	6.7511e-09	6.464	0	4.424	10.12
TRINITY_DN74617_c0_g1	10.2777	1.81214	3.42995e-11	6.7511e-09	6.477	0	0	4.829
TRINITY_DN133889_c0_g1	10.2683	1.80297	3.6391e-11	7.02819e-09	6.442	0	2.727	6.468
TRINITY_DN124437_c0_g1	10.2589	1.79374	3.86235e-11	7.35311e-09	6.4	0	1.314	0
TRINITY_DN134980_c0_g1	10.2589	1.79374	3.86235e-11	7.35311e-09	6.383	0	2.809	1.904
TRINITY_DN157290_c0_g1	10.2589	1.79374	3.86235e-11	7.35311e-09	6.379	0	2.183	1.11
TRINITY_DN170607_c0_g1	10.2589	1.79374	3.86235e-11	7.35311e-09	6.379	0	12.008	0
TRINITY_DN53313_c0_g1	10.2589	1.79374	3.86235e-11	7.35311e-09	6.379	0	4.366	9.988
TRINITY_DN59051_c0_g1	10.2589	1.79374	3.86235e-11	7.35311e-09	6.379	0	4.366	6.658
TRINITY_DN72717_c0_g1	10.2589	1.79374	3.86235e-11	7.35311e-09	6.379	0	4.366	3.329
TRINITY_DN83505_c0_g1	10.2589	1.79374	3.86235e-11	7.35311e-09	6.379	0	2.183	0
TRINITY_DN98221_c0_g1	10.2589	1.79374	3.86235e-11	7.35311e-09	6.379	0	6.55	0
TRINITY_DN123926_c0_g1	10.2494	1.78445	4.10077e-11	7.67579e-09	6.328	0	3.898	3.963
TRINITY_DN113061_c0_g1	10.2398	1.7751	4.35548e-11	8.05107e-09	6.29	0	0	0
TRINITY_DN125470_c0_g1	10.2398	1.7751	4.35548e-11	8.05107e-09	6.295	0	4.309	0
TRINITY_DN131772_c0_g1	10.2398	1.7751	4.35548e-11	8.05107e-09	6.277	0	2.864	0
TRINITY_DN136225_c0_g1	10.2398	1.7751	4.35548e-11	8.05107e-09	6.295	0	9.694	6.57
TRINITY_DN162529_c0_g1	10.2398	1.7751	4.35548e-11	8.05107e-09	6.289	0	6.457	4.595
TRINITY_DN169661_c0_g1	10.2398	1.7751	4.35548e-11	8.05107e-09	6.295	0	0	1.095
TRINITY_DN47143_c0_g1	10.2398	1.7751	4.35548e-11	8.05107e-09	6.29	0	2.768	2.814
TRINITY_DN114113_c0_g1	10.2301	1.76569	4.6277e-11	8.44908e-09	6.254	0	0	14.361
TRINITY_DN159469_c0_g2	10.2301	1.76569	4.6277e-11	8.44908e-09	6.254	0	0	5.222
TRINITY_DN69195_c0_g1	10.2301	1.76569	4.6277e-11	8.44908e-09	6.259	0	5.623	0
TRINITY_DN123307_c0_g1	10.2204	1.75622	4.91875e-11	8.77664e-09	6.211	0	3.188	0
TRINITY_DN133862_c0_g1	10.2204	1.75622	4.91875e-11	8.77664e-09	6.211	0	11.69	9.724
TRINITY_DN145240_c0_g1	10.2204	1.75622	4.91875e-11	8.77664e-09	6.211	0	3.188	4.322
TRINITY_DN162784_c0_g1	10.2204	1.75622	4.91875e-11	8.77664e-09	6.212	0	2.899	4.716
TRINITY_DN64096_c0_g1	10.2204	1.75622	4.91875e-11	8.77664e-09	6.197	0	4.545	0
TRINITY_DN96181_c0_g1	10.2204	1.75622	4.91875e-11	8.77664e-09	6.211	0	1.063	5.402
TRINITY_DN110744_c0_g1	10.2107	1.74669	5.23006e-11	9.10126e-09	6.181	0	0	0
TRINITY_DN113603_c0_g1	10.2107	1.74669	5.23006e-11	9.10126e-09	6.181	0	0	2.58
TRINITY_DN125645_c0_g1	10.2107	1.74669	5.23006e-11	9.10126e-09	6.181	0	3.807	1.29
TRINITY_DN126204_c0_g1	10.2107	1.74669	5.23006e-11	9.10126e-09	6.181	0	0	0
TRINITY_DN130664_c0_g1	10.2107	1.74669	5.23006e-11	9.10126e-09	6.171	0	0.704	0.716
TRINITY_DN132882_c0_g1	10.2107	1.74669	5.23006e-11	9.10126e-09	6.181	0	2.538	1.29
TRINITY_DN135842_c0_g1	10.2107	1.74669	5.23006e-11	9.10126e-09	6.181	0	8.884	10.322
TRINITY_DN144626_c0_g1	10.2107	1.74669	5.23006e-11	9.10126e-09	6.159	0	4.743	0
TRINITY_DN148353_c0_g1	10.2107	1.74669	5.23006e-11	9.10126e-09	6.181	0	0	0
TRINITY_DN159901_c0_g1	10.2107	1.74669	5.23006e-11	9.10126e-09	6.171	0	0	0
TRINITY_DN165933_c0_g1	10.2107	1.74669	5.23006e-11	9.10126e-09	6.181	0	1.269	0
TRINITY_DN169684_c0_g1	10.2107	1.74669	5.23006e-11	9.10126e-09	6.181	0	5.077	0
TRINITY_DN56373_c0_g1	10.2107	1.74669	5.23006e-11	9.10126e-09	6.171	0	4.224	1.431
TRINITY_DN169219_c0_g1	10.2008	1.73709	5.56318e-11	9.53202e-09	6.127	0	1.048	0
TRINITY_DN10444_c0_g2	10.1909	1.72743	5.9198e-11	9.95166e-09	6.105	0	8.059	4.551
TRINITY_DN125202_c0_g1	10.1909	1.72743	5.9198e-11	9.95166e-09	6.105	0	2.686	2.731
TRINITY_DN132658_c0_g1	10.1909	1.72743	5.9198e-11	9.95166e-09	6.07	0	3.116	3.168
TRINITY_DN136662_c0_g1	10.1909	1.72743	5.9198e-11	9.95166e-09	6.107	0	0	1.275
TRINITY_DN140719_c0_g1	10.1909	1.72743	5.9198e-11	9.95166e-09	6.105	0	2.686	0.91
TRINITY_DN157963_c0_g1	10.1909	1.72743	5.9198e-11	9.95166e-09	6.078	0	3.12	0.453
TRINITY_DN169277_c0_g1	10.1909	1.72743	5.9198e-11	9.95166e-09	6.107	0	6.27	3.825
TRINITY_DN56259_c0_g1	10.1909	1.72743	5.9198e-11	9.95166e-09	6.07	0	3.116	0
TRINITY_DN104942_c0_g1	10.1809	1.7177	6.30172e-11	1.01838e-08	6.043	0	3.102	1.051
TRINITY_DN110019_c0_g1	10.1809	1.7177	6.30172e-11	1.01838e-08	6.043	0	2.068	0
TRINITY_DN116448_c0_g1	10.1809	1.7177	6.30172e-11	1.01838e-08	6.034	0	1.239	15.116
TRINITY_DN122322_c0_g1	10.1809	1.7177	6.30172e-11	1.01838e-08	6.043	0	3.102	0
TRINITY_DN123195_c0_g1	10.1809	1.7177	6.30172e-11	1.01838e-08	6.034	0	2.478	3.779
TRINITY_DN124519_c0_g1	10.1809	1.7177	6.30172e-11	1.01838e-08	6.043	0	3.102	11.565
TRINITY_DN131307_c0_g1	10.1809	1.7177	6.30172e-11	1.01838e-08	6.061	0	3.889	0
TRINITY_DN132025_c0_g1	10.1809	1.7177	6.30172e-11	1.01838e-08	6.043	0	3.102	7.359
TRINITY_DN135801_c0_g1	10.1809	1.7177	6.30172e-11	1.01838e-08	6.043	0	0	0
TRINITY_DN136567_c0_g1	10.1809	1.7177	6.30172e-11	1.01838e-08	6.034	0	2.478	6.298
TRINITY_DN142005_c0_g1	10.1809	1.7177	6.30172e-11	1.01838e-08	6.043	0	4.137	2.103
TRINITY_DN144025_c0_g1	10.1809	1.7177	6.30172e-11	1.01838e-08	6.034	0	2.478	1.26
TRINITY_DN146693_c0_g1	10.1809	1.7177	6.30172e-11	1.01838e-08	6.034	0	0	3.779
TRINITY_DN147448_c0_g1	10.1809	1.7177	6.30172e-11	1.01838e-08	6.043	0	1.034	8.411
TRINITY_DN171118_c0_g1	10.1809	1.7177	6.30172e-11	1.01838e-08	6.034	0	2.478	0
TRINITY_DN61836_c0_g1	10.1809	1.7177	6.30172e-11	1.01838e-08	6.034	0	3.717	2.519
TRINITY_DN91123_c0_g1	10.1809	1.7177	6.30172e-11	1.01838e-08	6.034	0	4.956	7.558
TRINITY_DN9587_c0_g2	10.1809	1.7177	6.30172e-11	1.01838e-08	6.034	0	6.195	10.077
TRINITY_DN157455_c0_g1	10.1709	1.70791	6.71092e-11	1.07283e-08	5.988	0	6.148	5.114
TRINITY_DN164667_c0_g1	10.1709	1.70791	6.71092e-11	1.07283e-08	6.013	0	7.056	0
TRINITY_DN168929_c0_g1	10.1709	1.70791	6.71092e-11	1.07283e-08	6.022	0	1.546	9.428
TRINITY_DN105222_c0_g1	10.1608	1.69805	7.14954e-11	1.11755e-08	5.961	0	3.672	0
TRINITY_DN118283_c0_g1	10.1608	1.69805	7.14954e-11	1.11755e-08	5.96	0	3.06	0
TRINITY_DN124875_c0_g1	10.1608	1.69805	7.14954e-11	1.11755e-08	5.96	0	6.12	7.258
TRINITY_DN147653_c0_g1	10.1608	1.69805	7.14954e-11	1.11755e-08	5.963	0	0.765	0
TRINITY_DN158123_c0_g1	10.1608	1.69805	7.14954e-11	1.11755e-08	5.96	0	0	6.221
TRINITY_DN170745_c0_g1	10.1608	1.69805	7.14954e-11	1.11755e-08	5.963	0	0.68	4.15
TRINITY_DN24811_c0_g1	10.1608	1.69805	7.14954e-11	1.11755e-08	5.955	0	0.764	1.165
TRINITY_DN49147_c0_g1	10.1608	1.69805	7.14954e-11	1.11755e-08	5.961	0	2.448	0
TRINITY_DN104436_c0_g1	10.1506	1.68812	7.61991e-11	1.16652e-08	5.922	0	4.343	0.883
TRINITY_DN130090_c0_g1	10.1506	1.68812	7.61991e-11	1.16652e-08	5.922	0	2.606	0
TRINITY_DN144707_c0_g1	10.1506	1.68812	7.61991e-11	1.16652e-08	5.922	0	1.737	6.181
TRINITY_DN158000_c0_g1	10.1506	1.68812	7.61991e-11	1.16652e-08	5.922	0	0	4.415
TRINITY_DN168241_c0_g1	10.1506	1.68812	7.61991e-11	1.16652e-08	5.922	0	3.475	1.766
TRINITY_DN100500_c0_g1	10.1403	1.67812	8.12454e-11	1.22691e-08	5.889	0	10.883	0
TRINITY_DN104580_c0_g1	10.1403	1.67812	8.12454e-11	1.22691e-08	5.889	0	2.418	9.834
TRINITY_DN125263_c0_g1	10.1403	1.67812	8.12454e-11	1.22691e-08	5.889	0	0	1.229
TRINITY_DN132926_c0_g1	10.1403	1.67812	8.12454e-11	1.22691e-08	5.878	0	6.035	0
TRINITY_DN145576_c0_g1	10.1403	1.67812	8.12454e-11	1.22691e-08	5.889	0	2.418	1.229
TRINITY_DN168925_c0_g1	10.1403	1.67812	8.12454e-11	1.22691e-08	5.889	0	0	3.688
TRINITY_DN170142_c0_g1	10.1403	1.67812	8.12454e-11	1.22691e-08	5.889	0	1.209	0
TRINITY_DN69474_c0_g1	10.1403	1.67812	8.12454e-11	1.22691e-08	5.878	0	3.017	3.068
TRINITY_DN105536_c0_g1	10.13	1.66806	8.66618e-11	1.27978e-08	5.816	0	2.389	0
TRINITY_DN117427_c0_g1	10.13	1.66806	8.66618e-11	1.27978e-08	5.816	0	11.943	2.428
TRINITY_DN118475_c0_g1	10.13	1.66806	8.66618e-11	1.27978e-08	5.832	0	3.422	7.826
TRINITY_DN139965_c0_g1	10.13	1.66806	8.66618e-11	1.27978e-08	5.832	0	1.711	0
TRINITY_DN147918_c0_g1	10.13	1.66806	8.66618e-11	1.27978e-08	5.816	0	3.583	4.857
TRINITY_DN156195_c0_g1	10.13	1.66806	8.66618e-11	1.27978e-08	5.816	0	2.389	0
TRINITY_DN159106_c0_g1	10.13	1.66806	8.66618e-11	1.27978e-08	5.816	0	0	0
TRINITY_DN36103_c0_g1	10.13	1.66806	8.66618e-11	1.27978e-08	5.816	0	8.36	11.312
TRINITY_DN68484_c0_g1	10.13	1.66806	8.66618e-11	1.27978e-08	5.816	0	7.166	10.927
TRINITY_DN81752_c0_g1	10.13	1.66806	8.66618e-11	1.27978e-08	5.849	0	2.574	1.744
TRINITY_DN90311_c0_g1	10.13	1.66806	8.66618e-11	1.27978e-08	5.816	0	2.389	0
TRINITY_DN126158_c0_g1	10.1196	1.65792	9.2478e-11	1.35074e-08	5.796	0	6.942	0
TRINITY_DN130958_c0_g1	10.1196	1.65792	9.2478e-11	1.35074e-08	5.796	0	0.992	3.025
TRINITY_DN159844_c0_g1	10.1196	1.65792	9.2478e-11	1.35074e-08	5.796	0	0	1.008
TRINITY_DN110715_c0_g1	10.1091	1.64771	9.87265e-11	1.40966e-08	5.744	0	4.718	1.199
TRINITY_DN112008_c0_g1	10.1091	1.64771	9.87265e-11	1.40966e-08	5.769	0	2.221	0
TRINITY_DN113344_c0_g1	10.1091	1.64771	9.87265e-11	1.40966e-08	5.744	0	14.154	0
TRINITY_DN124406_c0_g1	10.1091	1.64771	9.87265e-11	1.40966e-08	5.744	0	0	2.398
TRINITY_DN125021_c0_g1	10.1091	1.64771	9.87265e-11	1.40966e-08	5.744	0	11.795	32.375
TRINITY_DN128951_c0_g1	10.1091	1.64771	9.87265e-11	1.40966e-08	5.731	0	2.452	0.498
TRINITY_DN131406_c0_g1	10.1091	1.64771	9.87265e-11	1.40966e-08	5.769	0	1.481	0
TRINITY_DN136501_c0_g1	10.1091	1.64771	9.87265e-11	1.40966e-08	5.744	0	3.538	1.199
TRINITY_DN137882_c0_g1	10.1091	1.64771	9.87265e-11	1.40966e-08	5.744	0	4.718	2.398
TRINITY_DN148173_c0_g1	10.1091	1.64771	9.87265e-11	1.40966e-08	5.744	0	0	0
TRINITY_DN50758_c0_g1	10.1091	1.64771	9.87265e-11	1.40966e-08	5.744	0	1.179	7.194
TRINITY_DN79583_c0_g1	10.1091	1.64771	9.87265e-11	1.40966e-08	5.744	0	4.718	13.19
TRINITY_DN109768_c0_g1	10.0985	1.63743	1.05443e-10	1.4756e-08	5.719	0	5.872	10.446
TRINITY_DN132801_c0_g1	10.0985	1.63743	1.05443e-10	1.4756e-08	5.714	0	0.978	0
TRINITY_DN140958_c0_g1	10.0985	1.63743	1.05443e-10	1.4756e-08	5.714	0	4.889	0.994
TRINITY_DN165481_c0_g1	10.0985	1.63743	1.05443e-10	1.4756e-08	5.719	0	8.808	8.954
TRINITY_DN171445_c0_g1	10.0985	1.63743	1.05443e-10	1.4756e-08	5.714	0	0	5.964
TRINITY_DN116368_c0_g1	10.0879	1.62707	1.12665e-10	1.55229e-08	5.66	0	0.646	0.656
TRINITY_DN146836_c0_g1	10.0879	1.62707	1.12665e-10	1.55229e-08	5.672	0	9.318	0
TRINITY_DN148008_c0_g1	10.0879	1.62707	1.12665e-10	1.55229e-08	5.674	0	0	0
TRINITY_DN158097_c0_g1	10.0879	1.62707	1.12665e-10	1.55229e-08	5.672	0	1.165	0
TRINITY_DN163608_c0_g1	10.0879	1.62707	1.12665e-10	1.55229e-08	5.674	0	0	0
TRINITY_DN171038_c0_g1	10.0879	1.62707	1.12665e-10	1.55229e-08	5.672	0	1.165	1.184
TRINITY_DN40174_c0_g1	10.0879	1.62707	1.12665e-10	1.55229e-08	5.647	0	0.58	5.305
TRINITY_DN82665_c0_g1	10.0879	1.62707	1.12665e-10	1.55229e-08	5.653	0	0	2.529
TRINITY_DN87210_c0_g1	10.0879	1.62707	1.12665e-10	1.55229e-08	5.653	0	3.317	1.686
TRINITY_DN98539_c0_g1	10.0879	1.62707	1.12665e-10	1.55229e-08	5.659	0	5.81	4.43
TRINITY_DN112242_c0_g1	10.0772	1.61664	1.20435e-10	1.63906e-08	5.643	0	1.609	0.327
TRINITY_DN129128_c0_g1	10.0772	1.61664	1.20435e-10	1.63906e-08	5.633	0	1.928	0
TRINITY_DN141745_c0_g1	10.0772	1.61664	1.20435e-10	1.63906e-08	5.633	0	0.964	5.879
TRINITY_DN148629_c0_g1	10.0772	1.61664	1.20435e-10	1.63906e-08	5.622	0	1.082	1.1
TRINITY_DN19822_c0_g3	10.0772	1.61664	1.20435e-10	1.63906e-08	5.633	0	7.711	8.819
TRINITY_DN104775_c0_g1	10.0664	1.60614	1.28798e-10	1.70937e-08	5.6	0	1.15	0
TRINITY_DN107761_c0_g1	10.0664	1.60614	1.28798e-10	1.70937e-08	5.6	0	3.45	5.845
TRINITY_DN112594_c0_g1	10.0664	1.60614	1.28798e-10	1.70937e-08	5.564	0	0	0
TRINITY_DN115893_c0_g1	10.0664	1.60614	1.28798e-10	1.70937e-08	5.564	0	2.449	0
TRINITY_DN128980_c0_g1	10.0664	1.60614	1.28798e-10	1.70937e-08	5.6	0	4.6	0
TRINITY_DN155932_c0_g1	10.0664	1.60614	1.28798e-10	1.70937e-08	5.599	0	10.059	5.844
TRINITY_DN169580_c0_g1	10.0664	1.60614	1.28798e-10	1.70937e-08	5.6	0	0	4.676
TRINITY_DN170996_c0_g1	10.0664	1.60614	1.28798e-10	1.70937e-08	5.579	0	0.716	0
TRINITY_DN69974_c0_g1	10.0664	1.60614	1.28798e-10	1.70937e-08	5.564	0	4.897	0
TRINITY_DN95697_c0_g1	10.0664	1.60614	1.28798e-10	1.70937e-08	5.579	0	8.592	10.191
TRINITY_DN117905_c0_g1	10.0555	1.59555	1.37805e-10	1.78807e-08	5.552	0	5.7	1.932
TRINITY_DN135056_c0_g1	10.0555	1.59555	1.37805e-10	1.78807e-08	5.529	0	2.271	3.462
TRINITY_DN135337_c0_g1	10.0555	1.59555	1.37805e-10	1.78807e-08	5.529	0	1.135	10.387
TRINITY_DN142459_c0_g1	10.0555	1.59555	1.37805e-10	1.78807e-08	5.552	0	5.7	0
TRINITY_DN143056_c0_g1	10.0555	1.59555	1.37805e-10	1.78807e-08	5.561	0	1.903	3.224
TRINITY_DN146399_c0_g1	10.0555	1.59555	1.37805e-10	1.78807e-08	5.529	0	0	0
TRINITY_DN157652_c0_g1	10.0555	1.59555	1.37805e-10	1.78807e-08	5.552	0	2.85	2.897
TRINITY_DN158800_c0_g1	10.0555	1.59555	1.37805e-10	1.78807e-08	5.559	0	3.632	2.11
TRINITY_DN163552_c0_g1	10.0555	1.59555	1.37805e-10	1.78807e-08	5.561	0	1.903	0
TRINITY_DN164835_c0_g1	10.0555	1.59555	1.37805e-10	1.78807e-08	5.552	0	5.7	3.863
TRINITY_DN166727_c0_g1	10.0555	1.59555	1.37805e-10	1.78807e-08	5.529	0	1.135	5.771
TRINITY_DN170756_c0_g1	10.0555	1.59555	1.37805e-10	1.78807e-08	5.529	0	3.406	0
TRINITY_DN22630_c0_g1	10.0555	1.59555	1.37805e-10	1.78807e-08	5.552	0	3.8	13.521
TRINITY_DN44831_c0_g1	10.0555	1.59555	1.37805e-10	1.78807e-08	5.529	0	6.812	1.154
TRINITY_DN81948_c0_g1	10.0555	1.59555	1.37805e-10	1.78807e-08	5.545	0	0	7.524
TRINITY_DN98218_c0_g1	10.0555	1.59555	1.37805e-10	1.78807e-08	5.552	0	3.8	0.966
TRINITY_DN98714_c0_g1	10.0555	1.59555	1.37805e-10	1.78807e-08	5.529	0	3.406	4.617
TRINITY_DN24340_c0_g1	10.0446	1.58489	1.4751e-10	1.89558e-08	5.485	0	0.704	2.863
TRINITY_DN27687_c0_g1	10.0446	1.58489	1.4751e-10	1.89558e-08	5.488	0	7.434	14.534
TRINITY_DN68728_c0_g1	10.0446	1.58489	1.4751e-10	1.89558e-08	5.485	0	2.112	0.716
TRINITY_DN95847_c0_g1	10.0446	1.58489	1.4751e-10	1.89558e-08	5.515	0	8.14	2.518
TRINITY_DN113130_c0_g1	10.0335	1.57415	1.57971e-10	1.99737e-08	5.471	0	0.936	0
TRINITY_DN132994_c0_g1	10.0335	1.57415	1.57971e-10	1.99737e-08	5.477	0	0.803	1.633
TRINITY_DN142671_c0_g1	10.0335	1.57415	1.57971e-10	1.99737e-08	5.471	0	2.809	0.952
TRINITY_DN149540_c0_g1	10.0335	1.57415	1.57971e-10	1.99737e-08	5.477	0	2.41	0
TRINITY_DN170155_c0_g1	10.0335	1.57415	1.57971e-10	1.99737e-08	5.471	0	6.554	6.663
TRINITY_DN171347_c0_g1	10.0335	1.57415	1.57971e-10	1.99737e-08	5.458	0	6.724	3.418
TRINITY_DN43313_c0_g1	10.0335	1.57415	1.57971e-10	1.99737e-08	5.458	0	2.241	2.279
TRINITY_DN44056_c0_g1	10.0335	1.57415	1.57971e-10	1.99737e-08	5.477	0	1.607	4.083
TRINITY_DN83086_c0_g1	10.0335	1.57415	1.57971e-10	1.99737e-08	5.471	0	1.872	3.807
TRINITY_DN94168_c0_g1	10.0335	1.57415	1.57971e-10	1.99737e-08	5.458	0	5.603	4.557
TRINITY_DN96853_c0_g1	10.0335	1.57415	1.57971e-10	1.99737e-08	5.477	0	7.23	1.633
TRINITY_DN159138_c0_g1	10.0224	1.56333	1.69255e-10	2.10617e-08	5.419	0	1.391	18.381
TRINITY_DN159893_c0_g1	10.0224	1.56333	1.69255e-10	2.10617e-08	5.419	0	4.173	1.414
TRINITY_DN107098_c0_g1	10.0112	1.55243	1.81432e-10	2.2348e-08	5.387	0	4.424	0
TRINITY_DN108295_c0_g1	10.0112	1.55243	1.81432e-10	2.2348e-08	5.387	0	4.424	3.373
TRINITY_DN113624_c0_g1	10.0112	1.55243	1.81432e-10	2.2348e-08	5.359	0	9.629	1.398
TRINITY_DN124627_c0_g1	10.0112	1.55243	1.81432e-10	2.2348e-08	5.393	0	0.692	0.704
TRINITY_DN133523_c0_g1	10.0112	1.55243	1.81432e-10	2.2348e-08	5.391	0	5.535	0
TRINITY_DN135067_c0_g1	10.0112	1.55243	1.81432e-10	2.2348e-08	5.387	0	3.318	0
TRINITY_DN148212_c0_g1	10.0112	1.55243	1.81432e-10	2.2348e-08	5.387	0	4.424	4.498
TRINITY_DN151900_c0_g1	10.0112	1.55243	1.81432e-10	2.2348e-08	5.387	0	5.531	13.494
TRINITY_DN168154_c0_g1	10.0112	1.55243	1.81432e-10	2.2348e-08	5.387	0	1.106	4.498
TRINITY_DN25779_c0_g3	10.0112	1.55243	1.81432e-10	2.2348e-08	5.386	0	0	16.12
TRINITY_DN26949_c0_g1	10.0112	1.55243	1.81432e-10	2.2348e-08	5.387	0	7.743	0
TRINITY_DN108523_c0_g1	9.99986	1.54144	1.94579e-10	2.33855e-08	5.316	0	3.275	11.097
TRINITY_DN111732_c0_g1	9.99986	1.54144	1.94579e-10	2.33855e-08	5.312	0	3.636	0
TRINITY_DN121570_c0_g1	9.99986	1.54144	1.94579e-10	2.33855e-08	5.312	0	5.454	0.924
TRINITY_DN123491_c0_g1	9.99986	1.54144	1.94579e-10	2.33855e-08	5.316	0	2.183	7.768
TRINITY_DN124709_c0_g1	9.99986	1.54144	1.94579e-10	2.33855e-08	5.312	0	9.999	12.013
TRINITY_DN125383_c0_g1	9.99986	1.54144	1.94579e-10	2.33855e-08	5.312	0	0.909	0.924
TRINITY_DN135994_c0_g1	9.99986	1.54144	1.94579e-10	2.33855e-08	5.316	0	9.824	6.658
TRINITY_DN147149_c0_g1	9.99986	1.54144	1.94579e-10	2.33855e-08	5.316	0	1.092	1.11
TRINITY_DN159467_c0_g1	9.99986	1.54144	1.94579e-10	2.33855e-08	5.316	0	3.275	0
TRINITY_DN166339_c0_g1	9.99986	1.54144	1.94579e-10	2.33855e-08	5.312	0	4.545	2.772
TRINITY_DN76954_c0_g1	9.99986	1.54144	1.94579e-10	2.33855e-08	5.316	0	6.55	0
TRINITY_DN112466_c0_g1	9.98847	1.53037	2.08782e-10	2.49132e-08	5.27	0	2.405	1.834
TRINITY_DN124019_c0_g1	9.98847	1.53037	2.08782e-10	2.49132e-08	5.303	0	2.333	3.163
TRINITY_DN150971_c0_g1	9.98847	1.53037	2.08782e-10	2.49132e-08	5.303	0	3.889	0
TRINITY_DN156773_c0_g1	9.98847	1.53037	2.08782e-10	2.49132e-08	5.301	0	4.082	0
TRINITY_DN160098_c0_g1	9.98847	1.53037	2.08782e-10	2.49132e-08	5.27	0	0.601	0
TRINITY_DN83411_c0_g1	9.98847	1.53037	2.08782e-10	2.49132e-08	5.303	0	6.223	0
TRINITY_DN108591_c0_g1	9.97699	1.51922	2.24133e-10	2.6299e-08	5.233	0	5.373	9.103
TRINITY_DN111006_c0_g1	9.97699	1.51922	2.24133e-10	2.6299e-08	5.233	0	7.163	4.551
TRINITY_DN113290_c0_g1	9.97699	1.51922	2.24133e-10	2.6299e-08	5.246	0	6.463	3.285
TRINITY_DN135163_c0_g1	9.97699	1.51922	2.24133e-10	2.6299e-08	5.233	0	4.477	2.731
TRINITY_DN144003_c0_g1	9.97699	1.51922	2.24133e-10	2.6299e-08	5.246	0	1.077	5.475
TRINITY_DN166640_c0_g1	9.97699	1.51922	2.24133e-10	2.6299e-08	5.253	0	2.942	2.492
TRINITY_DN90543_c0_g1	9.97699	1.51922	2.24133e-10	2.6299e-08	5.246	0	2.154	0
TRINITY_DN57499_c0_g1	9.96541	1.50798	2.40736e-10	2.80256e-08	5.226	0	2.064	2.098
TRINITY_DN75121_c0_g1	9.96541	1.50798	2.40736e-10	2.80256e-08	5.21	0	2.675	0.68
TRINITY_DN112382_c0_g1	9.95374	1.49664	2.58701e-10	2.96776e-08	5.154	0	6.174	0
TRINITY_DN126131_c0_g1	9.95374	1.49664	2.58701e-10	2.96776e-08	5.175	0	3.188	0
TRINITY_DN135499_c0_g1	9.95374	1.49664	2.58701e-10	2.96776e-08	5.154	0	0	2.69
TRINITY_DN138291_c0_g1	9.95374	1.49664	2.58701e-10	2.96776e-08	5.18	0	1.33	1.352
TRINITY_DN146371_c0_g1	9.95374	1.49664	2.58701e-10	2.96776e-08	5.154	0	7.938	0
TRINITY_DN146897_c0_g1	9.95374	1.49664	2.58701e-10	2.96776e-08	5.149	0	1.057	2.15
TRINITY_DN155688_c0_g1	9.95374	1.49664	2.58701e-10	2.96776e-08	5.154	0	1.764	0
TRINITY_DN157915_c0_g1	9.95374	1.49664	2.58701e-10	2.96776e-08	5.175	0	2.126	0
TRINITY_DN100175_c0_g1	9.94197	1.48522	2.78152e-10	3.13175e-08	5.106	0	6.291	3.197
TRINITY_DN106385_c0_g1	9.94197	1.48522	2.78152e-10	3.13175e-08	5.106	0	4.194	0
TRINITY_DN122392_c0_g1	9.94197	1.48522	2.78152e-10	3.13175e-08	5.106	0	4.194	0
TRINITY_DN124415_c0_g1	9.94197	1.48522	2.78152e-10	3.13175e-08	5.106	0	6.291	3.197
TRINITY_DN125917_c0_g1	9.94197	1.48522	2.78152e-10	3.13175e-08	5.11	0	3.935	0
TRINITY_DN141332_c0_g1	9.94197	1.48522	2.78152e-10	3.13175e-08	5.106	0	1.048	3.197
TRINITY_DN158147_c0_g1	9.94197	1.48522	2.78152e-10	3.13175e-08	5.106	0	4.194	0
TRINITY_DN164015_c0_g1	9.94197	1.48522	2.78152e-10	3.13175e-08	5.11	0	0.875	1.334
TRINITY_DN25801_c0_g1	9.94197	1.48522	2.78152e-10	3.13175e-08	5.106	0	10.484	6.395
TRINITY_DN58053_c0_g1	9.94197	1.48522	2.78152e-10	3.13175e-08	5.11	0	0.437	3.112
TRINITY_DN76737_c0_g1	9.94197	1.48522	2.78152e-10	3.13175e-08	5.106	0	2.097	1.066
TRINITY_DN131041_c0_g1	9.93011	1.47371	2.99224e-10	3.33807e-08	5.076	0	3.475	1.766
TRINITY_DN146830_c0_g1	9.93011	1.47371	2.99224e-10	3.33807e-08	5.076	0	0	1.766
TRINITY_DN108559_c0_g1	9.91815	1.46211	3.22066e-10	3.51945e-08	5.028	0	0	0
TRINITY_DN113282_c0_g1	9.91815	1.46211	3.22066e-10	3.51945e-08	5.048	0	1.481	1.505
TRINITY_DN122999_c0_g1	9.91815	1.46211	3.22066e-10	3.51945e-08	5.048	0	2.221	6.022
TRINITY_DN134935_c0_g1	9.91815	1.46211	3.22066e-10	3.51945e-08	5.036	0	9.307	10.513
TRINITY_DN147310_c0_g1	9.91815	1.46211	3.22066e-10	3.51945e-08	5.054	0	5.708	3.693
TRINITY_DN153835_c0_g1	9.91815	1.46211	3.22066e-10	3.51945e-08	5.031	0	1.291	1.969
TRINITY_DN171069_c0_g1	9.91815	1.46211	3.22066e-10	3.51945e-08	5.036	0	5.171	10.513
TRINITY_DN57873_c0_g1	9.91815	1.46211	3.22066e-10	3.51945e-08	5.048	0	3.702	5.269
TRINITY_DN75732_c0_g2	9.91815	1.46211	3.22066e-10	3.51945e-08	5.036	0	6.205	0
TRINITY_DN82824_c0_g1	9.91815	1.46211	3.22066e-10	3.51945e-08	5.048	0	1.481	2.258
TRINITY_DN100121_c0_g1	9.90609	1.45041	3.4684e-10	3.7083e-08	4.991	0	5.124	2.315
TRINITY_DN108732_c0_g1	9.90609	1.45041	3.4684e-10	3.7083e-08	5.003	0	8.99	5.222
TRINITY_DN118348_c0_g1	9.90609	1.45041	3.4684e-10	3.7083e-08	4.999	0	5.132	0
TRINITY_DN123870_c0_g1	9.90609	1.45041	3.4684e-10	3.7083e-08	5.003	0	5.137	3.917
TRINITY_DN127513_c0_g1	9.90609	1.45041	3.4684e-10	3.7083e-08	5.003	0	1.284	5.222
TRINITY_DN129415_c0_g1	9.90609	1.45041	3.4684e-10	3.7083e-08	4.999	0	8.554	6.957
TRINITY_DN139495_c0_g1	9.90609	1.45041	3.4684e-10	3.7083e-08	5.003	0	5.137	0
TRINITY_DN143158_c0_g1	9.90609	1.45041	3.4684e-10	3.7083e-08	5.003	0	8.99	0
TRINITY_DN143428_c0_g1	9.90609	1.45041	3.4684e-10	3.7083e-08	5.003	0	3.853	0
TRINITY_DN143641_c0_g1	9.90609	1.45041	3.4684e-10	3.7083e-08	4.999	0	5.132	0.87
TRINITY_DN153236_c0_g1	9.90609	1.45041	3.4684e-10	3.7083e-08	5.003	0	6.421	0
TRINITY_DN164855_c0_g1	9.90609	1.45041	3.4684e-10	3.7083e-08	4.999	0	5.132	0
TRINITY_DN43267_c4_g1	9.90609	1.45041	3.4684e-10	3.7083e-08	5.003	0	5.137	0
TRINITY_DN56254_c0_g1	9.90609	1.45041	3.4684e-10	3.7083e-08	4.999	0	0.855	5.218
TRINITY_DN59404_c0_g1	9.90609	1.45041	3.4684e-10	3.7083e-08	5.003	0	2.568	3.917
TRINITY_DN99723_c0_g1	9.90609	1.45041	3.4684e-10	3.7083e-08	5.003	0	2.568	2.611
TRINITY_DN101039_c0_g1	9.89393	1.43862	3.73727e-10	3.89603e-08	4.967	0	8.16	4.148
TRINITY_DN107680_c0_g1	9.89393	1.43862	3.73727e-10	3.89603e-08	4.964	0	2.184	0
TRINITY_DN124813_c0_g1	9.89393	1.43862	3.73727e-10	3.89603e-08	4.944	0	5.077	2.58
TRINITY_DN130817_c0_g1	9.89393	1.43862	3.73727e-10	3.89603e-08	4.967	0	0	4.148
TRINITY_DN135670_c0_g1	9.89393	1.43862	3.73727e-10	3.89603e-08	4.944	0	1.269	0
TRINITY_DN136539_c0_g1	9.89393	1.43862	3.73727e-10	3.89603e-08	4.944	0	6.346	0
TRINITY_DN136915_c0_g1	9.89393	1.43862	3.73727e-10	3.89603e-08	4.944	0	7.615	0
TRINITY_DN139246_c0_g1	9.89393	1.43862	3.73727e-10	3.89603e-08	4.967	0	2.04	2.074
TRINITY_DN157367_c0_g1	9.89393	1.43862	3.73727e-10	3.89603e-08	4.967	0	1.02	0
TRINITY_DN158963_c0_g1	9.89393	1.43862	3.73727e-10	3.89603e-08	4.944	0	1.269	1.29
TRINITY_DN159480_c0_g1	9.89393	1.43862	3.73727e-10	3.89603e-08	4.96	0	1.528	3.106
TRINITY_DN161960_c0_g1	9.89393	1.43862	3.73727e-10	3.89603e-08	4.944	0	1.269	0
TRINITY_DN169745_c0_g1	9.89393	1.43862	3.73727e-10	3.89603e-08	4.944	0	12.691	3.871
TRINITY_DN58343_c0_g1	9.89393	1.43862	3.73727e-10	3.89603e-08	4.967	0	2.04	19.701
TRINITY_DN111753_c0_g1	9.88166	1.42673	4.02924e-10	4.15183e-08	4.898	0	6.035	0
TRINITY_DN115988_c0_g1	9.88166	1.42673	4.02924e-10	4.15183e-08	4.922	0	3.369	0
TRINITY_DN129900_c0_g1	9.88166	1.42673	4.02924e-10	4.15183e-08	4.898	0	1.006	4.09
TRINITY_DN79772_c0_g1	9.88166	1.42673	4.02924e-10	4.15183e-08	4.922	0	2.527	4.281
TRINITY_DN109673_c0_g1	9.86929	1.41474	4.34651e-10	4.40071e-08	4.882	0	2.864	2.912
TRINITY_DN113493_c0_g1	9.86929	1.41474	4.34651e-10	4.40071e-08	4.856	0	3.116	2.534
TRINITY_DN113796_c0_g1	9.86929	1.41474	4.34651e-10	4.40071e-08	4.886	0	3.762	0
TRINITY_DN113812_c0_g1	9.86929	1.41474	4.34651e-10	4.40071e-08	4.886	0	6.27	0
TRINITY_DN118297_c0_g1	9.86929	1.41474	4.34651e-10	4.40071e-08	4.886	0	6.27	15.299
TRINITY_DN125635_c0_g1	9.86929	1.41474	4.34651e-10	4.40071e-08	4.886	0	2.508	0
TRINITY_DN135636_c0_g1	9.86929	1.41474	4.34651e-10	4.40071e-08	4.886	0	3.762	0
TRINITY_DN154975_c0_g1	9.86929	1.41474	4.34651e-10	4.40071e-08	4.882	0	0	1.456
TRINITY_DN161430_c0_g1	9.86929	1.41474	4.34651e-10	4.40071e-08	4.886	0	2.508	6.375
TRINITY_DN168459_c0_g1	9.86929	1.41474	4.34651e-10	4.40071e-08	4.856	0	4.986	1.267
TRINITY_DN37097_c0_g1	9.86929	1.41474	4.34651e-10	4.40071e-08	4.886	0	7.525	1.275
TRINITY_DN65210_c0_g1	9.86929	1.41474	4.34651e-10	4.40071e-08	4.856	0	3.116	2.534
TRINITY_DN84556_c0_g1	9.86929	1.41474	4.34651e-10	4.40071e-08	4.882	0	1.671	5.096
TRINITY_DN102562_c0_g1	9.85682	1.40265	4.69147e-10	4.57996e-08	4.83	0	0.992	4.033
TRINITY_DN112852_c0_g1	9.85682	1.40265	4.69147e-10	4.57996e-08	4.827	0	3.717	1.26
TRINITY_DN113226_c0_g1	9.85682	1.40265	4.69147e-10	4.57996e-08	4.83	0	5.951	2.016
TRINITY_DN120689_c0_g1	9.85682	1.40265	4.69147e-10	4.57996e-08	4.845	0	0.829	0
TRINITY_DN137062_c0_g1	9.85682	1.40265	4.69147e-10	4.57996e-08	4.827	0	6.195	0
TRINITY_DN140109_c0_g1	9.85682	1.40265	4.69147e-10	4.57996e-08	4.824	0	0.825	1.259
TRINITY_DN143505_c0_g1	9.85682	1.40265	4.69147e-10	4.57996e-08	4.845	0	2.487	0
TRINITY_DN144258_c0_g1	9.85682	1.40265	4.69147e-10	4.57996e-08	4.845	0	0.829	0
TRINITY_DN157668_c0_g1	9.85682	1.40265	4.69147e-10	4.57996e-08	4.83	0	2.975	5.041
TRINITY_DN158889_c0_g1	9.85682	1.40265	4.69147e-10	4.57996e-08	4.827	0	8.674	0
TRINITY_DN162729_c0_g1	9.85682	1.40265	4.69147e-10	4.57996e-08	4.827	0	0	3.779
TRINITY_DN168251_c0_g1	9.85682	1.40265	4.69147e-10	4.57996e-08	4.81	0	4.39	2.789
TRINITY_DN169870_c0_g1	9.85682	1.40265	4.69147e-10	4.57996e-08	4.845	0	3.317	0
TRINITY_DN170096_c0_g1	9.85682	1.40265	4.69147e-10	4.57996e-08	4.827	0	9.913	3.779
TRINITY_DN36155_c0_g2	9.85682	1.40265	4.69147e-10	4.57996e-08	4.827	0	7.434	2.519
TRINITY_DN44957_c0_g1	9.85682	1.40265	4.69147e-10	4.57996e-08	4.83	0	5.951	7.058
TRINITY_DN49439_c0_g1	9.85682	1.40265	4.69147e-10	4.57996e-08	4.827	0	0	3.779
TRINITY_DN68501_c0_g1	9.85682	1.40265	4.69147e-10	4.57996e-08	4.827	0	4.956	15.116
TRINITY_DN76494_c0_g1	9.85682	1.40265	4.69147e-10	4.57996e-08	4.845	0	0.829	8.429
TRINITY_DN94386_c0_g1	9.85682	1.40265	4.69147e-10	4.57996e-08	4.827	0	3.717	0
TRINITY_DN106855_c0_g1	9.84423	1.39046	5.06679e-10	4.82305e-08	4.769	0	8.569	3.733
TRINITY_DN114637_c0_g1	9.84423	1.39046	5.06679e-10	4.82305e-08	4.77	0	0.612	0
TRINITY_DN120980_c0_g1	9.84423	1.39046	5.06679e-10	4.82305e-08	4.769	0	2.448	0
TRINITY_DN125037_c0_g1	9.84423	1.39046	5.06679e-10	4.82305e-08	4.769	0	0	4.978
TRINITY_DN134989_c0_g1	9.84423	1.39046	5.06679e-10	4.82305e-08	4.769	0	2.448	4.978
TRINITY_DN137091_c0_g1	9.84423	1.39046	5.06679e-10	4.82305e-08	4.769	0	6.121	6.222
TRINITY_DN144674_c0_g1	9.84423	1.39046	5.06679e-10	4.82305e-08	4.769	0	2.448	0
TRINITY_DN169887_c0_g1	9.84423	1.39046	5.06679e-10	4.82305e-08	4.77	0	3.265	3.319
TRINITY_DN39991_c0_g1	9.84423	1.39046	5.06679e-10	4.82305e-08	4.783	0	2.183	0.832
TRINITY_DN81282_c0_g1	9.84423	1.39046	5.06679e-10	4.82305e-08	4.77	0	3.265	0.83
TRINITY_DN99963_c0_g1	9.84423	1.39046	5.06679e-10	4.82305e-08	4.8	0	1.408	7.873
TRINITY_DN111103_c0_g1	9.83153	1.37816	5.4754e-10	5.18982e-08	4.762	0	1.956	0
TRINITY_DN121895_c0_g1	9.83153	1.37816	5.4754e-10	5.18982e-08	4.762	0	5.867	0
TRINITY_DN123121_c0_g1	9.83153	1.37816	5.4754e-10	5.18982e-08	4.746	0	3.748	4.954
TRINITY_DN166390_c0_g1	9.83153	1.37816	5.4754e-10	5.18982e-08	4.762	0	3.911	3.976
TRINITY_DN65262_c0_g1	9.83153	1.37816	5.4754e-10	5.18982e-08	4.762	0	0.978	5.964
TRINITY_DN112729_c0_g1	9.81872	1.36576	5.92055e-10	5.47584e-08	4.711	0	1.209	1.229
TRINITY_DN115663_c0_g1	9.81872	1.36576	5.92055e-10	5.47584e-08	4.694	0	2.892	3.919
TRINITY_DN134618_c0_g1	9.81872	1.36576	5.92055e-10	5.47584e-08	4.719	0	2.076	1.407
TRINITY_DN134876_c0_g1	9.81872	1.36576	5.92055e-10	5.47584e-08	4.711	0	2.418	9.834
TRINITY_DN136952_c0_g1	9.81872	1.36576	5.92055e-10	5.47584e-08	4.694	0	4.016	0
TRINITY_DN139490_c0_g1	9.81872	1.36576	5.92055e-10	5.47584e-08	4.694	0	1.928	9.799
TRINITY_DN157236_c0_g1	9.81872	1.36576	5.92055e-10	5.47584e-08	4.694	0	2.41	2.45
TRINITY_DN158854_c0_g1	9.81872	1.36576	5.92055e-10	5.47584e-08	4.722	0	0	0
TRINITY_DN160116_c0_g1	9.81872	1.36576	5.92055e-10	5.47584e-08	4.711	0	0	1.229
TRINITY_DN48551_c0_g1	9.81872	1.36576	5.92055e-10	5.47584e-08	4.685	0	6.614	3.056
TRINITY_DN72919_c0_g1	9.81872	1.36576	5.92055e-10	5.47584e-08	4.694	0	3.213	2.45
TRINITY_DN73035_c0_g1	9.81872	1.36576	5.92055e-10	5.47584e-08	4.685	0	3.607	3.056
TRINITY_DN89557_c0_g1	9.81872	1.36576	5.92055e-10	5.47584e-08	4.694	0	4.82	3.266
TRINITY_DN90034_c0_g1	9.81872	1.36576	5.92055e-10	5.47584e-08	4.694	0	0	2.45
TRINITY_DN112869_c0_g1	9.8058	1.35325	6.40584e-10	5.83582e-08	4.653	0	3.583	0
TRINITY_DN128076_c0_g1	9.8058	1.35325	6.40584e-10	5.83582e-08	4.653	0	5.972	0
TRINITY_DN132520_c0_g1	9.8058	1.35325	6.40584e-10	5.83582e-08	4.653	0	4.777	0
TRINITY_DN13795_c0_g2	9.8058	1.35325	6.40584e-10	5.83582e-08	4.653	0	2.389	0
TRINITY_DN142272_c0_g1	9.8058	1.35325	6.40584e-10	5.83582e-08	4.653	0	2.389	0
TRINITY_DN146009_c0_g1	9.8058	1.35325	6.40584e-10	5.83582e-08	4.653	0	4.777	0
TRINITY_DN161282_c0_g1	9.8058	1.35325	6.40584e-10	5.83582e-08	4.653	0	1.194	4.857
TRINITY_DN164645_c0_g1	9.8058	1.35325	6.40584e-10	5.83582e-08	4.653	0	3.583	0
TRINITY_DN164677_c0_g1	9.8058	1.35325	6.40584e-10	5.83582e-08	4.653	0	2.389	6.071
TRINITY_DN48990_c0_g1	9.8058	1.35325	6.40584e-10	5.83582e-08	4.653	0	7.166	20.64
TRINITY_DN84492_c0_g1	9.8058	1.35325	6.40584e-10	5.83582e-08	4.653	0	0	2.428
TRINITY_DN89311_c0_g1	9.8058	1.35325	6.40584e-10	5.83582e-08	4.653	0	3.583	2.428
TRINITY_DN97056_c0_g1	9.8058	1.35325	6.40584e-10	5.83582e-08	4.653	0	4.777	3.642
TRINITY_DN113748_c0_g1	9.79276	1.34063	6.93525e-10	6.24154e-08	4.626	0	0	0
TRINITY_DN121686_c0_g1	9.79276	1.34063	6.93525e-10	6.24154e-08	4.62	0	11.067	20.894
TRINITY_DN133336_c0_g1	9.79276	1.34063	6.93525e-10	6.24154e-08	4.634	0	3.701	0
TRINITY_DN160758_c0_g1	9.79276	1.34063	6.93525e-10	6.24154e-08	4.599	0	2.778	0.282
TRINITY_DN168355_c0_g1	9.79276	1.34063	6.93525e-10	6.24154e-08	4.626	0	2.85	0.966
TRINITY_DN104737_c0_g1	9.7796	1.3279	7.51319e-10	6.57569e-08	4.595	0	4.718	5.995
TRINITY_DN110848_c0_g1	9.7796	1.3279	7.51319e-10	6.57569e-08	4.559	0	2.006	2.039
TRINITY_DN117235_c0_g1	9.7796	1.3279	7.51319e-10	6.57569e-08	4.595	0	2.359	1.199
TRINITY_DN121848_c0_g1	9.7796	1.3279	7.51319e-10	6.57569e-08	4.595	0	0	4.796
TRINITY_DN122456_c0_g1	9.7796	1.3279	7.51319e-10	6.57569e-08	4.595	0	1.179	0
TRINITY_DN131404_c0_g1	9.7796	1.3279	7.51319e-10	6.57569e-08	4.559	0	6.554	7.614
TRINITY_DN135382_c0_g1	9.7796	1.3279	7.51319e-10	6.57569e-08	4.595	0	0	2.398
TRINITY_DN137086_c0_g1	9.7796	1.3279	7.51319e-10	6.57569e-08	4.595	0	4.718	0
TRINITY_DN159282_c0_g1	9.7796	1.3279	7.51319e-10	6.57569e-08	4.595	0	7.077	0
TRINITY_DN164862_c0_g1	9.7796	1.3279	7.51319e-10	6.57569e-08	4.559	0	2.809	0
TRINITY_DN164900_c0_g1	9.7796	1.3279	7.51319e-10	6.57569e-08	4.559	0	3.745	4.759
TRINITY_DN167443_c0_g1	9.7796	1.3279	7.51319e-10	6.57569e-08	4.595	0	1.179	0
TRINITY_DN58120_c0_g1	9.7796	1.3279	7.51319e-10	6.57569e-08	4.595	0	8.256	3.597
TRINITY_DN90407_c0_g1	9.7796	1.3279	7.51319e-10	6.57569e-08	4.559	0	3.745	0
TRINITY_DN111759_c0_g1	9.76632	1.31506	8.14455e-10	6.99542e-08	4.538	0	3.494	1.184
TRINITY_DN111909_c0_g1	9.76632	1.31506	8.14455e-10	6.99542e-08	4.538	0	3.494	0
TRINITY_DN116349_c0_g1	9.76632	1.31506	8.14455e-10	6.99542e-08	4.518	0	2.319	4.126
TRINITY_DN127598_c0_g1	9.76632	1.31506	8.14455e-10	6.99542e-08	4.538	0	0	1.184
TRINITY_DN134990_c0_g1	9.76632	1.31506	8.14455e-10	6.99542e-08	4.545	0	1.556	2.372
TRINITY_DN146953_c0_g1	9.76632	1.31506	8.14455e-10	6.99542e-08	4.538	0	1.165	0
TRINITY_DN150553_c0_g1	9.76632	1.31506	8.14455e-10	6.99542e-08	4.518	0	0.58	0
TRINITY_DN151621_c0_g1	9.76632	1.31506	8.14455e-10	6.99542e-08	4.518	0	0	4.716
TRINITY_DN157267_c0_g1	9.76632	1.31506	8.14455e-10	6.99542e-08	4.545	0	4.667	5.535
TRINITY_DN157432_c0_g1	9.76632	1.31506	8.14455e-10	6.99542e-08	4.538	0	3.494	2.368
TRINITY_DN159768_c0_g1	9.76632	1.31506	8.14455e-10	6.99542e-08	4.538	0	5.824	0
TRINITY_DN22703_c0_g1	9.76632	1.31506	8.14455e-10	6.99542e-08	4.545	0	6.223	13.443
TRINITY_DN54975_c0_g1	9.76632	1.31506	8.14455e-10	6.99542e-08	4.538	0	8.153	11.84
TRINITY_DN93972_c0_g1	9.76632	1.31506	8.14455e-10	6.99542e-08	4.538	0	4.659	0
TRINITY_DN100487_c0_g1	9.75291	1.3021	8.83477e-10	7.37496e-08	4.48	0	9.2	4.676
TRINITY_DN107104_c0_g1	9.75291	1.3021	8.83477e-10	7.37496e-08	4.511	0	0.463	0.471
TRINITY_DN107631_c0_g1	9.75291	1.3021	8.83477e-10	7.37496e-08	4.48	0	8.05	0
TRINITY_DN113828_c0_g1	9.75291	1.3021	8.83477e-10	7.37496e-08	4.493	0	0.923	0
TRINITY_DN114052_c0_g1	9.75291	1.3021	8.83477e-10	7.37496e-08	4.493	0	0	0.938
TRINITY_DN136273_c0_g1	9.75291	1.3021	8.83477e-10	7.37496e-08	4.493	0	5.535	0
TRINITY_DN136516_c0_g1	9.75291	1.3021	8.83477e-10	7.37496e-08	4.48	0	3.45	2.338
TRINITY_DN145059_c0_g1	9.75291	1.3021	8.83477e-10	7.37496e-08	4.48	0	9.2	2.338
TRINITY_DN150316_c0_g1	9.75291	1.3021	8.83477e-10	7.37496e-08	4.493	0	9.226	9.379
TRINITY_DN156420_c0_g1	9.75291	1.3021	8.83477e-10	7.37496e-08	4.48	0	1.15	0
TRINITY_DN158758_c0_g1	9.75291	1.3021	8.83477e-10	7.37496e-08	4.48	0	6.9	4.676
TRINITY_DN171087_c0_g1	9.75291	1.3021	8.83477e-10	7.37496e-08	4.48	0	1.15	1.169
TRINITY_DN27604_c0_g1	9.75291	1.3021	8.83477e-10	7.37496e-08	4.48	0	1.314	4.008
TRINITY_DN35427_c0_g1	9.75291	1.3021	8.83477e-10	7.37496e-08	4.48	0	14.95	21.043
TRINITY_DN48517_c0_g1	9.75291	1.3021	8.83477e-10	7.37496e-08	4.511	0	1.853	5.179
TRINITY_DN64351_c0_g1	9.75291	1.3021	8.83477e-10	7.37496e-08	4.511	0	0.463	2.354
TRINITY_DN7038_c1_g1	9.75291	1.3021	8.83477e-10	7.37496e-08	4.48	0	5.257	0
TRINITY_DN102780_c0_g1	9.73938	1.28903	9.58988e-10	7.94082e-08	4.464	0	2.546	3.106
TRINITY_DN115769_c0_g1	9.73938	1.28903	9.58988e-10	7.94082e-08	4.436	0	2.277	4.051
TRINITY_DN167522_c0_g1	9.73938	1.28903	9.58988e-10	7.94082e-08	4.464	0	4.583	1.553
TRINITY_DN75511_c0_g1	9.73938	1.28903	9.58988e-10	7.94082e-08	4.466	0	0.764	3.885
TRINITY_DN112064_c0_g1	9.72572	1.27583	1.04166e-09	8.43718e-08	4.426	0	1.818	0
TRINITY_DN116928_c0_g1	9.72572	1.27583	1.04166e-09	8.43718e-08	4.399	0	5.269	1.531
TRINITY_DN134314_c0_g1	9.72572	1.27583	1.04166e-09	8.43718e-08	4.426	0	0	4.62
TRINITY_DN135546_c0_g1	9.72572	1.27583	1.04166e-09	8.43718e-08	4.402	0	1.291	2.626
TRINITY_DN136336_c0_g1	9.72572	1.27583	1.04166e-09	8.43718e-08	4.426	0	3.636	0.924
TRINITY_DN142327_c0_g1	9.72572	1.27583	1.04166e-09	8.43718e-08	4.423	0	0	3.462
TRINITY_DN144299_c0_g1	9.72572	1.27583	1.04166e-09	8.43718e-08	4.423	0	3.406	0
TRINITY_DN144673_c0_g1	9.72572	1.27583	1.04166e-09	8.43718e-08	4.426	0	2.727	0
TRINITY_DN145102_c0_g1	9.72572	1.27583	1.04166e-09	8.43718e-08	4.423	0	3.406	0
TRINITY_DN154744_c0_g1	9.72572	1.27583	1.04166e-09	8.43718e-08	4.426	0	2.727	2.772
TRINITY_DN158445_c0_g1	9.72572	1.27583	1.04166e-09	8.43718e-08	4.423	0	5.677	6.925
TRINITY_DN159960_c0_g1	9.72572	1.27583	1.04166e-09	8.43718e-08	4.423	0	2.271	1.154
TRINITY_DN168484_c0_g1	9.72572	1.27583	1.04166e-09	8.43718e-08	4.399	0	5.269	0
TRINITY_DN168893_c0_g1	9.72572	1.27583	1.04166e-09	8.43718e-08	4.389	0	1.931	0.327
TRINITY_DN169177_c0_g1	9.72572	1.27583	1.04166e-09	8.43718e-08	4.399	0	0.753	0.765
TRINITY_DN18353_c0_g2	9.72572	1.27583	1.04166e-09	8.43718e-08	4.423	0	6.812	4.617
TRINITY_DN76311_c0_g1	9.72572	1.27583	1.04166e-09	8.43718e-08	4.426	0	6.363	6.468
TRINITY_DN76881_c0_g1	9.72572	1.27583	1.04166e-09	8.43718e-08	4.399	0	6.022	3.061
TRINITY_DN82417_c0_g1	9.72572	1.27583	1.04166e-09	8.43718e-08	4.423	0	4.541	9.233
TRINITY_DN82532_c0_g1	9.72572	1.27583	1.04166e-09	8.43718e-08	4.423	0	4.541	0
TRINITY_DN89606_c0_g1	9.72572	1.27583	1.04166e-09	8.43718e-08	4.426	0	7.272	5.544
TRINITY_DN111767_c0_g1	9.71193	1.26252	1.13224e-09	9.0232e-08	4.38	0	0.999	1.524
TRINITY_DN123237_c0_g1	9.71193	1.26252	1.13224e-09	9.0232e-08	4.361	0	1.791	0
TRINITY_DN125285_c0_g1	9.71193	1.26252	1.13224e-09	9.0232e-08	4.366	0	6.724	0
TRINITY_DN166088_c0_g1	9.71193	1.26252	1.13224e-09	9.0232e-08	4.355	0	2.795	0
TRINITY_DN166267_c0_g1	9.71193	1.26252	1.13224e-09	9.0232e-08	4.361	0	2.686	0
TRINITY_DN166859_c0_g1	9.71193	1.26252	1.13224e-09	9.0232e-08	4.366	0	8.965	7.975
TRINITY_DN168910_c0_g1	9.71193	1.26252	1.13224e-09	9.0232e-08	4.366	0	1.121	0
TRINITY_DN98100_c0_g1	9.71193	1.26252	1.13224e-09	9.0232e-08	4.381	0	1.499	0
TRINITY_DN99335_c0_g1	9.71193	1.26252	1.13224e-09	9.0232e-08	4.361	0	3.582	3.641
TRINITY_DN119560_c0_g1	9.69801	1.24908	1.23156e-09	9.61406e-08	4.341	0	3.566	2.266
TRINITY_DN126908_c0_g1	9.69801	1.24908	1.23156e-09	9.61406e-08	4.327	0	2.221	6.022
TRINITY_DN130335_c0_g1	9.69801	1.24908	1.23156e-09	9.61406e-08	4.327	0	3.702	1.505
TRINITY_DN145541_c0_g1	9.69801	1.24908	1.23156e-09	9.61406e-08	4.327	0	2.962	0
TRINITY_DN157791_c0_g1	9.69801	1.24908	1.23156e-09	9.61406e-08	4.327	0	3.702	0
TRINITY_DN159167_c0_g1	9.69801	1.24908	1.23156e-09	9.61406e-08	4.325	0	1.269	10.963
TRINITY_DN84065_c0_g1	9.69801	1.24908	1.23156e-09	9.61406e-08	4.309	0	7.743	0
TRINITY_DN109429_c0_g1	9.68395	1.23551	1.34054e-09	1.03261e-07	4.276	0	5.487	5.02
TRINITY_DN113362_c0_g1	9.68395	1.23551	1.34054e-09	1.03261e-07	4.295	0	3.528	1.793
TRINITY_DN114993_c0_g1	9.68395	1.23551	1.34054e-09	1.03261e-07	4.295	0	2.646	0
TRINITY_DN120981_c0_g1	9.68395	1.23551	1.34054e-09	1.03261e-07	4.276	0	5.487	0.558
TRINITY_DN148564_c0_g1	9.68395	1.23551	1.34054e-09	1.03261e-07	4.295	0	3.528	2.69
TRINITY_DN151279_c0_g1	9.68395	1.23551	1.34054e-09	1.03261e-07	4.276	0	1.097	0
TRINITY_DN95147_c0_g1	9.68395	1.23551	1.34054e-09	1.03261e-07	4.295	0	5.292	2.69
TRINITY_DN123603_c0_g1	9.66975	1.22182	1.46024e-09	1.10569e-07	4.253	0	1.092	0
TRINITY_DN124417_c0_g1	9.66975	1.22182	1.46024e-09	1.10569e-07	4.23	0	1.737	0
TRINITY_DN135532_c0_g1	9.66975	1.22182	1.46024e-09	1.10569e-07	4.23	0	4.343	5.298
TRINITY_DN138478_c0_g1	9.66975	1.22182	1.46024e-09	1.10569e-07	4.253	0	3.275	5.549
TRINITY_DN150894_c0_g1	9.66975	1.22182	1.46024e-09	1.10569e-07	4.253	0	1.092	8.878
TRINITY_DN154738_c0_g1	9.66975	1.22182	1.46024e-09	1.10569e-07	4.255	0	2.184	0
TRINITY_DN155040_c0_g1	9.66975	1.22182	1.46024e-09	1.10569e-07	4.253	0	4.366	4.439
TRINITY_DN161050_c0_g1	9.66975	1.22182	1.46024e-09	1.10569e-07	4.253	0	1.092	0
TRINITY_DN162383_c0_g1	9.66975	1.22182	1.46024e-09	1.10569e-07	4.249	0	3.739	1.901
TRINITY_DN167025_c0_g1	9.66975	1.22182	1.46024e-09	1.10569e-07	4.253	0	1.092	1.11
TRINITY_DN169099_c0_g1	9.66975	1.22182	1.46024e-09	1.10569e-07	4.253	0	1.092	4.439
TRINITY_DN170206_c0_g1	9.66975	1.22182	1.46024e-09	1.10569e-07	4.253	0	3.275	6.658
TRINITY_DN171245_c0_g1	9.66975	1.22182	1.46024e-09	1.10569e-07	4.253	0	1.092	0
TRINITY_DN44076_c0_g1	9.66975	1.22182	1.46024e-09	1.10569e-07	4.249	0	7.478	5.702
TRINITY_DN113590_c0_g1	9.65542	1.20799	1.59179e-09	1.19113e-07	4.196	0	4.309	2.19
TRINITY_DN157921_c0_g1	9.65542	1.20799	1.59179e-09	1.19113e-07	4.197	0	1.616	7.119
TRINITY_DN158571_c0_g1	9.65542	1.20799	1.59179e-09	1.19113e-07	4.217	0	3.368	0
TRINITY_DN167653_c0_g1	9.65542	1.20799	1.59179e-09	1.19113e-07	4.184	0	2.864	0
TRINITY_DN168506_c0_g1	9.65542	1.20799	1.59179e-09	1.19113e-07	4.184	0	1.432	0
TRINITY_DN40674_c0_g1	9.65542	1.20799	1.59179e-09	1.19113e-07	4.208	0	4.177	1.032
TRINITY_DN74737_c0_g1	9.65542	1.20799	1.59179e-09	1.19113e-07	4.196	0	5.386	5.475
TRINITY_DN86943_c0_g1	9.65542	1.20799	1.59179e-09	1.19113e-07	4.196	0	0	2.19
TRINITY_DN101678_c0_g1	9.64093	1.19403	1.7365e-09	1.2829e-07	4.166	0	4.277	6.957
TRINITY_DN111802_c0_g1	9.64093	1.19403	1.7365e-09	1.2829e-07	4.14	0	1.063	0
TRINITY_DN112095_c0_g1	9.64093	1.19403	1.7365e-09	1.2829e-07	4.14	0	3.188	0
TRINITY_DN112392_c0_g1	9.64093	1.19403	1.7365e-09	1.2829e-07	4.14	0	1.063	0
TRINITY_DN112571_c0_g1	9.64093	1.19403	1.7365e-09	1.2829e-07	4.174	0	6.122	0
TRINITY_DN119427_c0_g1	9.64093	1.19403	1.7365e-09	1.2829e-07	4.14	0	3.188	5.402
TRINITY_DN133971_c0_g1	9.64093	1.19403	1.7365e-09	1.2829e-07	4.166	0	3.422	0
TRINITY_DN136379_c0_g1	9.64093	1.19403	1.7365e-09	1.2829e-07	4.14	0	6.377	3.241
TRINITY_DN141167_c0_g1	9.64093	1.19403	1.7365e-09	1.2829e-07	4.14	0	2.126	0
TRINITY_DN143707_c0_g1	9.64093	1.19403	1.7365e-09	1.2829e-07	4.166	0	6.843	1.739
TRINITY_DN147592_c0_g1	9.64093	1.19403	1.7365e-09	1.2829e-07	4.138	0	3.304	0
TRINITY_DN165307_c0_g1	9.64093	1.19403	1.7365e-09	1.2829e-07	4.166	0	4.277	1.739
TRINITY_DN169805_c0_g1	9.64093	1.19403	1.7365e-09	1.2829e-07	4.166	0	1.711	0
TRINITY_DN112584_c0_g1	9.62631	1.17993	1.89581e-09	1.38301e-07	4.132	0	0.566	1.15
TRINITY_DN113489_c0_g1	9.62631	1.17993	1.89581e-09	1.38301e-07	4.109	0	1.406	4.289
TRINITY_DN119725_c0_g1	9.62631	1.17993	1.89581e-09	1.38301e-07	4.102	0	1.684	0.856
TRINITY_DN135870_c0_g1	9.62631	1.17993	1.89581e-09	1.38301e-07	4.102	0	5.053	3.425
TRINITY_DN141564_c0_g1	9.62631	1.17993	1.89581e-09	1.38301e-07	4.114	0	0.704	3.578
TRINITY_DN111013_c0_g1	9.61153	1.1657	2.07135e-09	1.48672e-07	4.085	0	2.097	1.066
TRINITY_DN115450_c0_g1	9.61153	1.1657	2.07135e-09	1.48672e-07	4.085	0	2.097	0
TRINITY_DN116895_c0_g1	9.61153	1.1657	2.07135e-09	1.48672e-07	4.085	0	4.194	1.066
TRINITY_DN134170_c0_g1	9.61153	1.1657	2.07135e-09	1.48672e-07	4.085	0	6.291	4.263
TRINITY_DN136698_c0_g1	9.61153	1.1657	2.07135e-09	1.48672e-07	4.064	0	8.345	15.553
TRINITY_DN142258_c0_g1	9.61153	1.1657	2.07135e-09	1.48672e-07	4.085	0	1.048	6.395
TRINITY_DN142369_c0_g1	9.61153	1.1657	2.07135e-09	1.48672e-07	4.085	0	0	4.263
TRINITY_DN165048_c0_g1	9.61153	1.1657	2.07135e-09	1.48672e-07	4.085	0	1.048	0
TRINITY_DN168093_c0_g1	9.61153	1.1657	2.07135e-09	1.48672e-07	4.064	0	4.173	0
TRINITY_DN170986_c0_g1	9.61153	1.1657	2.07135e-09	1.48672e-07	4.085	0	5.242	0
TRINITY_DN171166_c0_g1	9.61153	1.1657	2.07135e-09	1.48672e-07	4.06	0	2.316	4.237
TRINITY_DN69002_c0_g1	9.61153	1.1657	2.07135e-09	1.48672e-07	4.06	0	1.389	4.237
TRINITY_DN98163_c0_g1	9.61153	1.1657	2.07135e-09	1.48672e-07	4.085	0	6.291	5.329
TRINITY_DN105875_c0_g1	9.5966	1.15132	2.26493e-09	1.59736e-07	4.029	0	7.239	5.257
TRINITY_DN110952_c0_g1	9.5966	1.15132	2.26493e-09	1.59736e-07	4.038	0	8.291	1.686
TRINITY_DN119120_c0_g1	9.5966	1.15132	2.26493e-09	1.59736e-07	4.043	0	2.076	0
TRINITY_DN121673_c0_g1	9.5966	1.15132	2.26493e-09	1.59736e-07	4.038	0	1.658	0
TRINITY_DN124382_c0_g1	9.5966	1.15132	2.26493e-09	1.59736e-07	4.038	0	0.829	2.529
TRINITY_DN124681_c0_g1	9.5966	1.15132	2.26493e-09	1.59736e-07	4.038	0	5.804	0
TRINITY_DN124781_c0_g1	9.5966	1.15132	2.26493e-09	1.59736e-07	4.029	0	1.034	4.205
TRINITY_DN125660_c0_g1	9.5966	1.15132	2.26493e-09	1.59736e-07	4.029	0	8.273	10.513
TRINITY_DN143889_c0_g1	9.5966	1.15132	2.26493e-09	1.59736e-07	4.029	0	2.068	0
TRINITY_DN152915_c0_g1	9.5966	1.15132	2.26493e-09	1.59736e-07	4.029	0	0	3.154
TRINITY_DN162118_c0_g1	9.5966	1.15132	2.26493e-09	1.59736e-07	4.029	0	3.102	4.205
TRINITY_DN48869_c0_g1	9.5966	1.15132	2.26493e-09	1.59736e-07	4.044	0	3.46	7.739
TRINITY_DN56739_c0_g1	9.5966	1.15132	2.26493e-09	1.59736e-07	4.038	0	8.291	16.015
TRINITY_DN90920_c0_g1	9.5966	1.15132	2.26493e-09	1.59736e-07	4.029	0	3.102	0
TRINITY_DN104943_c0_g1	9.58151	1.1368	2.4786e-09	1.7307e-07	3.974	0	0	1.037
TRINITY_DN107580_c0_g1	9.58151	1.1368	2.4786e-09	1.7307e-07	3.983	0	0.909	0.462
TRINITY_DN113330_c0_g1	9.58151	1.1368	2.4786e-09	1.7307e-07	3.974	0	2.04	0
TRINITY_DN124800_c0_g1	9.58151	1.1368	2.4786e-09	1.7307e-07	3.976	0	3.402	1.383
TRINITY_DN134703_c0_g1	9.58151	1.1368	2.4786e-09	1.7307e-07	3.974	0	2.04	7.258
TRINITY_DN135594_c0_g1	9.58151	1.1368	2.4786e-09	1.7307e-07	3.976	0	4.082	4.15
TRINITY_DN145261_c0_g1	9.58151	1.1368	2.4786e-09	1.7307e-07	3.974	0	0	1.037
TRINITY_DN158404_c0_g1	9.58151	1.1368	2.4786e-09	1.7307e-07	3.974	0	2.04	0
TRINITY_DN165317_c0_g1	9.58151	1.1368	2.4786e-09	1.7307e-07	3.974	0	1.02	11.406
TRINITY_DN169616_c0_g1	9.58151	1.1368	2.4786e-09	1.7307e-07	3.968	0	2.037	2.071
TRINITY_DN170720_c0_g1	9.58151	1.1368	2.4786e-09	1.7307e-07	3.974	0	3.06	0
TRINITY_DN49120_c0_g1	9.58151	1.1368	2.4786e-09	1.7307e-07	3.974	0	9.18	0
TRINITY_DN78238_c0_g1	9.58151	1.1368	2.4786e-09	1.7307e-07	3.976	0	2.041	4.15
TRINITY_DN138197_c0_g1	9.56626	1.12213	2.71466e-09	1.87689e-07	3.93	0	4.035	16.407
TRINITY_DN16498_c0_g1	9.56626	1.12213	2.71466e-09	1.87689e-07	3.953	0	6.958	1.179
TRINITY_DN80900_c0_g1	9.56626	1.12213	2.71466e-09	1.87689e-07	3.943	0	1.619	2.058
TRINITY_DN104790_c0_g1	9.55085	1.10731	2.97568e-09	2.03317e-07	3.919	0	0	15.338
TRINITY_DN113479_c0_g1	9.55085	1.10731	2.97568e-09	2.03317e-07	3.919	0	1.006	0
TRINITY_DN126659_c0_g1	9.55085	1.10731	2.97568e-09	2.03317e-07	3.919	0	2.012	0
TRINITY_DN134049_c0_g1	9.55085	1.10731	2.97568e-09	2.03317e-07	3.894	0	0	0.508
TRINITY_DN137780_c0_g1	9.55085	1.10731	2.97568e-09	2.03317e-07	3.907	0	2.229	0
TRINITY_DN160091_c0_g1	9.55085	1.10731	2.97568e-09	2.03317e-07	3.912	0	2.41	0
TRINITY_DN160975_c0_g1	9.55085	1.10731	2.97568e-09	2.03317e-07	3.919	0	5.029	2.045
TRINITY_DN170730_c0_g1	9.55085	1.10731	2.97568e-09	2.03317e-07	3.919	0	2.012	0
TRINITY_DN92189_c0_g1	9.55085	1.10731	2.97568e-09	2.03317e-07	3.919	0	3.017	0
TRINITY_DN108513_c0_g1	9.53528	1.09234	3.26459e-09	2.20799e-07	3.85	0	6.324	3.215
TRINITY_DN122361_c0_g1	9.53528	1.09234	3.26459e-09	2.20799e-07	3.864	0	9.918	0
TRINITY_DN125436_c0_g1	9.53528	1.09234	3.26459e-09	2.20799e-07	3.864	0	0	1.008
TRINITY_DN135073_c0_g1	9.53528	1.09234	3.26459e-09	2.20799e-07	3.864	0	0	5.041
TRINITY_DN136646_c0_g1	9.53528	1.09234	3.26459e-09	2.20799e-07	3.864	0	4.959	6.049
TRINITY_DN156710_c0_g1	9.53528	1.09234	3.26459e-09	2.20799e-07	3.882	0	1.708	0.579
TRINITY_DN157695_c0_g1	9.53528	1.09234	3.26459e-09	2.20799e-07	3.882	0	4.555	5.788
TRINITY_DN159065_c0_g1	9.53528	1.09234	3.26459e-09	2.20799e-07	3.85	0	3.953	0.804
TRINITY_DN168505_c0_g1	9.53528	1.09234	3.26459e-09	2.20799e-07	3.85	0	4.743	2.411
TRINITY_DN84149_c0_g1	9.53528	1.09234	3.26459e-09	2.20799e-07	3.85	0	0	9.644
TRINITY_DN108584_c0_g1	9.51953	1.07721	3.58464e-09	2.39776e-07	3.811	0	4.472	0
TRINITY_DN135992_c0_g1	9.51953	1.07721	3.58464e-09	2.39776e-07	3.809	0	4.889	0
TRINITY_DN138597_c0_g1	9.51953	1.07721	3.58464e-09	2.39776e-07	3.809	0	0.978	0.994
TRINITY_DN138897_c0_g1	9.51953	1.07721	3.58464e-09	2.39776e-07	3.84	0	1.971	11.356
TRINITY_DN142629_c0_g1	9.51953	1.07721	3.58464e-09	2.39776e-07	3.821	0	2.452	2.492
TRINITY_DN144133_c0_g1	9.51953	1.07721	3.58464e-09	2.39776e-07	3.811	0	2.236	0.568
TRINITY_DN153645_c0_g1	9.51953	1.07721	3.58464e-09	2.39776e-07	3.809	0	5.867	7.952
TRINITY_DN154676_c0_g1	9.51953	1.07721	3.58464e-09	2.39776e-07	3.84	0	1.971	2.672
TRINITY_DN166242_c0_g1	9.51953	1.07721	3.58464e-09	2.39776e-07	3.811	0	3.354	1.705
TRINITY_DN106803_c0_g1	9.50361	1.06192	3.93956e-09	2.62204e-07	3.773	0	0.646	1.969
TRINITY_DN118885_c0_g1	9.50361	1.06192	3.93956e-09	2.62204e-07	3.794	0	1.948	0
TRINITY_DN129199_c0_g1	9.50361	1.06192	3.93956e-09	2.62204e-07	3.788	0	2.333	2.372
TRINITY_DN130609_c0_g1	9.50361	1.06192	3.93956e-09	2.62204e-07	3.797	0	2.599	2.642
TRINITY_DN133512_c0_g1	9.50361	1.06192	3.93956e-09	2.62204e-07	3.797	0	2.599	2.642
TRINITY_DN163446_c0_g1	9.50361	1.06192	3.93956e-09	2.62204e-07	3.788	0	0	0
TRINITY_DN164158_c0_g1	9.50361	1.06192	3.93956e-09	2.62204e-07	3.762	0	0.644	0
TRINITY_DN5302_c0_g2	9.50361	1.06192	3.93956e-09	2.62204e-07	3.797	0	7.796	0
TRINITY_DN108566_c0_g1	9.48751	1.04646	4.33351e-09	2.81965e-07	3.749	0	0.962	0.978
TRINITY_DN112782_c0_g1	9.48751	1.04646	4.33351e-09	2.81965e-07	3.755	0	2.892	2.94
TRINITY_DN120437_c0_g1	9.48751	1.04646	4.33351e-09	2.81965e-07	3.755	0	7.711	5.879
TRINITY_DN123023_c0_g1	9.48751	1.04646	4.33351e-09	2.81965e-07	3.752	0	3.853	0
TRINITY_DN125911_c0_g1	9.48751	1.04646	4.33351e-09	2.81965e-07	3.752	0	2.568	0
TRINITY_DN132203_c0_g1	9.48751	1.04646	4.33351e-09	2.81965e-07	3.752	0	6.421	0
TRINITY_DN133074_c0_g1	9.48751	1.04646	4.33351e-09	2.81965e-07	3.727	0	0.765	7.002
TRINITY_DN136087_c0_g1	9.48751	1.04646	4.33351e-09	2.81965e-07	3.727	0	2.296	3.112
TRINITY_DN136981_c0_g1	9.48751	1.04646	4.33351e-09	2.81965e-07	3.752	0	6.421	3.917
TRINITY_DN145294_c0_g1	9.48751	1.04646	4.33351e-09	2.81965e-07	3.727	0	1.53	5.446
TRINITY_DN145641_c0_g1	9.48751	1.04646	4.33351e-09	2.81965e-07	3.727	0	2.296	0
TRINITY_DN145676_c0_g1	9.48751	1.04646	4.33351e-09	2.81965e-07	3.752	0	7.705	3.917
TRINITY_DN146704_c0_g1	9.48751	1.04646	4.33351e-09	2.81965e-07	3.752	0	1.284	1.306
TRINITY_DN148466_c0_g1	9.48751	1.04646	4.33351e-09	2.81965e-07	3.752	0	2.568	2.611
TRINITY_DN151018_c0_g1	9.48751	1.04646	4.33351e-09	2.81965e-07	3.752	0	3.853	3.917
TRINITY_DN159016_c0_g1	9.48751	1.04646	4.33351e-09	2.81965e-07	3.727	0	1.53	0
TRINITY_DN166411_c0_g1	9.48751	1.04646	4.33351e-09	2.81965e-07	3.727	0	3.061	2.334
TRINITY_DN32176_c1_g1	9.48751	1.04646	4.33351e-09	2.81965e-07	3.752	0	8.99	10.444
TRINITY_DN40894_c0_g1	9.48751	1.04646	4.33351e-09	2.81965e-07	3.755	0	10.602	9.799
TRINITY_DN82223_c0_g1	9.48751	1.04646	4.33351e-09	2.81965e-07	3.752	0	2.568	7.833
TRINITY_DN89031_c0_g1	9.48751	1.04646	4.33351e-09	2.81965e-07	3.752	0	6.421	6.528
TRINITY_DN99918_c0_g1	9.48751	1.04646	4.33351e-09	2.81965e-07	3.722	0	2.293	2.719
TRINITY_DN103250_c0_g1	9.47124	1.03084	4.77124e-09	3.02638e-07	3.701	0	1.9	6.76
TRINITY_DN111474_c0_g1	9.47124	1.03084	4.77124e-09	3.02638e-07	3.708	0	2.538	2.58
TRINITY_DN112484_c0_g1	9.47124	1.03084	4.77124e-09	3.02638e-07	3.678	0	1.888	0.48
TRINITY_DN121517_c0_g1	9.47124	1.03084	4.77124e-09	3.02638e-07	3.701	0	0.95	0.966
TRINITY_DN122255_c0_g1	9.47124	1.03084	4.77124e-09	3.02638e-07	3.708	0	10.153	3.871
TRINITY_DN124844_c0_g1	9.47124	1.03084	4.77124e-09	3.02638e-07	3.708	0	3.807	0
TRINITY_DN130537_c0_g1	9.47124	1.03084	4.77124e-09	3.02638e-07	3.708	0	5.077	0
TRINITY_DN133737_c0_g1	9.47124	1.03084	4.77124e-09	3.02638e-07	3.701	0	3.8	0.966
TRINITY_DN146860_c0_g1	9.47124	1.03084	4.77124e-09	3.02638e-07	3.701	0	3.8	0.966
TRINITY_DN150995_c0_g1	9.47124	1.03084	4.77124e-09	3.02638e-07	3.708	0	5.077	2.58
TRINITY_DN155925_c0_g1	9.47124	1.03084	4.77124e-09	3.02638e-07	3.701	0	0.95	6.76
TRINITY_DN157830_c0_g1	9.47124	1.03084	4.77124e-09	3.02638e-07	3.708	0	2.538	7.741
TRINITY_DN159028_c0_g1	9.47124	1.03084	4.77124e-09	3.02638e-07	3.701	0	4.75	0
TRINITY_DN162634_c0_g1	9.47124	1.03084	4.77124e-09	3.02638e-07	3.708	0	10.153	6.451
TRINITY_DN164595_c0_g1	9.47124	1.03084	4.77124e-09	3.02638e-07	3.707	0	3.172	0
TRINITY_DN171268_c0_g1	9.47124	1.03084	4.77124e-09	3.02638e-07	3.708	0	2.538	0
TRINITY_DN44656_c0_g1	9.47124	1.03084	4.77124e-09	3.02638e-07	3.708	0	8.884	5.161
TRINITY_DN53865_c0_g1	9.47124	1.03084	4.77124e-09	3.02638e-07	3.708	0	8.884	6.451
TRINITY_DN69814_c0_g1	9.47124	1.03084	4.77124e-09	3.02638e-07	3.708	0	5.077	7.741
TRINITY_DN77821_c0_g1	9.47124	1.03084	4.77124e-09	3.02638e-07	3.702	0	2.138	0
TRINITY_DN81207_c0_g1	9.47124	1.03084	4.77124e-09	3.02638e-07	3.701	0	0.95	0.966
TRINITY_DN82340_c0_g1	9.47124	1.03084	4.77124e-09	3.02638e-07	3.701	0	7.165	8.863
TRINITY_DN102440_c0_g1	9.45477	1.01505	5.25811e-09	3.25637e-07	3.672	0	2.155	0
TRINITY_DN119645_c0_g1	9.45477	1.01505	5.25811e-09	3.25637e-07	3.651	0	0.75	1.143
TRINITY_DN119968_c0_g1	9.45477	1.01505	5.25811e-09	3.25637e-07	3.65	0	1.703	5.541
TRINITY_DN123157_c0_g1	9.45477	1.01505	5.25811e-09	3.25637e-07	3.664	0	1.254	7.649
TRINITY_DN132712_c0_g1	9.45477	1.01505	5.25811e-09	3.25637e-07	3.664	0	1.254	7.649
TRINITY_DN136370_c0_g1	9.45477	1.01505	5.25811e-09	3.25637e-07	3.648	0	0.936	0
TRINITY_DN142513_c0_g1	9.45477	1.01505	5.25811e-09	3.25637e-07	3.642	0	3.739	0
TRINITY_DN144411_c0_g1	9.45477	1.01505	5.25811e-09	3.25637e-07	3.664	0	2.508	0
TRINITY_DN147416_c0_g1	9.45477	1.01505	5.25811e-09	3.25637e-07	3.651	0	0.75	0
TRINITY_DN148198_c0_g1	9.45477	1.01505	5.25811e-09	3.25637e-07	3.651	0	1.125	1.143
TRINITY_DN155270_c0_g1	9.45477	1.01505	5.25811e-09	3.25637e-07	3.664	0	2.508	0
TRINITY_DN157114_c0_g1	9.45477	1.01505	5.25811e-09	3.25637e-07	3.648	0	0.936	0.952
TRINITY_DN160459_c0_g1	9.45477	1.01505	5.25811e-09	3.25637e-07	3.666	0	3.011	0
TRINITY_DN170448_c0_g1	9.45477	1.01505	5.25811e-09	3.25637e-07	3.648	0	1.872	2.855
TRINITY_DN170743_c0_g1	9.45477	1.01505	5.25811e-09	3.25637e-07	3.648	0	6.554	0
TRINITY_DN170927_c0_g1	9.45477	1.01505	5.25811e-09	3.25637e-07	3.648	0	1.872	5.711
TRINITY_DN31083_c0_g1	9.45477	1.01505	5.25811e-09	3.25637e-07	3.664	0	12.541	16.574
TRINITY_DN49380_c0_g1	9.45477	1.01505	5.25811e-09	3.25637e-07	3.651	0	2.999	0
TRINITY_DN98118_c0_g1	9.45477	1.01505	5.25811e-09	3.25637e-07	3.666	0	5.269	6.887
TRINITY_DN103930_c0_g1	9.43812	0.999082	5.80018e-09	3.50756e-07	3.594	0	2.768	0.938
TRINITY_DN111658_c0_g1	9.43812	0.999082	5.80018e-09	3.50756e-07	3.594	0	2.768	6.565
TRINITY_DN113116_c0_g1	9.43812	0.999082	5.80018e-09	3.50756e-07	3.594	0	0	2.814
TRINITY_DN113751_c0_g1	9.43812	0.999082	5.80018e-09	3.50756e-07	3.62	0	2.478	0
TRINITY_DN116545_c0_g1	9.43812	0.999082	5.80018e-09	3.50756e-07	3.605	0	6.344	0
TRINITY_DN118708_c0_g1	9.43812	0.999082	5.80018e-09	3.50756e-07	3.62	0	2.478	1.26
TRINITY_DN124888_c0_g1	9.43812	0.999082	5.80018e-09	3.50756e-07	3.62	0	6.195	8.818
TRINITY_DN133309_c0_g1	9.43812	0.999082	5.80018e-09	3.50756e-07	3.594	0	0.923	13.13
TRINITY_DN136260_c0_g1	9.43812	0.999082	5.80018e-09	3.50756e-07	3.594	0	1.845	6.565
TRINITY_DN137581_c0_g1	9.43812	0.999082	5.80018e-09	3.50756e-07	3.62	0	1.239	2.519
TRINITY_DN143820_c0_g1	9.43812	0.999082	5.80018e-09	3.50756e-07	3.609	0	1.853	0.471
TRINITY_DN144588_c0_g1	9.43812	0.999082	5.80018e-09	3.50756e-07	3.62	0	1.239	3.779
TRINITY_DN146604_c0_g1	9.43812	0.999082	5.80018e-09	3.50756e-07	3.618	0	2.889	6.294
TRINITY_DN147049_c0_g1	9.43812	0.999082	5.80018e-09	3.50756e-07	3.606	0	2.221	2.258
TRINITY_DN148020_c0_g1	9.43812	0.999082	5.80018e-09	3.50756e-07	3.62	0	2.478	0
TRINITY_DN151597_c0_g1	9.43812	0.999082	5.80018e-09	3.50756e-07	3.609	0	6.947	0.471
TRINITY_DN155526_c0_g1	9.43812	0.999082	5.80018e-09	3.50756e-07	3.62	0	1.239	1.26
TRINITY_DN159933_c0_g1	9.43812	0.999082	5.80018e-09	3.50756e-07	3.609	0	1.389	0.942
TRINITY_DN169618_c0_g1	9.43812	0.999082	5.80018e-09	3.50756e-07	3.62	0	3.717	2.519
TRINITY_DN170572_c0_g1	9.43812	0.999082	5.80018e-09	3.50756e-07	3.594	0	3.69	2.814
TRINITY_DN171047_c0_g1	9.43812	0.999082	5.80018e-09	3.50756e-07	3.62	0	7.434	2.519
TRINITY_DN171402_c0_g1	9.43812	0.999082	5.80018e-09	3.50756e-07	3.62	0	2.478	1.26
TRINITY_DN171550_c0_g1	9.43812	0.999082	5.80018e-09	3.50756e-07	3.606	0	0	0
TRINITY_DN54067_c0_g1	9.43812	0.999082	5.80018e-09	3.50756e-07	3.594	0	4.613	4.689
TRINITY_DN86109_c0_g1	9.43812	0.999082	5.80018e-09	3.50756e-07	3.606	0	4.443	3.011
TRINITY_DN103352_c0_g1	9.42127	0.982937	6.40436e-09	3.81255e-07	3.577	0	12.241	0
TRINITY_DN137965_c0_g1	9.42127	0.982937	6.40436e-09	3.81255e-07	3.577	0	0	8.711
TRINITY_DN146882_c0_g1	9.42127	0.982937	6.40436e-09	3.81255e-07	3.577	0	4.896	1.244
TRINITY_DN148476_c0_g1	9.42127	0.982937	6.40436e-09	3.81255e-07	3.577	0	2.448	2.489
TRINITY_DN156809_c0_g1	9.42127	0.982937	6.40436e-09	3.81255e-07	3.577	0	7.345	0
TRINITY_DN157670_c0_g1	9.42127	0.982937	6.40436e-09	3.81255e-07	3.577	0	8.569	12.444
TRINITY_DN158843_c0_g1	9.42127	0.982937	6.40436e-09	3.81255e-07	3.577	0	2.448	1.244
TRINITY_DN165390_c0_g1	9.42127	0.982937	6.40436e-09	3.81255e-07	3.577	0	4.896	0
TRINITY_DN170051_c0_g1	9.42127	0.982937	6.40436e-09	3.81255e-07	3.577	0	2.448	12.444
TRINITY_DN83038_c0_g1	9.42127	0.982937	6.40436e-09	3.81255e-07	3.577	0	0.612	0
TRINITY_DN85311_c0_g1	9.42127	0.982937	6.40436e-09	3.81255e-07	3.577	0	9.182	1.245
TRINITY_DN99092_c0_g1	9.42127	0.982937	6.40436e-09	3.81255e-07	3.577	0	4.896	4.978
TRINITY_DN74438_c0_g1	4.63695	3.6614	6.87518e-09	4.09101e-07	22.797	0.897	9.362	3.807
TRINITY_DN110273_c0_g1	9.40422	0.966609	7.07851e-09	4.10596e-07	3.541	0	1.818	2.772
TRINITY_DN110539_c0_g1	9.40422	0.966609	7.07851e-09	4.10596e-07	3.533	0	6.046	0
TRINITY_DN123493_c0_g1	9.40422	0.966609	7.07851e-09	4.10596e-07	3.533	0	1.209	3.688
TRINITY_DN123718_c0_g1	9.40422	0.966609	7.07851e-09	4.10596e-07	3.533	0	6.046	0
TRINITY_DN124183_c0_g1	9.40422	0.966609	7.07851e-09	4.10596e-07	3.513	0	1.443	1.834
TRINITY_DN124472_c0_g1	9.40422	0.966609	7.07851e-09	4.10596e-07	3.533	0	3.628	0
TRINITY_DN124869_c0_g1	9.40422	0.966609	7.07851e-09	4.10596e-07	3.541	0	6.363	3.696
TRINITY_DN125188_c0_g1	9.40422	0.966609	7.07851e-09	4.10596e-07	3.541	0	1.818	0.924
TRINITY_DN129079_c0_g1	9.40422	0.966609	7.07851e-09	4.10596e-07	3.541	0	1.818	5.544
TRINITY_DN130855_c0_g1	9.40422	0.966609	7.07851e-09	4.10596e-07	3.541	0	0.909	17.683
TRINITY_DN132830_c0_g1	9.40422	0.966609	7.07851e-09	4.10596e-07	3.541	0	3.636	6.468
TRINITY_DN132890_c0_g1	9.40422	0.966609	7.07851e-09	4.10596e-07	3.541	0	2.727	0.924
TRINITY_DN137544_c0_g1	9.40422	0.966609	7.07851e-09	4.10596e-07	3.546	0	5.825	10.364
TRINITY_DN141622_c0_g1	9.40422	0.966609	7.07851e-09	4.10596e-07	3.533	0	0	7.376
TRINITY_DN147043_c0_g1	9.40422	0.966609	7.07851e-09	4.10596e-07	3.514	0	1.202	0.611
TRINITY_DN147705_c0_g1	9.40422	0.966609	7.07851e-09	4.10596e-07	3.533	0	0	6.146
TRINITY_DN152509_c0_g1	9.40422	0.966609	7.07851e-09	4.10596e-07	3.538	0	2.594	0
TRINITY_DN157250_c0_g1	9.40422	0.966609	7.07851e-09	4.10596e-07	3.514	0	0.601	3.667
TRINITY_DN170555_c0_g1	9.40422	0.966609	7.07851e-09	4.10596e-07	3.533	0	0	2.459
TRINITY_DN170968_c0_g1	9.40422	0.966609	7.07851e-09	4.10596e-07	3.546	0	8.738	0
TRINITY_DN40297_c0_g2	9.40422	0.966609	7.07851e-09	4.10596e-07	3.533	0	3.628	0
TRINITY_DN56712_c0_g1	9.40422	0.966609	7.07851e-09	4.10596e-07	3.541	0	2.727	6.468
TRINITY_DN57375_c0_g2	9.40422	0.966609	7.07851e-09	4.10596e-07	3.533	0	1.209	1.229
TRINITY_DN67973_c0_g1	9.40422	0.966609	7.07851e-09	4.10596e-07	3.533	0	7.255	4.917
TRINITY_DN69068_c0_g1	9.40422	0.966609	7.07851e-09	4.10596e-07	3.54	0	2.726	2.309
TRINITY_DN80960_c0_g1	9.40422	0.966609	7.07851e-09	4.10596e-07	3.513	0	4.69	1.467
TRINITY_DN83713_c0_g1	9.40422	0.966609	7.07851e-09	4.10596e-07	3.533	0	7.255	13.522
TRINITY_DN100256_c0_g1	9.38697	0.950094	7.83154e-09	4.44628e-07	3.489	0	8.059	11.834
TRINITY_DN106877_c0_g1	9.38697	0.950094	7.83154e-09	4.44628e-07	3.489	0	0.895	10.924
TRINITY_DN107872_c0_g1	9.38697	0.950094	7.83154e-09	4.44628e-07	3.472	0	4.074	0
TRINITY_DN120429_c0_g1	9.38697	0.950094	7.83154e-09	4.44628e-07	3.487	0	0	9.463
TRINITY_DN120658_c0_g1	9.38697	0.950094	7.83154e-09	4.44628e-07	3.489	0	1.791	0
TRINITY_DN131652_c0_g1	9.38697	0.950094	7.83154e-09	4.44628e-07	3.49	0	3.583	3.642
TRINITY_DN134131_c0_g1	9.38697	0.950094	7.83154e-09	4.44628e-07	3.49	0	3.583	0
TRINITY_DN134685_c0_g1	9.38697	0.950094	7.83154e-09	4.44628e-07	3.492	0	2.39	0
TRINITY_DN135712_c0_g1	9.38697	0.950094	7.83154e-09	4.44628e-07	3.489	0	2.686	10.013
TRINITY_DN136745_c0_g1	9.38697	0.950094	7.83154e-09	4.44628e-07	3.49	0	3.583	3.642
TRINITY_DN138103_c0_g1	9.38697	0.950094	7.83154e-09	4.44628e-07	3.492	0	1.195	0
TRINITY_DN142400_c0_g1	9.38697	0.950094	7.83154e-09	4.44628e-07	3.49	0	1.194	1.214
TRINITY_DN152225_c0_g1	9.38697	0.950094	7.83154e-09	4.44628e-07	3.49	0	2.389	0
TRINITY_DN152861_c0_g1	9.38697	0.950094	7.83154e-09	4.44628e-07	3.487	0	0.716	0
TRINITY_DN154872_c0_g1	9.38697	0.950094	7.83154e-09	4.44628e-07	3.489	0	5.373	6.372
TRINITY_DN160811_c0_g1	9.38697	0.950094	7.83154e-09	4.44628e-07	3.489	0	5.373	1.821
TRINITY_DN162884_c0_g1	9.38697	0.950094	7.83154e-09	4.44628e-07	3.489	0	2.686	1.821
TRINITY_DN165992_c0_g1	9.38697	0.950094	7.83154e-09	4.44628e-07	3.489	0	0.895	0
TRINITY_DN171361_c0_g1	9.38697	0.950094	7.83154e-09	4.44628e-07	3.489	0	4.477	4.551
TRINITY_DN68677_c0_g1	9.38697	0.950094	7.83154e-09	4.44628e-07	3.489	0	5.373	1.821
TRINITY_DN93998_c0_g1	9.38697	0.950094	7.83154e-09	4.44628e-07	3.49	0	10.749	4.857
TRINITY_DN98772_c0_g1	9.38697	0.950094	7.83154e-09	4.44628e-07	3.487	0	4.296	8.735
TRINITY_DN113107_c0_g1	9.3695	0.933389	8.67364e-09	4.85223e-07	3.446	0	4.718	0
TRINITY_DN117448_c0_g1	9.3695	0.933389	8.67364e-09	4.85223e-07	3.446	0	8.256	9.593
TRINITY_DN118826_c0_g1	9.3695	0.933389	8.67364e-09	4.85223e-07	3.428	0	2.112	2.147
TRINITY_DN119353_c0_g1	9.3695	0.933389	8.67364e-09	4.85223e-07	3.428	0	3.52	0
TRINITY_DN121844_c0_g1	9.3695	0.933389	8.67364e-09	4.85223e-07	3.436	0	4.41	6.276
TRINITY_DN125223_c0_g1	9.3695	0.933389	8.67364e-09	4.85223e-07	3.428	0	1.408	0
TRINITY_DN130334_c0_g1	9.3695	0.933389	8.67364e-09	4.85223e-07	3.446	0	4.718	7.194
TRINITY_DN142000_c0_g1	9.3695	0.933389	8.67364e-09	4.85223e-07	3.447	0	0.354	1.799
TRINITY_DN144648_c0_g1	9.3695	0.933389	8.67364e-09	4.85223e-07	3.446	0	7.077	1.199
TRINITY_DN155273_c0_g1	9.3695	0.933389	8.67364e-09	4.85223e-07	3.428	0	0.704	0.716
TRINITY_DN158185_c0_g1	9.3695	0.933389	8.67364e-09	4.85223e-07	3.446	0	0	2.398
TRINITY_DN158979_c0_g1	9.3695	0.933389	8.67364e-09	4.85223e-07	3.446	0	3.538	1.199
TRINITY_DN159512_c0_g1	9.3695	0.933389	8.67364e-09	4.85223e-07	3.446	0	3.538	0
TRINITY_DN168603_c0_g1	9.3695	0.933389	8.67364e-09	4.85223e-07	3.446	0	5.897	7.194
TRINITY_DN170673_c0_g1	9.3695	0.933389	8.67364e-09	4.85223e-07	3.428	0	1.408	0
TRINITY_DN91784_c0_g1	9.3695	0.933389	8.67364e-09	4.85223e-07	3.446	0	2.359	3.597
TRINITY_DN95779_c0_g1	9.3695	0.933389	8.67364e-09	4.85223e-07	3.451	0	4.724	3.001
TRINITY_DN111843_c0_g1	9.35183	0.916488	9.61643e-09	5.29105e-07	3.384	0	2.606	4.415
TRINITY_DN112766_c0_g1	9.35183	0.916488	9.61643e-09	5.29105e-07	3.384	0	6.081	9.714
TRINITY_DN113553_c0_g1	9.35183	0.916488	9.61643e-09	5.29105e-07	3.403	0	6.988	1.184
TRINITY_DN121565_c0_g1	9.35183	0.916488	9.61643e-09	5.29105e-07	3.388	0	0	0
TRINITY_DN123082_c0_g1	9.35183	0.916488	9.61643e-09	5.29105e-07	3.384	0	0.869	11.48
TRINITY_DN138787_c0_g1	9.35183	0.916488	9.61643e-09	5.29105e-07	3.384	0	3.475	0
TRINITY_DN144075_c0_g1	9.35183	0.916488	9.61643e-09	5.29105e-07	3.384	0	6.081	0
TRINITY_DN147205_c0_g1	9.35183	0.916488	9.61643e-09	5.29105e-07	3.403	0	5.824	0
TRINITY_DN148572_c0_g1	9.35183	0.916488	9.61643e-09	5.29105e-07	3.407	0	0.823	1.255
TRINITY_DN158689_c0_g1	9.35183	0.916488	9.61643e-09	5.29105e-07	3.388	0	0.58	0
TRINITY_DN164484_c0_g1	9.35183	0.916488	9.61643e-09	5.29105e-07	3.415	0	1.948	3.564
TRINITY_DN87414_c0_g1	9.35183	0.916488	9.61643e-09	5.29105e-07	3.403	0	1.165	8.288
TRINITY_DN91078_c0_g1	9.35183	0.916488	9.61643e-09	5.29105e-07	3.403	0	4.659	4.736
TRINITY_DN97688_c0_g1	9.35183	0.916488	9.61643e-09	5.29105e-07	3.407	0	1.499	0
TRINITY_DN101275_c0_g1	9.33394	0.899386	1.06732e-08	5.81503e-07	3.36	0	4.6	2.338
TRINITY_DN101535_c0_g1	9.33394	0.899386	1.06732e-08	5.81503e-07	3.36	0	12.65	7.014
TRINITY_DN108768_c0_g1	9.33394	0.899386	1.06732e-08	5.81503e-07	3.36	0	6.9	15.198
TRINITY_DN112921_c0_g1	9.33394	0.899386	1.06732e-08	5.81503e-07	3.36	0	0	11.691
TRINITY_DN119571_c0_g1	9.33394	0.899386	1.06732e-08	5.81503e-07	3.36	0	5.75	0
TRINITY_DN132684_c0_g1	9.33394	0.899386	1.06732e-08	5.81503e-07	3.36	0	1.15	3.507
TRINITY_DN142582_c0_g1	9.33394	0.899386	1.06732e-08	5.81503e-07	3.36	0	3.45	1.169
TRINITY_DN148282_c0_g1	9.33394	0.899386	1.06732e-08	5.81503e-07	3.342	0	0.858	3.488
TRINITY_DN156493_c0_g1	9.33394	0.899386	1.06732e-08	5.81503e-07	3.36	0	3.45	0
TRINITY_DN156776_c0_g1	9.33394	0.899386	1.06732e-08	5.81503e-07	3.37	0	1.384	4.925
TRINITY_DN170653_c0_g1	9.33394	0.899386	1.06732e-08	5.81503e-07	3.36	0	2.3	12.86
TRINITY_DN25779_c0_g1	9.33394	0.899386	1.06732e-08	5.81503e-07	3.36	0	3.45	1.169
TRINITY_DN68802_c0_g1	9.33394	0.899386	1.06732e-08	5.81503e-07	3.342	0	2.145	1.308
TRINITY_DN83319_c0_g1	9.33394	0.899386	1.06732e-08	5.81503e-07	3.36	0	3.45	4.676
TRINITY_DN101497_c0_g2	9.31582	0.88208	1.18591e-08	6.35748e-07	3.313	0	1.765	2.075
TRINITY_DN106466_c0_g1	9.31582	0.88208	1.18591e-08	6.35748e-07	3.317	0	0	2.308
TRINITY_DN109453_c0_g1	9.31582	0.88208	1.18591e-08	6.35748e-07	3.333	0	0.855	1.739
TRINITY_DN111366_c0_g1	9.31582	0.88208	1.18591e-08	6.35748e-07	3.313	0	2.721	2.075
TRINITY_DN113126_c0_g1	9.31582	0.88208	1.18591e-08	6.35748e-07	3.317	0	11.353	1.154
TRINITY_DN122648_c0_g1	9.31582	0.88208	1.18591e-08	6.35748e-07	3.327	0	1.139	3.473
TRINITY_DN125181_c0_g1	9.31582	0.88208	1.18591e-08	6.35748e-07	3.333	0	0.855	0
TRINITY_DN137023_c0_g1	9.31582	0.88208	1.18591e-08	6.35748e-07	3.333	0	1.711	1.739
TRINITY_DN141766_c0_g1	9.31582	0.88208	1.18591e-08	6.35748e-07	3.313	0	1.361	0
TRINITY_DN143460_c0_g1	9.31582	0.88208	1.18591e-08	6.35748e-07	3.333	0	1.711	0
TRINITY_DN145361_c0_g1	9.31582	0.88208	1.18591e-08	6.35748e-07	3.333	0	1.711	4.348
TRINITY_DN148818_c0_g1	9.31582	0.88208	1.18591e-08	6.35748e-07	3.333	0	1.711	3.478
TRINITY_DN150761_c0_g1	9.31582	0.88208	1.18591e-08	6.35748e-07	3.313	0	2.041	8.991
TRINITY_DN153174_c0_g1	9.31582	0.88208	1.18591e-08	6.35748e-07	3.313	0	1.361	2.075
TRINITY_DN167501_c0_g1	9.31582	0.88208	1.18591e-08	6.35748e-07	3.317	0	9.082	1.154
TRINITY_DN168986_c0_g1	9.31582	0.88208	1.18591e-08	6.35748e-07	3.304	0	1.809	0.23
TRINITY_DN169629_c0_g1	9.31582	0.88208	1.18591e-08	6.35748e-07	3.317	0	6.812	1.154
TRINITY_DN40359_c1_g1	9.31582	0.88208	1.18591e-08	6.35748e-07	3.333	0	3.422	1.739
TRINITY_DN80158_c0_g1	9.31582	0.88208	1.18591e-08	6.35748e-07	3.327	0	1.139	2.315
TRINITY_DN87524_c0_g1	9.31582	0.88208	1.18591e-08	6.35748e-07	3.327	0	2.277	0
TRINITY_DN89054_c0_g1	9.31582	0.88208	1.18591e-08	6.35748e-07	3.333	0	2.566	2.609
TRINITY_DN99923_c0_g1	9.31582	0.88208	1.18591e-08	6.35748e-07	3.333	0	1.711	3.478
TRINITY_DN102806_c0_g1	9.29747	0.864564	1.46906e-08	7.59807e-07	3.266	0	2.236	4.546
TRINITY_DN111715_c0_g1	9.29747	0.864564	1.46906e-08	7.59807e-07	3.275	0	5.603	0
TRINITY_DN111884_c0_g1	9.29747	0.864564	1.46906e-08	7.59807e-07	3.281	0	2.527	2.569
TRINITY_DN121447_c0_g1	9.29747	0.864564	1.46906e-08	7.59807e-07	3.275	0	6.724	4.557
TRINITY_DN122689_c0_g1	9.29747	0.864564	1.46906e-08	7.59807e-07	3.275	0	0	11.393
TRINITY_DN125657_c0_g1	9.29747	0.864564	1.46906e-08	7.59807e-07	3.275	0	2.241	0
TRINITY_DN135279_c0_g1	9.29747	0.864564	1.46906e-08	7.59807e-07	3.28	0	0.962	0
TRINITY_DN145251_c0_g1	9.29747	0.864564	1.46906e-08	7.59807e-07	3.281	0	5.053	0
TRINITY_DN146232_c0_g1	9.29747	0.864564	1.46906e-08	7.59807e-07	3.275	0	8.965	0
TRINITY_DN148437_c0_g1	9.29747	0.864564	1.46906e-08	7.59807e-07	3.281	0	0.842	0
TRINITY_DN154737_c0_g1	9.29747	0.864564	1.46906e-08	7.59807e-07	3.275	0	2.241	2.279
TRINITY_DN159254_c0_g1	9.29747	0.864564	1.46906e-08	7.59807e-07	3.281	0	4.211	0
TRINITY_DN169363_c0_g1	9.29747	0.864564	1.46906e-08	7.59807e-07	3.28	0	0	0.489
TRINITY_DN54070_c0_g1	9.29747	0.864564	1.46906e-08	7.59807e-07	3.275	0	6.724	19.368
TRINITY_DN90814_c0_g1	9.29747	0.864564	1.46906e-08	7.59807e-07	3.281	0	4.211	0
TRINITY_DN112187_c0_g1	9.27888	0.846833	1.63792e-08	8.3582e-07	3.232	0	3.318	0
TRINITY_DN113583_c0_g1	9.27888	0.846833	1.63792e-08	8.3582e-07	3.232	0	2.212	0
TRINITY_DN122093_c0_g1	9.27888	0.846833	1.63792e-08	8.3582e-07	3.223	0	0.735	0.374
TRINITY_DN133807_c0_g1	9.27888	0.846833	1.63792e-08	8.3582e-07	3.23	0	1.658	0
TRINITY_DN137362_c0_g1	9.27888	0.846833	1.63792e-08	8.3582e-07	3.223	0	0.368	1.869
TRINITY_DN16498_c4_g1	9.27888	0.846833	1.63792e-08	8.3582e-07	3.232	0	2.212	1.124
TRINITY_DN165871_c0_g1	9.27888	0.846833	1.63792e-08	8.3582e-07	3.232	0	5.531	3.373
TRINITY_DN78131_c0_g1	9.27888	0.846833	1.63792e-08	8.3582e-07	3.232	0	4.424	15.743
TRINITY_DN78300_c0_g1	9.27888	0.846833	1.63792e-08	8.3582e-07	3.232	0	3.318	0
TRINITY_DN109941_c0_g1	9.26005	0.828882	1.82837e-08	9.17937e-07	3.18	0	0.816	7.467
TRINITY_DN114983_c0_g1	9.26005	0.828882	1.82837e-08	9.17937e-07	3.2	0	3.285	1.336
TRINITY_DN118444_c0_g1	9.26005	0.828882	1.82837e-08	9.17937e-07	3.18	0	5.713	0
TRINITY_DN124096_c0_g1	9.26005	0.828882	1.82837e-08	9.17937e-07	3.19	0	1.092	8.878
TRINITY_DN124451_c0_g1	9.26005	0.828882	1.82837e-08	9.17937e-07	3.2	0	9.856	0
TRINITY_DN125428_c0_g1	9.26005	0.828882	1.82837e-08	9.17937e-07	3.19	0	3.275	0
TRINITY_DN125995_c0_g1	9.26005	0.828882	1.82837e-08	9.17937e-07	3.18	0	6.529	0
TRINITY_DN127925_c0_g1	9.26005	0.828882	1.82837e-08	9.17937e-07	3.18	0	0.816	4.149
TRINITY_DN135508_c0_g1	9.26005	0.828882	1.82837e-08	9.17937e-07	3.18	0	1.632	2.489
TRINITY_DN136746_c0_g1	9.26005	0.828882	1.82837e-08	9.17937e-07	3.2	0	1.314	0.668
TRINITY_DN146246_c0_g1	9.26005	0.828882	1.82837e-08	9.17937e-07	3.2	0	7.228	4.008
TRINITY_DN158500_c0_g1	9.26005	0.828882	1.82837e-08	9.17937e-07	3.19	0	3.275	1.11
TRINITY_DN160051_c0_g1	9.26005	0.828882	1.82837e-08	9.17937e-07	3.18	0	0.816	5.808
TRINITY_DN166402_c0_g1	9.26005	0.828882	1.82837e-08	9.17937e-07	3.18	0	0	4.149
TRINITY_DN166973_c0_g1	9.26005	0.828882	1.82837e-08	9.17937e-07	3.19	0	5.458	0
TRINITY_DN167223_c0_g1	9.26005	0.828882	1.82837e-08	9.17937e-07	3.207	0	0.549	6.136
TRINITY_DN170367_c0_g1	9.26005	0.828882	1.82837e-08	9.17937e-07	3.18	0	0.816	0.83
TRINITY_DN53496_c0_g1	9.26005	0.828882	1.82837e-08	9.17937e-07	3.18	0	1.632	6.638
TRINITY_DN65149_c0_g2	9.26005	0.828882	1.82837e-08	9.17937e-07	3.18	0	0.816	9.957
TRINITY_DN76548_c0_g1	9.26005	0.828882	1.82837e-08	9.17937e-07	3.207	0	4.39	0.558
TRINITY_DN95185_c0_g1	9.26005	0.828882	1.82837e-08	9.17937e-07	3.18	0	6.529	2.489
TRINITY_DN100792_c0_g1	9.24098	0.810704	2.04348e-08	1.00553e-06	3.135	0	0.644	0
TRINITY_DN107529_c0_g1	9.24098	0.810704	2.04348e-08	1.00553e-06	3.13	0	1.607	0
TRINITY_DN112456_c0_g1	9.24098	0.810704	2.04348e-08	1.00553e-06	3.144	0	0.646	0.656
TRINITY_DN113958_c0_g1	9.24098	0.810704	2.04348e-08	1.00553e-06	3.147	0	4.309	0
TRINITY_DN116338_c0_g1	9.24098	0.810704	2.04348e-08	1.00553e-06	3.147	0	3.231	10.95
TRINITY_DN120746_c0_g1	9.24098	0.810704	2.04348e-08	1.00553e-06	3.147	0	3.231	0
TRINITY_DN124562_c0_g1	9.24098	0.810704	2.04348e-08	1.00553e-06	3.13	0	3.213	13.066
TRINITY_DN125509_c0_g1	9.24098	0.810704	2.04348e-08	1.00553e-06	3.147	0	1.077	3.285
TRINITY_DN130889_c0_g1	9.24098	0.810704	2.04348e-08	1.00553e-06	3.147	0	4.309	9.855
TRINITY_DN132050_c0_g1	9.24098	0.810704	2.04348e-08	1.00553e-06	3.133	0	2.144	2.452
TRINITY_DN133232_c0_g1	9.24098	0.810704	2.04348e-08	1.00553e-06	3.148	0	3.232	0.548
TRINITY_DN136976_c0_g1	9.24098	0.810704	2.04348e-08	1.00553e-06	3.147	0	3.231	8.76
TRINITY_DN137188_c0_g1	9.24098	0.810704	2.04348e-08	1.00553e-06	3.147	0	2.154	7.665
TRINITY_DN138391_c0_g1	9.24098	0.810704	2.04348e-08	1.00553e-06	3.147	0	5.386	2.19
TRINITY_DN142673_c0_g1	9.24098	0.810704	2.04348e-08	1.00553e-06	3.13	0	1.607	1.633
TRINITY_DN147213_c0_g1	9.24098	0.810704	2.04348e-08	1.00553e-06	3.147	0	3.231	0
TRINITY_DN148170_c0_g1	9.24098	0.810704	2.04348e-08	1.00553e-06	3.147	0	0	2.19
TRINITY_DN148385_c0_g1	9.24098	0.810704	2.04348e-08	1.00553e-06	3.147	0	3.231	0
TRINITY_DN152565_c0_g1	9.24098	0.810704	2.04348e-08	1.00553e-06	3.147	0	6.463	3.285
TRINITY_DN157358_c0_g1	9.24098	0.810704	2.04348e-08	1.00553e-06	3.13	0	5.623	1.633
TRINITY_DN158583_c0_g1	9.24098	0.810704	2.04348e-08	1.00553e-06	3.144	0	3.228	0
TRINITY_DN162003_c0_g1	9.24098	0.810704	2.04348e-08	1.00553e-06	3.147	0	3.231	0
TRINITY_DN169061_c0_g1	9.24098	0.810704	2.04348e-08	1.00553e-06	3.147	0	3.231	0
TRINITY_DN169239_c0_g1	9.24098	0.810704	2.04348e-08	1.00553e-06	3.162	0	0.721	0
TRINITY_DN171553_c0_g1	9.24098	0.810704	2.04348e-08	1.00553e-06	3.147	0	1.077	5.475
TRINITY_DN37347_c0_g1	9.24098	0.810704	2.04348e-08	1.00553e-06	3.13	0	7.23	20.416
TRINITY_DN48274_c0_g1	9.24098	0.810704	2.04348e-08	1.00553e-06	3.148	0	5.503	7.375
TRINITY_DN74328_c0_g1	9.24098	0.810704	2.04348e-08	1.00553e-06	3.144	0	5.165	9.189
TRINITY_DN93033_c0_g1	9.24098	0.810704	2.04348e-08	1.00553e-06	3.144	0	7.102	0.656
TRINITY_DN107448_c0_g1	9.22164	0.792295	2.28675e-08	1.1049e-06	3.089	0	1.903	1.29
TRINITY_DN134833_c0_g1	9.22164	0.792295	2.28675e-08	1.1049e-06	3.089	0	0	2.58
TRINITY_DN135826_c0_g1	9.22164	0.792295	2.28675e-08	1.1049e-06	3.098	0	0.454	0.924
TRINITY_DN137113_c0_g1	9.22164	0.792295	2.28675e-08	1.1049e-06	3.102	0	0	11.332
TRINITY_DN144114_c0_g1	9.22164	0.792295	2.28675e-08	1.1049e-06	3.09	0	0.529	8.062
TRINITY_DN146746_c0_g1	9.22164	0.792295	2.28675e-08	1.1049e-06	3.105	0	2.126	1.08
TRINITY_DN147396_c0_g1	9.22164	0.792295	2.28675e-08	1.1049e-06	3.09	0	1.057	0
TRINITY_DN147611_c0_g1	9.22164	0.792295	2.28675e-08	1.1049e-06	3.089	0	2.537	1.29
TRINITY_DN147880_c0_g1	9.22164	0.792295	2.28675e-08	1.1049e-06	3.105	0	1.063	3.241
TRINITY_DN148659_c0_g1	9.22164	0.792295	2.28675e-08	1.1049e-06	3.105	0	4.251	2.161
TRINITY_DN148931_c0_g1	9.22164	0.792295	2.28675e-08	1.1049e-06	3.089	0	0	1.935
TRINITY_DN167248_c0_g1	9.22164	0.792295	2.28675e-08	1.1049e-06	3.105	0	1.063	1.08
TRINITY_DN168508_c0_g1	9.22164	0.792295	2.28675e-08	1.1049e-06	3.105	0	6.377	0
TRINITY_DN171194_c0_g1	9.22164	0.792295	2.28675e-08	1.1049e-06	3.089	0	0.634	0.645
TRINITY_DN171387_c0_g1	9.22164	0.792295	2.28675e-08	1.1049e-06	3.089	0	0.634	3.224
TRINITY_DN19642_c0_g2	9.22164	0.792295	2.28675e-08	1.1049e-06	3.098	0	5.907	2.309
TRINITY_DN27555_c0_g2	9.22164	0.792295	2.28675e-08	1.1049e-06	3.105	0	2.126	1.08
TRINITY_DN65109_c0_g1	9.22164	0.792295	2.28675e-08	1.1049e-06	3.105	0	1.063	7.563
TRINITY_DN91738_c0_g1	9.22164	0.792295	2.28675e-08	1.1049e-06	3.105	0	4.251	2.161
TRINITY_DN105092_c0_g1	9.20205	0.773648	2.56226e-08	1.2182e-06	3.063	0	5.242	2.132
TRINITY_DN106634_c0_g1	9.20205	0.773648	2.56226e-08	1.2182e-06	3.063	0	0	3.197
TRINITY_DN109613_c0_g1	9.20205	0.773648	2.56226e-08	1.2182e-06	3.063	0	6.291	5.329
TRINITY_DN124262_c0_g1	9.20205	0.773648	2.56226e-08	1.2182e-06	3.08	0	1.581	0.804
TRINITY_DN124488_c0_g1	9.20205	0.773648	2.56226e-08	1.2182e-06	3.063	0	4.194	6.395
TRINITY_DN132545_c0_g1	9.20205	0.773648	2.56226e-08	1.2182e-06	3.063	0	1.048	2.132
TRINITY_DN134086_c0_g1	9.20205	0.773648	2.56226e-08	1.2182e-06	3.063	0	4.194	0
TRINITY_DN139096_c0_g1	9.20205	0.773648	2.56226e-08	1.2182e-06	3.063	0	3.145	1.066
TRINITY_DN146996_c0_g1	9.20205	0.773648	2.56226e-08	1.2182e-06	3.063	0	2.097	0
TRINITY_DN147852_c0_g1	9.20205	0.773648	2.56226e-08	1.2182e-06	3.08	0	3.953	0
TRINITY_DN148133_c0_g1	9.20205	0.773648	2.56226e-08	1.2182e-06	3.063	0	0	10.658
TRINITY_DN152799_c0_g1	9.20205	0.773648	2.56226e-08	1.2182e-06	3.063	0	3.145	2.132
TRINITY_DN153321_c0_g1	9.20205	0.773648	2.56226e-08	1.2182e-06	3.08	0	2.372	8.036
TRINITY_DN157433_c0_g1	9.20205	0.773648	2.56226e-08	1.2182e-06	3.08	0	0.791	0
TRINITY_DN110469_c0_g1	9.18218	0.754757	2.87473e-08	1.35185e-06	3.022	0	3.102	0
TRINITY_DN111484_c0_g1	9.18218	0.754757	2.87473e-08	1.35185e-06	3.035	0	3.116	4.435
TRINITY_DN111548_c0_g1	9.18218	0.754757	2.87473e-08	1.35185e-06	3.022	0	2.068	0
TRINITY_DN122558_c0_g1	9.18218	0.754757	2.87473e-08	1.35185e-06	3.032	0	2.076	6.858
TRINITY_DN123004_c0_g1	9.18218	0.754757	2.87473e-08	1.35185e-06	3.008	0	0.713	0
TRINITY_DN123579_c0_g1	9.18218	0.754757	2.87473e-08	1.35185e-06	3.022	0	6.205	0
TRINITY_DN127129_c0_g1	9.18218	0.754757	2.87473e-08	1.35185e-06	3.035	0	2.493	2.534
TRINITY_DN133330_c0_g1	9.18218	0.754757	2.87473e-08	1.35185e-06	3.03	0	3.889	5.535
TRINITY_DN136957_c0_g1	9.18218	0.754757	2.87473e-08	1.35185e-06	3.035	0	1.558	4.064
TRINITY_DN142019_c0_g1	9.18218	0.754757	2.87473e-08	1.35185e-06	3.03	0	0.778	3.163
TRINITY_DN143293_c0_g1	9.18218	0.754757	2.87473e-08	1.35185e-06	3.022	0	6.205	1.051
TRINITY_DN148488_c0_g1	9.18218	0.754757	2.87473e-08	1.35185e-06	3.022	0	2.068	1.051
TRINITY_DN156789_c0_g1	9.18218	0.754757	2.87473e-08	1.35185e-06	3.022	0	2.068	3.154
TRINITY_DN159745_c0_g1	9.18218	0.754757	2.87473e-08	1.35185e-06	3.022	0	3.102	4.205
TRINITY_DN162899_c0_g1	9.18218	0.754757	2.87473e-08	1.35185e-06	3.03	0	4.667	0.791
TRINITY_DN170407_c0_g1	9.18218	0.754757	2.87473e-08	1.35185e-06	3.022	0	4.137	0
TRINITY_DN19179_c1_g1	9.18218	0.754757	2.87473e-08	1.35185e-06	3.035	0	3.116	5.068
TRINITY_DN51311_c0_g1	9.18218	0.754757	2.87473e-08	1.35185e-06	3.022	0	3.102	7.359
TRINITY_DN76518_c0_g1	9.18218	0.754757	2.87473e-08	1.35185e-06	3.039	0	3.12	6.344
TRINITY_DN85057_c0_g1	9.18218	0.754757	2.87473e-08	1.35185e-06	3.044	0	4.514	0.706
TRINITY_DN110326_c0_g1	9.16204	0.735616	3.22964e-08	1.49197e-06	2.98	0	11.22	1.037
TRINITY_DN114174_c0_g1	9.16204	0.735616	3.22964e-08	1.49197e-06	2.981	0	0	0.778
TRINITY_DN119507_c0_g1	9.16204	0.735616	3.22964e-08	1.49197e-06	2.98	0	1.02	5.184
TRINITY_DN123900_c0_g1	9.16204	0.735616	3.22964e-08	1.49197e-06	2.981	0	0.765	6.224
TRINITY_DN127743_c0_g1	9.16204	0.735616	3.22964e-08	1.49197e-06	2.98	0	3.06	5.184
TRINITY_DN131684_c0_g1	9.16204	0.735616	3.22964e-08	1.49197e-06	2.98	0	3.06	0
TRINITY_DN135604_c0_g1	9.16204	0.735616	3.22964e-08	1.49197e-06	2.981	0	1.224	0.622
TRINITY_DN158494_c0_g1	9.16204	0.735616	3.22964e-08	1.49197e-06	2.981	0	0	0.778
TRINITY_DN159044_c0_g1	9.16204	0.735616	3.22964e-08	1.49197e-06	2.98	0	6.12	1.037
TRINITY_DN160471_c0_g1	9.16204	0.735616	3.22964e-08	1.49197e-06	2.98	0	1.02	4.148
TRINITY_DN162526_c0_g1	9.16204	0.735616	3.22964e-08	1.49197e-06	2.976	0	4.074	0
TRINITY_DN163924_c0_g1	9.16204	0.735616	3.22964e-08	1.49197e-06	2.981	0	1.836	1.245
TRINITY_DN167920_c0_g1	9.16204	0.735616	3.22964e-08	1.49197e-06	2.981	0	1.224	0
TRINITY_DN38620_c1_g1	9.16204	0.735616	3.22964e-08	1.49197e-06	2.98	0	1.02	4.148
TRINITY_DN80175_c0_g1	9.16204	0.735616	3.22964e-08	1.49197e-06	2.98	0	5.1	4.148
TRINITY_DN91421_c0_g1	9.16204	0.735616	3.22964e-08	1.49197e-06	2.98	0	3.06	0
TRINITY_DN93094_c0_g1	9.16204	0.735616	3.22964e-08	1.49197e-06	2.98	0	3.06	8.295
TRINITY_DN97962_c0_g1	9.16204	0.735616	3.22964e-08	1.49197e-06	2.981	0	0	3.734
TRINITY_DN106813_c0_g1	9.14161	0.716218	3.63334e-08	1.65164e-06	2.933	0	6.775	2.296
TRINITY_DN111835_c0_g1	9.14161	0.716218	3.63334e-08	1.65164e-06	2.92	0	0.999	3.556
TRINITY_DN113233_c0_g1	9.14161	0.716218	3.63334e-08	1.65164e-06	2.921	0	1.125	2.667
TRINITY_DN122950_c0_g1	9.14161	0.716218	3.63334e-08	1.65164e-06	2.92	0	3.498	5.08
TRINITY_DN136053_c0_g1	9.14161	0.716218	3.63334e-08	1.65164e-06	2.939	0	0	2.045
TRINITY_DN136791_c0_g1	9.14161	0.716218	3.63334e-08	1.65164e-06	2.933	0	2.258	0
TRINITY_DN136929_c0_g1	9.14161	0.716218	3.63334e-08	1.65164e-06	2.92	0	2.998	1.016
TRINITY_DN143398_c0_g1	9.14161	0.716218	3.63334e-08	1.65164e-06	2.933	0	0.753	0.765
TRINITY_DN144628_c0_g1	9.14161	0.716218	3.63334e-08	1.65164e-06	2.933	0	0.753	0.765
TRINITY_DN152794_c0_g1	9.14161	0.716218	3.63334e-08	1.65164e-06	2.939	0	1.006	2.045
TRINITY_DN158630_c0_g1	9.14161	0.716218	3.63334e-08	1.65164e-06	2.928	0	4.209	0.611
TRINITY_DN62146_c0_g1	9.14161	0.716218	3.63334e-08	1.65164e-06	2.92	0	2.998	7.112
TRINITY_DN67851_c0_g1	9.14161	0.716218	3.63334e-08	1.65164e-06	2.939	0	12.07	6.135
TRINITY_DN73634_c0_g1	9.14161	0.716218	3.63334e-08	1.65164e-06	2.939	0	7.041	0
TRINITY_DN82485_c0_g1	9.14161	0.716218	3.63334e-08	1.65164e-06	2.923	0	0.546	0
TRINITY_DN113834_c0_g1	9.12089	0.696556	4.09326e-08	1.83388e-06	2.898	0	2.975	0
TRINITY_DN124216_c0_g1	9.12089	0.696556	4.09326e-08	1.83388e-06	2.885	0	6.664	6.774
TRINITY_DN130226_c0_g1	9.12089	0.696556	4.09326e-08	1.83388e-06	2.898	0	7.934	6.049
TRINITY_DN143551_c0_g1	9.12089	0.696556	4.09326e-08	1.83388e-06	2.898	0	1.984	3.025
TRINITY_DN147773_c0_g1	9.12089	0.696556	4.09326e-08	1.83388e-06	2.898	0	3.967	2.016
TRINITY_DN156043_c0_g1	9.12089	0.696556	4.09326e-08	1.83388e-06	2.885	0	2.221	0
TRINITY_DN156304_c0_g1	9.12089	0.696556	4.09326e-08	1.83388e-06	2.898	0	2.975	2.016
TRINITY_DN157143_c0_g1	9.12089	0.696556	4.09326e-08	1.83388e-06	2.885	0	0.74	0.753
TRINITY_DN159696_c0_g1	9.12089	0.696556	4.09326e-08	1.83388e-06	2.885	0	2.962	1.505
TRINITY_DN168137_c0_g1	9.12089	0.696556	4.09326e-08	1.83388e-06	2.885	0	2.221	0.753
TRINITY_DN171509_c0_g1	9.12089	0.696556	4.09326e-08	1.83388e-06	2.885	0	2.962	4.516
TRINITY_DN59607_c0_g1	9.12089	0.696556	4.09326e-08	1.83388e-06	2.898	0	3.967	6.049
TRINITY_DN81389_c0_g1	9.12089	0.696556	4.09326e-08	1.83388e-06	2.898	0	4.959	6.049
TRINITY_DN102600_c0_g1	9.09986	0.676623	4.61803e-08	2.03355e-06	2.857	0	3.911	0
TRINITY_DN115682_c0_g1	9.09986	0.676623	4.61803e-08	2.03355e-06	2.872	0	0.737	1.499
TRINITY_DN119760_c0_g1	9.09986	0.676623	4.61803e-08	2.03355e-06	2.875	0	4.133	2.401
TRINITY_DN122534_c0_g1	9.09986	0.676623	4.61803e-08	2.03355e-06	2.869	0	0.842	1.283
TRINITY_DN128591_c0_g1	9.09986	0.676623	4.61803e-08	2.03355e-06	2.857	0	2.933	0
TRINITY_DN136416_c0_g1	9.09986	0.676623	4.61803e-08	2.03355e-06	2.837	0	0.728	0
TRINITY_DN141770_c0_g1	9.09986	0.676623	4.61803e-08	2.03355e-06	2.837	0	2.184	0
TRINITY_DN143002_c0_g1	9.09986	0.676623	4.61803e-08	2.03355e-06	2.857	0	2.933	1.988
TRINITY_DN155171_c0_g1	9.09986	0.676623	4.61803e-08	2.03355e-06	2.875	0	2.362	0.6
TRINITY_DN155592_c0_g1	9.09986	0.676623	4.61803e-08	2.03355e-06	2.866	0	2.452	0.997
TRINITY_DN164555_c0_g1	9.09986	0.676623	4.61803e-08	2.03355e-06	2.875	0	1.771	4.802
TRINITY_DN167100_c0_g1	9.09986	0.676623	4.61803e-08	2.03355e-06	2.837	0	5.097	4.442
TRINITY_DN168545_c0_g1	9.09986	0.676623	4.61803e-08	2.03355e-06	2.857	0	1.956	1.988
TRINITY_DN168757_c0_g1	9.09986	0.676623	4.61803e-08	2.03355e-06	2.857	0	0	2.982
TRINITY_DN170309_c0_g1	9.09986	0.676623	4.61803e-08	2.03355e-06	2.857	0	4.889	0
TRINITY_DN50735_c0_g1	9.09986	0.676623	4.61803e-08	2.03355e-06	2.837	0	6.553	2.221
TRINITY_DN68863_c0_g1	9.09986	0.676623	4.61803e-08	2.03355e-06	2.837	0	2.913	3.701
TRINITY_DN86623_c0_g1	9.09986	0.676623	4.61803e-08	2.03355e-06	2.875	0	1.64	0
TRINITY_DN92158_c0_g1	9.09986	0.676623	4.61803e-08	2.03355e-06	2.837	0	1.456	11.844
TRINITY_DN99378_c0_g1	9.09986	0.676623	4.61803e-08	2.03355e-06	2.857	0	1.956	3.976
TRINITY_DN108692_c0_g1	9.07853	0.65641	5.21778e-08	2.26849e-06	2.822	0	0.322	0.654
TRINITY_DN119415_c0_g1	9.07853	0.65641	5.21778e-08	2.26849e-06	2.824	0	1.739	1.179
TRINITY_DN127504_c0_g1	9.07853	0.65641	5.21778e-08	2.26849e-06	2.824	0	1.45	0.491
TRINITY_DN130477_c0_g1	9.07853	0.65641	5.21778e-08	2.26849e-06	2.816	0	4.819	1.96
TRINITY_DN139550_c0_g1	9.07853	0.65641	5.21778e-08	2.26849e-06	2.824	0	3.479	0.589
TRINITY_DN143800_c0_g1	9.07853	0.65641	5.21778e-08	2.26849e-06	2.812	0	3.368	0.489
TRINITY_DN150575_c0_g1	9.07853	0.65641	5.21778e-08	2.26849e-06	2.812	0	4.33	0.489
TRINITY_DN157195_c0_g1	9.07853	0.65641	5.21778e-08	2.26849e-06	2.815	0	1.626	0
TRINITY_DN157663_c0_g1	9.07853	0.65641	5.21778e-08	2.26849e-06	2.816	0	5.783	0.98
TRINITY_DN159220_c0_g1	9.07853	0.65641	5.21778e-08	2.26849e-06	2.816	0	5.783	0.98
TRINITY_DN163575_c0_g1	9.07853	0.65641	5.21778e-08	2.26849e-06	2.816	0	5.783	4.899
TRINITY_DN56374_c0_g1	9.07853	0.65641	5.21778e-08	2.26849e-06	2.824	0	0.966	0.982
TRINITY_DN76065_c0_g1	9.07853	0.65641	5.21778e-08	2.26849e-06	2.822	0	1.931	2.945
TRINITY_DN78048_c0_g1	9.07853	0.65641	5.21778e-08	2.26849e-06	2.811	0	2.525	2.2
TRINITY_DN82379_c0_g1	9.07853	0.65641	5.21778e-08	2.26849e-06	2.824	0	1.739	4.126
TRINITY_DN116323_c0_g1	4.32194	3.22643	5.67333e-08	2.46575e-06	16.663	0.819	2.566	8.696
TRINITY_DN100319_c0_g1	9.05688	0.635911	5.90433e-08	2.51543e-06	2.769	0	1.264	0
TRINITY_DN109042_c0_g1	9.05688	0.635911	5.90433e-08	2.51543e-06	2.79	0	3.58	0.728
TRINITY_DN113581_c0_g1	9.05688	0.635911	5.90433e-08	2.51543e-06	2.759	0	0.472	0.48
TRINITY_DN118721_c0_g1	9.05688	0.635911	5.90433e-08	2.51543e-06	2.79	0	3.58	0
TRINITY_DN132856_c0_g1	9.05688	0.635911	5.90433e-08	2.51543e-06	2.79	0	5.728	0
TRINITY_DN136169_c0_g1	9.05688	0.635911	5.90433e-08	2.51543e-06	2.776	0	2.85	0
TRINITY_DN140744_c0_g1	9.05688	0.635911	5.90433e-08	2.51543e-06	2.773	0	4.555	0
TRINITY_DN143515_c0_g1	9.05688	0.635911	5.90433e-08	2.51543e-06	2.776	0	1.9	0
TRINITY_DN148180_c0_g1	9.05688	0.635911	5.90433e-08	2.51543e-06	2.776	0	2.85	6.76
TRINITY_DN155770_c0_g1	9.05688	0.635911	5.90433e-08	2.51543e-06	2.79	0	4.296	2.912
TRINITY_DN158537_c0_g1	9.05688	0.635911	5.90433e-08	2.51543e-06	2.79	0	0.716	10.191
TRINITY_DN159453_c0_g1	9.05688	0.635911	5.90433e-08	2.51543e-06	2.773	0	3.416	0
TRINITY_DN159476_c0_g1	9.05688	0.635911	5.90433e-08	2.51543e-06	2.776	0	7.6	0
TRINITY_DN168982_c0_g1	9.05688	0.635911	5.90433e-08	2.51543e-06	2.776	0	4.75	7.726
TRINITY_DN170166_c0_g1	9.05688	0.635911	5.90433e-08	2.51543e-06	2.773	0	1.139	1.736
TRINITY_DN170766_c0_g1	9.05688	0.635911	5.90433e-08	2.51543e-06	2.776	0	1.9	0
TRINITY_DN171335_c0_g1	9.05688	0.635911	5.90433e-08	2.51543e-06	2.776	0	6.65	3.863
TRINITY_DN50056_c0_g1	9.05688	0.635911	5.90433e-08	2.51543e-06	2.776	0	3.8	13.521
TRINITY_DN51582_c0_g1	9.05688	0.635911	5.90433e-08	2.51543e-06	2.79	0	0.716	5.095
TRINITY_DN55637_c0_g1	9.05688	0.635911	5.90433e-08	2.51543e-06	2.769	0	1.579	0.642
TRINITY_DN69430_c0_g1	9.05688	0.635911	5.90433e-08	2.51543e-06	2.773	0	1.708	8.103
TRINITY_DN72768_c0_g1	9.05688	0.635911	5.90433e-08	2.51543e-06	2.759	0	0.944	2.399
TRINITY_DN92556_c0_g1	9.05688	0.635911	5.90433e-08	2.51543e-06	2.769	0	0.948	0
TRINITY_DN96786_c0_g1	9.05688	0.635911	5.90433e-08	2.51543e-06	2.776	0	2.85	2.897
TRINITY_DN53078_c0_g1	4.26025	3.42768	6.27823e-08	2.67387e-06	19.138	0.991	3.102	0
TRINITY_DN165576_c0_g1	4.50435	2.55281	6.43064e-08	2.73791e-06	10.469	0.448	3.038	0
TRINITY_DN105575_c0_g1	9.03489	0.615116	6.69157e-08	2.80609e-06	2.743	0	6.336	3.578
TRINITY_DN106756_c0_g1	9.03489	0.615116	6.69157e-08	2.80609e-06	2.736	0	3.745	0
TRINITY_DN113490_c0_g1	9.03489	0.615116	6.69157e-08	2.80609e-06	2.736	0	1.872	0
TRINITY_DN113555_c0_g1	9.03489	0.615116	6.69157e-08	2.80609e-06	2.736	0	4.681	0
TRINITY_DN116078_c0_g1	9.03489	0.615116	6.69157e-08	2.80609e-06	2.743	0	0.704	0.716
TRINITY_DN123706_c0_g1	9.03489	0.615116	6.69157e-08	2.80609e-06	2.736	0	0.936	4.759
TRINITY_DN123891_c0_g1	9.03489	0.615116	6.69157e-08	2.80609e-06	2.722	0	1.118	0
TRINITY_DN125221_c0_g1	9.03489	0.615116	6.69157e-08	2.80609e-06	2.709	0	4.173	9.898
TRINITY_DN130862_c0_g1	9.03489	0.615116	6.69157e-08	2.80609e-06	2.743	0	0.704	0.716
TRINITY_DN142156_c0_g1	9.03489	0.615116	6.69157e-08	2.80609e-06	2.743	0	2.816	0
TRINITY_DN146553_c0_g1	9.03489	0.615116	6.69157e-08	2.80609e-06	2.722	0	0	0.568
TRINITY_DN148370_c0_g1	9.03489	0.615116	6.69157e-08	2.80609e-06	2.709	0	9.736	2.828
TRINITY_DN149595_c0_g1	9.03489	0.615116	6.69157e-08	2.80609e-06	2.731	0	0.935	0.95
TRINITY_DN149694_c0_g1	9.03489	0.615116	6.69157e-08	2.80609e-06	2.722	0	1.677	0
TRINITY_DN151985_c0_g1	9.03489	0.615116	6.69157e-08	2.80609e-06	2.722	0	3.354	0
TRINITY_DN155483_c0_g1	9.03489	0.615116	6.69157e-08	2.80609e-06	2.722	0	1.258	0
TRINITY_DN158507_c0_g1	9.03489	0.615116	6.69157e-08	2.80609e-06	2.743	0	4.224	3.578
TRINITY_DN164937_c0_g1	9.03489	0.615116	6.69157e-08	2.80609e-06	2.718	0	2.17	1.891
TRINITY_DN169929_c0_g1	9.03489	0.615116	6.69157e-08	2.80609e-06	2.736	0	1.872	0
TRINITY_DN49571_c0_g1	9.03489	0.615116	6.69157e-08	2.80609e-06	2.736	0	9.362	5.711
TRINITY_DN52305_c0_g1	4.44252	2.61696	7.59091e-08	3.14289e-06	10.911	0.488	5.602	0
TRINITY_DN109332_c0_g1	9.01257	0.594018	7.59584e-08	3.14289e-06	2.696	0	3.46	1.407
TRINITY_DN113013_c0_g1	9.01257	0.594018	7.59584e-08	3.14289e-06	2.696	0	2.768	0
TRINITY_DN121470_c0_g1	9.01257	0.594018	7.59584e-08	3.14289e-06	2.706	0	1.853	0
TRINITY_DN134442_c0_g1	9.01257	0.594018	7.59584e-08	3.14289e-06	2.668	0	2.739	1.238
TRINITY_DN136585_c0_g1	9.01257	0.594018	7.59584e-08	3.14289e-06	2.672	0	0.549	0
TRINITY_DN138520_c0_g1	9.01257	0.594018	7.59584e-08	3.14289e-06	2.696	0	1.845	0
TRINITY_DN142568_c0_g1	9.01257	0.594018	7.59584e-08	3.14289e-06	2.696	0	2.076	5.629
TRINITY_DN145424_c0_g1	9.01257	0.594018	7.59584e-08	3.14289e-06	2.696	0	1.845	0
TRINITY_DN147959_c0_g1	9.01257	0.594018	7.59584e-08	3.14289e-06	2.696	0	6.458	0
TRINITY_DN161012_c0_g1	9.01257	0.594018	7.59584e-08	3.14289e-06	2.696	0	4.613	0
TRINITY_DN161824_c0_g1	9.01257	0.594018	7.59584e-08	3.14289e-06	2.696	0	8.303	0
TRINITY_DN167562_c0_g1	9.01257	0.594018	7.59584e-08	3.14289e-06	2.696	0	3.46	2.814
TRINITY_DN167899_c0_g1	9.01257	0.594018	7.59584e-08	3.14289e-06	2.696	0	1.845	0
TRINITY_DN42207_c0_g1	9.01257	0.594018	7.59584e-08	3.14289e-06	2.672	0	3.841	1.116
TRINITY_DN81961_c0_g1	9.01257	0.594018	7.59584e-08	3.14289e-06	2.696	0	1.845	8.441
TRINITY_DN82018_c0_g1	9.01257	0.594018	7.59584e-08	3.14289e-06	2.696	0	4.153	0
TRINITY_DN91331_c0_g1	9.01257	0.594018	7.59584e-08	3.14289e-06	2.696	0	1.845	1.876
TRINITY_DN94322_c0_g1	9.01257	0.594018	7.59584e-08	3.14289e-06	2.687	0	0	0
TRINITY_DN122123_c0_g1	8.98989	0.572607	8.63636e-08	3.53728e-06	2.656	0	0.909	1.848
TRINITY_DN129947_c0_g1	8.98989	0.572607	8.63636e-08	3.53728e-06	2.65	0	5.442	1.383
TRINITY_DN138976_c1_g1	8.98989	0.572607	8.63636e-08	3.53728e-06	2.656	0	0.909	9.24
TRINITY_DN141272_c0_g1	8.98989	0.572607	8.63636e-08	3.53728e-06	2.656	0	0	2.772
TRINITY_DN147449_c0_g1	8.98989	0.572607	8.63636e-08	3.53728e-06	2.656	0	3.636	0
TRINITY_DN147651_c0_g1	8.98989	0.572607	8.63636e-08	3.53728e-06	2.65	0	0.68	0
TRINITY_DN153275_c0_g1	8.98989	0.572607	8.63636e-08	3.53728e-06	2.657	0	1.637	0.555
TRINITY_DN156571_c0_g1	8.98989	0.572607	8.63636e-08	3.53728e-06	2.656	0	7.272	2.772
TRINITY_DN157198_c0_g1	8.98989	0.572607	8.63636e-08	3.53728e-06	2.655	0	0.454	0
TRINITY_DN159915_c0_g1	8.98989	0.572607	8.63636e-08	3.53728e-06	2.633	0	0	0.749
TRINITY_DN167595_c0_g1	8.98989	0.572607	8.63636e-08	3.53728e-06	2.656	0	2.727	3.696
TRINITY_DN170132_c0_g1	8.98989	0.572607	8.63636e-08	3.53728e-06	2.656	0	3.636	1.848
TRINITY_DN171093_c0_g1	8.98989	0.572607	8.63636e-08	3.53728e-06	2.656	0	1.818	2.772
TRINITY_DN93328_c0_g1	8.98989	0.572607	8.63636e-08	3.53728e-06	2.656	0	4.545	3.696
TRINITY_DN152625_c0_g1	4.20271	3.31286	9.45125e-08	3.86986e-06	17.634	0.964	6.035	11.248
TRINITY_DN113946_c0_g1	8.96685	0.550874	9.83586e-08	3.98824e-06	2.605	0	4.012	6.118
TRINITY_DN11919_c0_g1	8.96685	0.550874	9.83586e-08	3.98824e-06	2.605	0	1.337	40.328
TRINITY_DN132393_c0_g1	8.96685	0.550874	9.83586e-08	3.98824e-06	2.619	0	2.39	0.304
TRINITY_DN141069_c0_g1	8.96685	0.550874	9.83586e-08	3.98824e-06	2.605	0	4.012	2.039
TRINITY_DN143681_c0_g1	8.96685	0.550874	9.83586e-08	3.98824e-06	2.623	0	2.693	0
TRINITY_DN156851_c0_g1	8.96685	0.550874	9.83586e-08	3.98824e-06	2.616	0	5.373	3.641
TRINITY_DN158769_c0_g1	8.96685	0.550874	9.83586e-08	3.98824e-06	2.59	0	7.978	5.407
TRINITY_DN158815_c0_g1	8.96685	0.550874	9.83586e-08	3.98824e-06	2.62	0	4.035	1.367
TRINITY_DN168682_c0_g1	8.96685	0.550874	9.83586e-08	3.98824e-06	2.605	0	6.686	1.359
TRINITY_DN79672_c0_g1	8.96685	0.550874	9.83586e-08	3.98824e-06	2.604	0	2.674	4.418
TRINITY_DN80427_c0_g1	8.96685	0.550874	9.83586e-08	3.98824e-06	2.59	0	6.649	21.629
TRINITY_DN86422_c0_g1	8.96685	0.550874	9.83586e-08	3.98824e-06	2.59	0	6.649	5.407
TRINITY_DN60243_c0_g1	4.51689	2.28298	1.04357e-07	4.2289e-06	8.645	0.381	2.116	0.51
TRINITY_DN106016_c0_g1	4.18196	3.29334	1.07127e-07	4.33983e-06	17.387	0.95	7.934	3.025
TRINITY_DN101597_c0_g1	8.94344	0.52881	1.12212e-07	4.48465e-06	2.56	0	5.257	0
TRINITY_DN103488_c0_g1	8.94344	0.52881	1.12212e-07	4.48465e-06	2.577	0	0	2.69
TRINITY_DN105825_c0_g1	8.94344	0.52881	1.12212e-07	4.48465e-06	2.577	0	1.764	1.793
TRINITY_DN111671_c0_g1	8.94344	0.52881	1.12212e-07	4.48465e-06	2.555	0	2.624	0.445
TRINITY_DN111900_c0_g1	8.94344	0.52881	1.12212e-07	4.48465e-06	2.577	0	2.646	2.69
TRINITY_DN112817_c0_g1	8.94344	0.52881	1.12212e-07	4.48465e-06	2.555	0	0.875	0.889
TRINITY_DN121441_c0_g1	8.94344	0.52881	1.12212e-07	4.48465e-06	2.56	0	2.628	0
TRINITY_DN123441_c0_g1	8.94344	0.52881	1.12212e-07	4.48465e-06	2.565	0	1.053	0
TRINITY_DN127333_c0_g1	8.94344	0.52881	1.12212e-07	4.48465e-06	2.555	0	0	0
TRINITY_DN132180_c0_g1	8.94344	0.52881	1.12212e-07	4.48465e-06	2.56	0	2.628	0
TRINITY_DN132204_c0_g1	8.94344	0.52881	1.12212e-07	4.48465e-06	2.56	0	1.314	0
TRINITY_DN132731_c0_g1	8.94344	0.52881	1.12212e-07	4.48465e-06	2.56	0	3.285	7.348
TRINITY_DN142951_c0_g1	8.94344	0.52881	1.12212e-07	4.48465e-06	2.571	0	2.347	0.298
TRINITY_DN147977_c0_g1	8.94344	0.52881	1.12212e-07	4.48465e-06	2.555	0	0.875	2.667
TRINITY_DN148296_c0_g1	8.94344	0.52881	1.12212e-07	4.48465e-06	2.545	0	0.95	1.208
TRINITY_DN155829_c0_g1	8.94344	0.52881	1.12212e-07	4.48465e-06	2.555	0	1.749	0
TRINITY_DN157228_c0_g1	8.94344	0.52881	1.12212e-07	4.48465e-06	2.556	0	2.249	0
TRINITY_DN158202_c0_g1	8.94344	0.52881	1.12212e-07	4.48465e-06	2.555	0	2.186	0
TRINITY_DN158538_c0_g1	8.94344	0.52881	1.12212e-07	4.48465e-06	2.571	0	0.587	0.895
TRINITY_DN159973_c0_g1	8.94344	0.52881	1.12212e-07	4.48465e-06	2.577	0	5.292	0
TRINITY_DN171285_c0_g1	8.94344	0.52881	1.12212e-07	4.48465e-06	2.577	0	6.174	0
TRINITY_DN62296_c0_g1	8.94344	0.52881	1.12212e-07	4.48465e-06	2.543	0	2.211	0.589
TRINITY_DN70388_c0_g1	8.94344	0.52881	1.12212e-07	4.48465e-06	2.56	0	6.571	3.34
TRINITY_DN77407_c0_g1	8.94344	0.52881	1.12212e-07	4.48465e-06	2.565	0	2.897	0
TRINITY_DN116596_c0_g1	4.62208	2.03157	1.17104e-07	4.67877e-06	7.248	0.297	0.62	0.315
TRINITY_DN104232_c0_g1	8.91964	0.506402	1.28242e-07	4.99244e-06	2.515	0	1.937	0.656
TRINITY_DN105705_c0_g1	8.91964	0.506402	1.28242e-07	4.99244e-06	2.508	0	2.575	1.309
TRINITY_DN108747_c0_g1	8.91964	0.506402	1.28242e-07	4.99244e-06	2.527	0	4.67	0
TRINITY_DN109320_c0_g1	8.91964	0.506402	1.28242e-07	4.99244e-06	2.515	0	2.583	2.626
TRINITY_DN109555_c0_g1	8.91964	0.506402	1.28242e-07	4.99244e-06	2.502	0	6.421	6.528
TRINITY_DN110088_c0_g1	8.91964	0.506402	1.28242e-07	4.99244e-06	2.499	0	1.711	3.478
TRINITY_DN112767_c0_g1	8.91964	0.506402	1.28242e-07	4.99244e-06	2.538	0	2.606	7.065
TRINITY_DN112895_c0_g1	8.91964	0.506402	1.28242e-07	4.99244e-06	2.538	0	3.475	1.766
TRINITY_DN113859_c0_g1	8.91964	0.506402	1.28242e-07	4.99244e-06	2.527	0	2.594	0.528
TRINITY_DN120801_c0_g1	8.91964	0.506402	1.28242e-07	4.99244e-06	2.508	0	1.609	0.982
TRINITY_DN122337_c0_g1	8.91964	0.506402	1.28242e-07	4.99244e-06	2.502	0	2.568	3.917
TRINITY_DN123460_c0_g1	8.91964	0.506402	1.28242e-07	4.99244e-06	2.499	0	1.711	0
TRINITY_DN123754_c0_g1	8.91964	0.506402	1.28242e-07	4.99244e-06	2.499	0	0.855	6.087
TRINITY_DN133462_c0_g1	8.91964	0.506402	1.28242e-07	4.99244e-06	2.499	0	5.132	2.609
TRINITY_DN134530_c0_g1	8.91964	0.506402	1.28242e-07	4.99244e-06	2.499	0	5.132	0
TRINITY_DN135085_c0_g1	8.91964	0.506402	1.28242e-07	4.99244e-06	2.507	0	1.716	3.052
TRINITY_DN141758_c0_g1	8.91964	0.506402	1.28242e-07	4.99244e-06	2.507	0	2.145	0
TRINITY_DN143759_c0_g1	8.91964	0.506402	1.28242e-07	4.99244e-06	2.502	0	3.853	1.306
TRINITY_DN144750_c0_g1	8.91964	0.506402	1.28242e-07	4.99244e-06	2.538	0	0.869	4.415
TRINITY_DN146941_c0_g1	8.91964	0.506402	1.28242e-07	4.99244e-06	2.538	0	11.292	1.766
TRINITY_DN147433_c0_g1	8.91964	0.506402	1.28242e-07	4.99244e-06	2.499	0	3.422	0.87
TRINITY_DN147438_c0_g1	8.91964	0.506402	1.28242e-07	4.99244e-06	2.502	0	5.137	2.611
TRINITY_DN151097_c0_g1	8.91964	0.506402	1.28242e-07	4.99244e-06	2.531	0	12.994	26.419
TRINITY_DN154150_c0_g1	8.91964	0.506402	1.28242e-07	4.99244e-06	2.502	0	1.284	3.917
TRINITY_DN155788_c0_g1	8.91964	0.506402	1.28242e-07	4.99244e-06	2.527	0	2.594	2.638
TRINITY_DN156161_c0_g1	8.91964	0.506402	1.28242e-07	4.99244e-06	2.499	0	0.855	3.478
TRINITY_DN156186_c0_g1	8.91964	0.506402	1.28242e-07	4.99244e-06	2.499	0	0	6.087
TRINITY_DN158559_c0_g1	8.91964	0.506402	1.28242e-07	4.99244e-06	2.502	0	2.568	2.611
TRINITY_DN163023_c0_g1	8.91964	0.506402	1.28242e-07	4.99244e-06	2.502	0	11.558	2.611
TRINITY_DN164470_c0_g1	8.91964	0.506402	1.28242e-07	4.99244e-06	2.527	0	3.113	0
TRINITY_DN165253_c0_g1	8.91964	0.506402	1.28242e-07	4.99244e-06	2.499	0	7.699	3.478
TRINITY_DN165351_c0_g1	8.91964	0.506402	1.28242e-07	4.99244e-06	2.538	0	0.869	7.065
TRINITY_DN165419_c0_g1	8.91964	0.506402	1.28242e-07	4.99244e-06	2.538	0	0.869	5.298
TRINITY_DN166555_c0_g1	8.91964	0.506402	1.28242e-07	4.99244e-06	2.538	0	3.475	1.766
TRINITY_DN170646_c0_g1	8.91964	0.506402	1.28242e-07	4.99244e-06	2.499	0	7.699	0
TRINITY_DN171075_c0_g1	8.91964	0.506402	1.28242e-07	4.99244e-06	2.538	0	2.606	1.766
TRINITY_DN171168_c0_g1	8.91964	0.506402	1.28242e-07	4.99244e-06	2.502	0	3.853	2.611
TRINITY_DN39826_c0_g1	8.91964	0.506402	1.28242e-07	4.99244e-06	2.515	0	3.874	9.189
TRINITY_DN49063_c0_g1	8.91964	0.506402	1.28242e-07	4.99244e-06	2.507	0	2.574	2.18
TRINITY_DN53171_c0_g2	8.91964	0.506402	1.28242e-07	4.99244e-06	2.499	0	5.132	6.087
TRINITY_DN72757_c0_g1	8.91964	0.506402	1.28242e-07	4.99244e-06	2.503	0	1.445	1.143
TRINITY_DN72906_c0_g1	8.91964	0.506402	1.28242e-07	4.99244e-06	2.502	0	2.568	3.917
TRINITY_DN73541_c0_g1	8.91964	0.506402	1.28242e-07	4.99244e-06	2.507	0	2.574	1.869
TRINITY_DN82620_c0_g1	8.91964	0.506402	1.28242e-07	4.99244e-06	2.519	0	0.647	0.438
TRINITY_DN87718_c0_g1	8.91964	0.506402	1.28242e-07	4.99244e-06	2.527	0	6.227	0
TRINITY_DN67832_c0_g1	4.69112	1.88292	1.28782e-07	5.01198e-06	6.541	0.257	8.819	0.545
TRINITY_DN74083_c0_g1	4.19717	3.03605	1.34237e-07	5.22279e-06	14.536	0.794	6.633	16.015
TRINITY_DN121258_c0_g1	8.89545	0.483642	1.46828e-07	5.62424e-06	2.461	0	3.369	2.569
TRINITY_DN122937_c0_g1	8.89545	0.483642	1.46828e-07	5.62424e-06	2.472	0	2.538	0
TRINITY_DN133851_c0_g1	8.89545	0.483642	1.46828e-07	5.62424e-06	2.472	0	2.538	1.29
TRINITY_DN137360_c0_g1	8.89545	0.483642	1.46828e-07	5.62424e-06	2.471	0	2.537	1.29
TRINITY_DN141796_c0_g1	8.89545	0.483642	1.46828e-07	5.62424e-06	2.48	0	0.509	0.518
TRINITY_DN148262_c0_g1	8.89545	0.483642	1.46828e-07	5.62424e-06	2.461	0	0	2.569
TRINITY_DN154031_c0_g1	8.89545	0.483642	1.46828e-07	5.62424e-06	2.472	0	3.807	0
TRINITY_DN156745_c0_g1	8.89545	0.483642	1.46828e-07	5.62424e-06	2.472	0	6.346	0
TRINITY_DN156879_c0_g1	8.89545	0.483642	1.46828e-07	5.62424e-06	2.461	0	3.369	0
TRINITY_DN158171_c0_g1	8.89545	0.483642	1.46828e-07	5.62424e-06	2.472	0	0.793	0.161
TRINITY_DN159383_c0_g1	8.89545	0.483642	1.46828e-07	5.62424e-06	2.472	0	1.269	9.031
TRINITY_DN165761_c0_g1	8.89545	0.483642	1.46828e-07	5.62424e-06	2.472	0	0	5.161
TRINITY_DN169686_c0_g1	8.89545	0.483642	1.46828e-07	5.62424e-06	2.461	0	5.053	10.274
TRINITY_DN169998_c0_g1	8.89545	0.483642	1.46828e-07	5.62424e-06	2.48	0	1.018	5.177
TRINITY_DN49015_c0_g1	8.89545	0.483642	1.46828e-07	5.62424e-06	2.461	0	2.527	3.425
TRINITY_DN58111_c0_g1	8.89545	0.483642	1.46828e-07	5.62424e-06	2.472	0	1.269	18.063
TRINITY_DN78509_c0_g1	8.89545	0.483642	1.46828e-07	5.62424e-06	2.472	0	5.077	3.871
TRINITY_DN91167_c0_g1	8.89545	0.483642	1.46828e-07	5.62424e-06	2.472	0	7.615	5.161
TRINITY_DN92199_c0_g1	8.89545	0.483642	1.46828e-07	5.62424e-06	2.472	0	7.615	0
TRINITY_DN131220_c0_g1	4.08482	3.43055	1.55238e-07	5.94299e-06	19.041	1.102	4.6	0
TRINITY_DN27078_c0_g1	4.08482	3.43055	1.55238e-07	5.94299e-06	19.041	1.102	9.2	33.903
TRINITY_DN62575_c0_g1	4.56253	1.97553	1.66562e-07	6.32978e-06	6.958	0.306	2.249	0.244
TRINITY_DN112919_c0_g1	8.87084	0.460518	1.6842e-07	6.32978e-06	2.428	0	4.362	1.901
TRINITY_DN112966_c0_g1	8.87084	0.460518	1.6842e-07	6.32978e-06	2.434	0	8.495	0
TRINITY_DN133209_c0_g1	8.87084	0.460518	1.6842e-07	6.32978e-06	2.428	0	3.116	0
TRINITY_DN133680_c0_g1	8.87084	0.460518	1.6842e-07	6.32978e-06	2.428	0	3.116	0.634
TRINITY_DN135177_c0_g1	8.87084	0.460518	1.6842e-07	6.32978e-06	2.443	0	5.016	2.55
TRINITY_DN141594_c0_g1	8.87084	0.460518	1.6842e-07	6.32978e-06	2.443	0	10.033	5.1
TRINITY_DN141971_c0_g1	8.87084	0.460518	1.6842e-07	6.32978e-06	2.423	0	4.975	6.743
TRINITY_DN144872_c0_g1	8.87084	0.460518	1.6842e-07	6.32978e-06	2.443	0	5.016	2.55
TRINITY_DN144879_c0_g1	8.87084	0.460518	1.6842e-07	6.32978e-06	2.428	0	2.493	0
TRINITY_DN145617_c0_g1	8.87084	0.460518	1.6842e-07	6.32978e-06	2.455	0	2.714	1.971
TRINITY_DN146445_c0_g1	8.87084	0.460518	1.6842e-07	6.32978e-06	2.443	0	10.033	2.55
TRINITY_DN147569_c0_g1	8.87084	0.460518	1.6842e-07	6.32978e-06	2.443	0	5.016	7.649
TRINITY_DN148426_c0_g1	8.87084	0.460518	1.6842e-07	6.32978e-06	2.434	0	1.999	0
TRINITY_DN158035_c0_g1	8.87084	0.460518	1.6842e-07	6.32978e-06	2.434	0	0.999	1.524
TRINITY_DN161434_c0_g1	8.87084	0.460518	1.6842e-07	6.32978e-06	2.423	0	5.804	9.272
TRINITY_DN35784_c0_g1	8.87084	0.460518	1.6842e-07	6.32978e-06	2.443	0	16.303	0
TRINITY_DN81761_c0_g1	8.87084	0.460518	1.6842e-07	6.32978e-06	2.428	0	1.87	6.335
TRINITY_DN92800_c0_g1	8.87084	0.460518	1.6842e-07	6.32978e-06	2.423	0	4.146	0
TRINITY_DN46792_c0_g1	4.17462	2.85718	1.86013e-07	6.98509e-06	12.803	0.698	7.732	4.18
TRINITY_DN59317_c0_g1	4.07846	3.25682	1.87992e-07	7.05743e-06	16.888	0.977	8.16	8.295
TRINITY_DN100951_c0_g1	8.8458	0.437017	1.93558e-07	7.13606e-06	2.414	0	3.717	2.519
TRINITY_DN105024_c0_g1	8.8458	0.437017	1.93558e-07	7.13606e-06	2.414	0	3.717	12.597
TRINITY_DN106023_c0_g1	8.8458	0.437017	1.93558e-07	7.13606e-06	2.385	0	6.122	1.867
TRINITY_DN109495_c0_g1	8.8458	0.437017	1.93558e-07	7.13606e-06	2.413	0	1.062	0
TRINITY_DN112088_c0_g1	8.8458	0.437017	1.93558e-07	7.13606e-06	2.385	0	6.121	1.244
TRINITY_DN113163_c0_g1	8.8458	0.437017	1.93558e-07	7.13606e-06	2.385	0	1.836	5.601
TRINITY_DN115860_c0_g1	8.8458	0.437017	1.93558e-07	7.13606e-06	2.385	0	7.345	16.178
TRINITY_DN117550_c0_g1	8.8458	0.437017	1.93558e-07	7.13606e-06	2.385	0	2.449	1.659
TRINITY_DN123321_c0_g1	8.8458	0.437017	1.93558e-07	7.13606e-06	2.385	0	12.241	0
TRINITY_DN129320_c0_g1	8.8458	0.437017	1.93558e-07	7.13606e-06	2.414	0	3.717	0
TRINITY_DN132371_c0_g1	8.8458	0.437017	1.93558e-07	7.13606e-06	2.385	0	3.061	6.223
TRINITY_DN134035_c0_g1	8.8458	0.437017	1.93558e-07	7.13606e-06	2.385	0	7.345	4.978
TRINITY_DN136282_c0_g1	8.8458	0.437017	1.93558e-07	7.13606e-06	2.385	0	4.896	7.467
TRINITY_DN136429_c0_g1	8.8458	0.437017	1.93558e-07	7.13606e-06	2.414	0	1.239	2.519
TRINITY_DN138704_c0_g1	8.8458	0.437017	1.93558e-07	7.13606e-06	2.385	0	2.449	2.489
TRINITY_DN146839_c0_g1	8.8458	0.437017	1.93558e-07	7.13606e-06	2.414	0	9.913	0
TRINITY_DN148226_c0_g1	8.8458	0.437017	1.93558e-07	7.13606e-06	2.385	0	3.061	0
TRINITY_DN148355_c0_g1	8.8458	0.437017	1.93558e-07	7.13606e-06	2.385	0	3.672	0
TRINITY_DN157262_c0_g1	8.8458	0.437017	1.93558e-07	7.13606e-06	2.413	0	1.77	0
TRINITY_DN157363_c0_g1	8.8458	0.437017	1.93558e-07	7.13606e-06	2.388	0	1.471	3.489
TRINITY_DN158783_c0_g1	8.8458	0.437017	1.93558e-07	7.13606e-06	2.414	0	2.478	10.077
TRINITY_DN158804_c0_g1	8.8458	0.437017	1.93558e-07	7.13606e-06	2.385	0	3.672	0
TRINITY_DN159986_c0_g1	8.8458	0.437017	1.93558e-07	7.13606e-06	2.385	0	0.816	0.83
TRINITY_DN164668_c0_g1	8.8458	0.437017	1.93558e-07	7.13606e-06	2.414	0	4.956	1.26
TRINITY_DN170063_c0_g1	8.8458	0.437017	1.93558e-07	7.13606e-06	2.385	0	0	6.222
TRINITY_DN74377_c0_g1	8.8458	0.437017	1.93558e-07	7.13606e-06	2.385	0	8.162	3.319
TRINITY_DN71698_c0_g1	4.20447	2.70804	1.96535e-07	7.24382e-06	11.532	0.597	3.739	5.068
TRINITY_DN102110_c0_g1	8.82032	0.413127	2.22885e-07	8.04419e-06	2.347	0	5.623	1.633
TRINITY_DN112396_c0_g1	8.82032	0.413127	2.22885e-07	8.04419e-06	2.347	0	3.213	5.716
TRINITY_DN112415_c0_g1	8.82032	0.413127	2.22885e-07	8.04419e-06	2.347	0	4.016	0.817
TRINITY_DN113492_c0_g1	8.82032	0.413127	2.22885e-07	8.04419e-06	2.355	0	3.628	0
TRINITY_DN113507_c0_g1	8.82032	0.413127	2.22885e-07	8.04419e-06	2.347	0	1.607	0.817
TRINITY_DN113940_c0_g1	8.82032	0.413127	2.22885e-07	8.04419e-06	2.355	0	2.418	1.229
TRINITY_DN117609_c0_g1	8.82032	0.413127	2.22885e-07	8.04419e-06	2.367	0	1.042	1.412
TRINITY_DN124476_c0_g1	8.82032	0.413127	2.22885e-07	8.04419e-06	2.355	0	0	12.293
TRINITY_DN130593_c0_g1	8.82032	0.413127	2.22885e-07	8.04419e-06	2.343	0	0.481	0
TRINITY_DN133718_c0_g1	8.82032	0.413127	2.22885e-07	8.04419e-06	2.355	0	8.464	0
TRINITY_DN134274_c0_g1	8.82032	0.413127	2.22885e-07	8.04419e-06	2.355	0	9.674	8.605
TRINITY_DN142652_c0_g1	8.82032	0.413127	2.22885e-07	8.04419e-06	2.343	0	5.292	2.446
TRINITY_DN143077_c0_g1	8.82032	0.413127	2.22885e-07	8.04419e-06	2.355	0	6.046	0
TRINITY_DN143078_c0_g1	8.82032	0.413127	2.22885e-07	8.04419e-06	2.355	0	6.046	1.229
TRINITY_DN144107_c0_g1	8.82032	0.413127	2.22885e-07	8.04419e-06	2.355	0	3.628	0
TRINITY_DN146543_c0_g1	8.82032	0.413127	2.22885e-07	8.04419e-06	2.355	0	4.837	7.376
TRINITY_DN147180_c0_g1	8.82032	0.413127	2.22885e-07	8.04419e-06	2.355	0	3.628	0
TRINITY_DN156001_c0_g1	8.82032	0.413127	2.22885e-07	8.04419e-06	2.355	0	8.464	0
TRINITY_DN159870_c0_g1	8.82032	0.413127	2.22885e-07	8.04419e-06	2.355	0	1.209	3.688
TRINITY_DN160583_c0_g1	8.82032	0.413127	2.22885e-07	8.04419e-06	2.371	0	1.522	0
TRINITY_DN167406_c0_g1	8.82032	0.413127	2.22885e-07	8.04419e-06	2.347	0	10.443	2.45
TRINITY_DN169962_c0_g1	8.82032	0.413127	2.22885e-07	8.04419e-06	2.342	0	3.006	0.611
TRINITY_DN54453_c0_g1	8.82032	0.413127	2.22885e-07	8.04419e-06	2.346	0	5.475	6.679
TRINITY_DN56108_c0_g1	8.82032	0.413127	2.22885e-07	8.04419e-06	2.366	0	5.153	2.881
TRINITY_DN56908_c0_g1	8.82032	0.413127	2.22885e-07	8.04419e-06	2.351	0	0.929	0.566
TRINITY_DN70253_c0_g1	8.82032	0.413127	2.22885e-07	8.04419e-06	2.346	0	0.219	0.668
TRINITY_DN92287_c0_g1	8.82032	0.413127	2.22885e-07	8.04419e-06	2.366	0	2.024	1.646
TRINITY_DN100915_c0_g1	8.79438	0.388836	2.57175e-07	9.12649e-06	2.326	0	7.166	3.642
TRINITY_DN102124_c0_g1	8.79438	0.388836	2.57175e-07	9.12649e-06	2.326	0	15.526	0
TRINITY_DN104967_c0_g1	8.79438	0.388836	2.57175e-07	9.12649e-06	2.298	0	7.077	0
TRINITY_DN112172_c0_g1	8.79438	0.388836	2.57175e-07	9.12649e-06	2.298	0	9.436	3.597
TRINITY_DN112653_c0_g1	8.79438	0.388836	2.57175e-07	9.12649e-06	2.326	0	1.194	3.642
TRINITY_DN120219_c0_g1	8.79438	0.388836	2.57175e-07	9.12649e-06	2.299	0	2.36	1.44
TRINITY_DN120270_c0_g1	8.79438	0.388836	2.57175e-07	9.12649e-06	2.298	0	5.897	1.199
TRINITY_DN120568_c0_g1	8.79438	0.388836	2.57175e-07	9.12649e-06	2.299	0	0.944	3.839
TRINITY_DN121883_c0_g1	8.79438	0.388836	2.57175e-07	9.12649e-06	2.298	0	7.077	4.796
TRINITY_DN122642_c0_g1	8.79438	0.388836	2.57175e-07	9.12649e-06	2.298	0	5.897	7.194
TRINITY_DN123796_c0_g1	8.79438	0.388836	2.57175e-07	9.12649e-06	2.31	0	0.791	4.018
TRINITY_DN124707_c0_g1	8.79438	0.388836	2.57175e-07	9.12649e-06	2.31	0	2.372	0
TRINITY_DN136431_c0_g1	8.79438	0.388836	2.57175e-07	9.12649e-06	2.298	0	8.256	0
TRINITY_DN141905_c0_g1	8.79438	0.388836	2.57175e-07	9.12649e-06	2.326	0	3.583	4.857
TRINITY_DN144550_c0_g1	8.79438	0.388836	2.57175e-07	9.12649e-06	2.31	0	1.581	3.215
TRINITY_DN144662_c0_g1	8.79438	0.388836	2.57175e-07	9.12649e-06	2.326	0	5.972	0
TRINITY_DN147608_c0_g1	8.79438	0.388836	2.57175e-07	9.12649e-06	2.3	0	1.771	2.401
TRINITY_DN154767_c0_g1	8.79438	0.388836	2.57175e-07	9.12649e-06	2.326	0	0	4.857
TRINITY_DN157037_c0_g1	8.79438	0.388836	2.57175e-07	9.12649e-06	2.3	0	0.59	4.802
TRINITY_DN158771_c0_g1	8.79438	0.388836	2.57175e-07	9.12649e-06	2.326	0	7.166	13.356
TRINITY_DN159534_c0_g1	8.79438	0.388836	2.57175e-07	9.12649e-06	2.321	0	1.191	2.422
TRINITY_DN159852_c0_g1	8.79438	0.388836	2.57175e-07	9.12649e-06	2.298	0	1.179	3.597
TRINITY_DN160640_c0_g1	8.79438	0.388836	2.57175e-07	9.12649e-06	2.31	0	7.905	3.215
TRINITY_DN165433_c0_g1	8.79438	0.388836	2.57175e-07	9.12649e-06	2.298	0	4.718	0
TRINITY_DN167262_c0_g1	8.79438	0.388836	2.57175e-07	9.12649e-06	2.309	0	1.293	0
TRINITY_DN171076_c0_g1	8.79438	0.388836	2.57175e-07	9.12649e-06	2.326	0	7.166	1.214
TRINITY_DN25253_c0_g2	8.79438	0.388836	2.57175e-07	9.12649e-06	2.298	0	2.359	5.995
TRINITY_DN35493_c0_g1	8.79438	0.388836	2.57175e-07	9.12649e-06	2.304	0	1.183	2.576
TRINITY_DN45009_c0_g1	8.79438	0.388836	2.57175e-07	9.12649e-06	2.323	0	3.747	0.346
TRINITY_DN81245_c0_g1	8.79438	0.388836	2.57175e-07	9.12649e-06	2.326	0	7.166	0
TRINITY_DN83959_c0_g1	8.79438	0.388836	2.57175e-07	9.12649e-06	2.299	0	1.888	0.48
TRINITY_DN87223_c0_g1	8.79438	0.388836	2.57175e-07	9.12649e-06	2.3	0	4.133	1.801
TRINITY_DN98248_c0_g1	8.79438	0.388836	2.57175e-07	9.12649e-06	2.326	0	10.749	4.857
TRINITY_DN109787_c0_g1	8.76797	0.36413	2.97358e-07	1.03411e-05	2.259	0	1.16	1.768
TRINITY_DN112538_c0_g1	8.76797	0.36413	2.97358e-07	1.03411e-05	2.273	0	0.778	2.372
TRINITY_DN113655_c0_g1	8.76797	0.36413	2.97358e-07	1.03411e-05	2.273	0	3.889	1.581
TRINITY_DN116823_c0_g1	8.76797	0.36413	2.97358e-07	1.03411e-05	2.273	0	7	3.954
TRINITY_DN121452_c0_g1	8.76797	0.36413	2.97358e-07	1.03411e-05	2.269	0	3.494	0
TRINITY_DN128191_c0_g1	8.76797	0.36413	2.97358e-07	1.03411e-05	2.273	0	5.445	0.791
TRINITY_DN137619_c0_g1	8.76797	0.36413	2.97358e-07	1.03411e-05	2.259	0	2.319	0
TRINITY_DN142512_c0_g1	8.76797	0.36413	2.97358e-07	1.03411e-05	2.259	0	1.16	5.305
TRINITY_DN144494_c0_g1	8.76797	0.36413	2.97358e-07	1.03411e-05	2.269	0	3.494	7.104
TRINITY_DN144509_c0_g1	8.76797	0.36413	2.97358e-07	1.03411e-05	2.276	0	1.948	1.188
TRINITY_DN149639_c0_g1	8.76797	0.36413	2.97358e-07	1.03411e-05	2.259	0	2.899	1.768
TRINITY_DN155667_c0_g1	8.76797	0.36413	2.97358e-07	1.03411e-05	2.286	0	3.227	2.386
TRINITY_DN156902_c0_g1	8.76797	0.36413	2.97358e-07	1.03411e-05	2.269	0	3.494	1.184
TRINITY_DN159713_c0_g1	8.76797	0.36413	2.97358e-07	1.03411e-05	2.269	0	6.988	7.104
TRINITY_DN168520_c0_g1	8.76797	0.36413	2.97358e-07	1.03411e-05	2.279	0	0	0
TRINITY_DN171540_c0_g1	8.76797	0.36413	2.97358e-07	1.03411e-05	2.259	0	1.16	0
TRINITY_DN73075_c0_g1	8.76797	0.36413	2.97358e-07	1.03411e-05	2.256	0	0.356	1.087
TRINITY_DN123875_c0_g1	4.11803	2.6272	3.27826e-07	1.13977e-05	10.88	0.629	0	0
TRINITY_DN18432_c0_g1	4.01567	3.00829	3.38466e-07	1.17615e-05	14.165	0.871	8.181	8.316
TRINITY_DN106007_c0_g1	8.74107	0.338994	3.44558e-07	1.17772e-05	2.239	0	1.609	0
TRINITY_DN106797_c0_g1	8.74107	0.338994	3.44558e-07	1.17772e-05	2.218	0	2.847	3.473
TRINITY_DN107011_c0_g1	8.74107	0.338994	3.44558e-07	1.17772e-05	2.212	0	2.271	2.308
TRINITY_DN112576_c0_g1	8.74107	0.338994	3.44558e-07	1.17772e-05	2.24	0	1.15	2.338
TRINITY_DN112988_c0_g1	8.74107	0.338994	3.44558e-07	1.17772e-05	2.212	0	12.488	1.154
TRINITY_DN113133_c0_g1	8.74107	0.338994	3.44558e-07	1.17772e-05	2.218	0	2.847	1.736
TRINITY_DN113365_c0_g1	8.74107	0.338994	3.44558e-07	1.17772e-05	2.212	0	3.406	1.154
TRINITY_DN113996_c0_g1	8.74107	0.338994	3.44558e-07	1.17772e-05	2.24	0	1.15	10.522
TRINITY_DN117510_c0_g1	8.74107	0.338994	3.44558e-07	1.17772e-05	2.24	0	1.15	3.507
TRINITY_DN121818_c0_g1	8.74107	0.338994	3.44558e-07	1.17772e-05	2.212	0	3.406	1.154
TRINITY_DN122899_c0_g1	8.74107	0.338994	3.44558e-07	1.17772e-05	2.218	0	2.277	1.158
TRINITY_DN123826_c0_g1	8.74107	0.338994	3.44558e-07	1.17772e-05	2.212	0	1.135	10.387
TRINITY_DN125313_c0_g1	8.74107	0.338994	3.44558e-07	1.17772e-05	2.24	0	3.45	7.014
TRINITY_DN132619_c0_g1	8.74107	0.338994	3.44558e-07	1.17772e-05	2.233	0	1.911	2.719
TRINITY_DN139692_c0_g1	8.74107	0.338994	3.44558e-07	1.17772e-05	2.236	0	3.061	0.778
TRINITY_DN139803_c0_g1	8.74107	0.338994	3.44558e-07	1.17772e-05	2.218	0	2.277	0
TRINITY_DN145502_c0_g1	8.74107	0.338994	3.44558e-07	1.17772e-05	2.233	0	1.911	0.388
TRINITY_DN153754_c0_g1	8.74107	0.338994	3.44558e-07	1.17772e-05	2.24	0	5.75	0
TRINITY_DN157387_c0_g1	8.74107	0.338994	3.44558e-07	1.17772e-05	2.24	0	5.75	7.014
TRINITY_DN157902_c0_g1	8.74107	0.338994	3.44558e-07	1.17772e-05	2.212	0	6.812	0
TRINITY_DN158485_c0_g1	8.74107	0.338994	3.44558e-07	1.17772e-05	2.244	0	0.576	1.757
TRINITY_DN159834_c0_g1	8.74107	0.338994	3.44558e-07	1.17772e-05	2.24	0	4.6	8.184
TRINITY_DN165127_c0_g1	8.74107	0.338994	3.44558e-07	1.17772e-05	2.24	0	2.3	4.676
TRINITY_DN26717_c0_g1	8.74107	0.338994	3.44558e-07	1.17772e-05	2.213	0	5.907	3.695
TRINITY_DN89189_c0_g1	8.74107	0.338994	3.44558e-07	1.17772e-05	2.244	0	1.152	1.171
TRINITY_DN94399_c0_g2	8.74107	0.338994	3.44558e-07	1.17772e-05	2.239	0	0.736	1.586
TRINITY_DN99679_c0_g1	8.74107	0.338994	3.44558e-07	1.17772e-05	2.212	0	4.541	0
TRINITY_DN43029_c0_g1	4.31433	2.09289	3.45812e-07	1.1817e-05	7.494	0.373	3.346	3.168
TRINITY_DN109000_c0_g1	4.06156	2.75149	3.63696e-07	1.2425e-05	11.856	0.686	6.444	2.912
TRINITY_DN144751_c0_g1	4.29813	2.07776	3.80155e-07	1.2984e-05	7.444	0.366	3.057	0
TRINITY_DN28661_c0_g1	3.92375	3.33192	3.88307e-07	1.3259e-05	17.666	1.158	22.975	12.293
TRINITY_DN80745_c0_g1	4.02994	2.80295	3.97371e-07	1.34396e-05	12.239	0.725	8.724	2.062
TRINITY_DN100533_c0_g1	8.71365	0.313413	4.00132e-07	1.34396e-05	2.163	0	2.962	0
TRINITY_DN105861_c0_g1	8.71365	0.313413	4.00132e-07	1.34396e-05	2.183	0	5.603	5.696
TRINITY_DN110402_c0_g1	8.71365	0.313413	4.00132e-07	1.34396e-05	2.183	0	5.603	1.139
TRINITY_DN112288_c0_g1	8.71365	0.313413	4.00132e-07	1.34396e-05	2.183	0	3.362	0
TRINITY_DN112924_c0_g1	8.71365	0.313413	4.00132e-07	1.34396e-05	2.183	0	3.362	4.557
TRINITY_DN121972_c0_g1	8.71365	0.313413	4.00132e-07	1.34396e-05	2.183	0	3.362	0
TRINITY_DN122433_c0_g1	8.71365	0.313413	4.00132e-07	1.34396e-05	2.164	0	0.556	0
TRINITY_DN131665_c0_g1	8.71365	0.313413	4.00132e-07	1.34396e-05	2.183	0	2.241	2.279
TRINITY_DN132990_c0_g1	8.71365	0.313413	4.00132e-07	1.34396e-05	2.171	0	2.674	0
TRINITY_DN135131_c0_g1	8.71365	0.313413	4.00132e-07	1.34396e-05	2.183	0	3.362	6.836
TRINITY_DN135261_c0_g1	8.71365	0.313413	4.00132e-07	1.34396e-05	2.183	0	2.241	1.139
TRINITY_DN135510_c0_g1	8.71365	0.313413	4.00132e-07	1.34396e-05	2.2	0	4.517	0
TRINITY_DN147614_c0_g1	8.71365	0.313413	4.00132e-07	1.34396e-05	2.183	0	2.241	4.557
TRINITY_DN151511_c0_g1	8.71365	0.313413	4.00132e-07	1.34396e-05	2.171	0	1.783	0
TRINITY_DN159148_c0_g1	8.71365	0.313413	4.00132e-07	1.34396e-05	2.163	0	5.183	0
TRINITY_DN163215_c0_g1	8.71365	0.313413	4.00132e-07	1.34396e-05	2.2	0	3.011	0
TRINITY_DN167109_c0_g1	8.71365	0.313413	4.00132e-07	1.34396e-05	2.171	0	1.419	0.824
TRINITY_DN49976_c0_g1	8.71365	0.313413	4.00132e-07	1.34396e-05	2.183	0	5.603	4.557
TRINITY_DN63935_c0_g2	8.71365	0.313413	4.00132e-07	1.34396e-05	2.196	0	1.041	1.94
TRINITY_DN73326_c0_g1	8.71365	0.313413	4.00132e-07	1.34396e-05	2.178	0	6.707	0
TRINITY_DN80061_c0_g1	8.71365	0.313413	4.00132e-07	1.34396e-05	2.183	0	7.845	1.139
TRINITY_DN91330_c0_g1	8.71365	0.313413	4.00132e-07	1.34396e-05	2.183	0	12.327	4.557
TRINITY_DN94229_c0_g1	8.71365	0.313413	4.00132e-07	1.34396e-05	2.163	0	10.366	0.753
TRINITY_DN98201_c0_g1	8.71365	0.313413	4.00132e-07	1.34396e-05	2.163	0	3.702	6.022
TRINITY_DN43158_c0_g1	3.89485	3.40338	4.2574e-07	1.42925e-05	18.542	1.216	5.077	9.031
TRINITY_DN162671_c0_g1	4.11971	2.42697	4.48614e-07	1.50528e-05	9.427	0.545	1.708	1.158
TRINITY_DN106470_c0_g1	8.6857	0.28737	4.65727e-07	1.54252e-05	2.126	0	5.458	8.878
TRINITY_DN110825_c0_g1	8.6857	0.28737	4.65727e-07	1.54252e-05	2.126	0	10.916	4.439
TRINITY_DN113432_c0_g1	8.6857	0.28737	4.65727e-07	1.54252e-05	2.138	0	5.487	3.347
TRINITY_DN113954_c0_g1	8.6857	0.28737	4.65727e-07	1.54252e-05	2.128	0	4.369	0
TRINITY_DN122127_c0_g1	8.6857	0.28737	4.65727e-07	1.54252e-05	2.155	0	3.318	3.373
TRINITY_DN125395_c0_g1	8.6857	0.28737	4.65727e-07	1.54252e-05	2.14	0	1.282	0.372
TRINITY_DN127726_c0_g1	8.6857	0.28737	4.65727e-07	1.54252e-05	2.155	0	3.318	1.124
TRINITY_DN128523_c0_g1	8.6857	0.28737	4.65727e-07	1.54252e-05	2.155	0	4.424	3.373
TRINITY_DN148396_c0_g1	8.6857	0.28737	4.65727e-07	1.54252e-05	2.128	0	2.184	3.701
TRINITY_DN152465_c0_g1	8.6857	0.28737	4.65727e-07	1.54252e-05	2.126	0	3.274	0.555
TRINITY_DN152678_c0_g1	8.6857	0.28737	4.65727e-07	1.54252e-05	2.155	0	1.106	4.498
TRINITY_DN157068_c0_g1	8.6857	0.28737	4.65727e-07	1.54252e-05	2.126	0	0.546	1.387
TRINITY_DN163706_c0_g1	8.6857	0.28737	4.65727e-07	1.54252e-05	2.129	0	0.875	0
TRINITY_DN164374_c0_g1	8.6857	0.28737	4.65727e-07	1.54252e-05	2.159	0	0.148	0.601
TRINITY_DN165983_c0_g1	8.6857	0.28737	4.65727e-07	1.54252e-05	2.128	0	5.097	0
TRINITY_DN166016_c0_g1	8.6857	0.28737	4.65727e-07	1.54252e-05	2.126	0	3.275	1.11
TRINITY_DN170329_c0_g1	8.6857	0.28737	4.65727e-07	1.54252e-05	2.128	0	2.184	2.221
TRINITY_DN22301_c2_g1	8.6857	0.28737	4.65727e-07	1.54252e-05	2.129	0	1.312	2.223
TRINITY_DN64942_c0_g1	8.6857	0.28737	4.65727e-07	1.54252e-05	2.126	0	2.456	0
TRINITY_DN79720_c0_g1	8.6857	0.28737	4.65727e-07	1.54252e-05	2.155	0	4.424	5.622
TRINITY_DN82898_c0_g1	8.6857	0.28737	4.65727e-07	1.54252e-05	2.138	0	1.097	1.116
TRINITY_DN84486_c0_g1	8.6857	0.28737	4.65727e-07	1.54252e-05	2.139	0	2.995	0.406
TRINITY_DN86387_c0_g1	8.6857	0.28737	4.65727e-07	1.54252e-05	2.154	0	4.107	0
TRINITY_DN92198_c0_g1	8.6857	0.28737	4.65727e-07	1.54252e-05	2.149	0	1.471	5.234
TRINITY_DN96138_c0_g1	8.6857	0.28737	4.65727e-07	1.54252e-05	2.155	0	2.212	6.747
TRINITY_DN39489_c0_g1	3.98988	2.76567	5.02881e-07	1.66439e-05	11.925	0.733	3.826	1.556
TRINITY_DN168091_c0_g1	4.04377	2.55801	5.06844e-07	1.67709e-05	10.319	0.597	8.725	2.534
TRINITY_DN57706_c0_g1	4.29272	1.90861	5.41884e-07	1.76682e-05	6.599	0.314	6.656	2.917
TRINITY_DN96595_c0_g1	4.032	2.54707	5.42907e-07	1.76682e-05	10.24	0.629	7.885	2.004
TRINITY_DN108098_c0_g1	8.6572	0.26085	5.43348e-07	1.76682e-05	2.098	0	5.386	0
TRINITY_DN108944_c0_g1	8.6572	0.26085	5.43348e-07	1.76682e-05	2.114	0	0.31	3.782
TRINITY_DN111293_c0_g1	8.6572	0.26085	5.43348e-07	1.76682e-05	2.098	0	1.616	1.643
TRINITY_DN118872_c0_g1	8.6572	0.26085	5.43348e-07	1.76682e-05	2.098	0	3.231	0
TRINITY_DN121068_c0_g1	8.6572	0.26085	5.43348e-07	1.76682e-05	2.098	0	5.386	0
TRINITY_DN121168_c0_g1	8.6572	0.26085	5.43348e-07	1.76682e-05	2.088	0	0.804	0
TRINITY_DN129209_c0_g1	8.6572	0.26085	5.43348e-07	1.76682e-05	2.092	0	2.864	2.184
TRINITY_DN132190_c0_g1	8.6572	0.26085	5.43348e-07	1.76682e-05	2.098	0	4.309	4.38
TRINITY_DN133963_c0_g1	8.6572	0.26085	5.43348e-07	1.76682e-05	2.098	0	0.539	1.643
TRINITY_DN136320_c0_g1	8.6572	0.26085	5.43348e-07	1.76682e-05	2.092	0	1.432	2.184
TRINITY_DN138078_c0_g1	8.6572	0.26085	5.43348e-07	1.76682e-05	2.092	0	0	1.456
TRINITY_DN141818_c0_g1	8.6572	0.26085	5.43348e-07	1.76682e-05	2.092	0	0.716	6.551
TRINITY_DN157317_c0_g1	8.6572	0.26085	5.43348e-07	1.76682e-05	2.098	0	4.309	1.095
TRINITY_DN157750_c0_g1	8.6572	0.26085	5.43348e-07	1.76682e-05	2.092	0	3.58	0
TRINITY_DN166510_c0_g1	8.6572	0.26085	5.43348e-07	1.76682e-05	2.098	0	1.077	2.19
TRINITY_DN170718_c0_g1	8.6572	0.26085	5.43348e-07	1.76682e-05	2.098	0	3.231	12.045
TRINITY_DN170782_c0_g1	8.6572	0.26085	5.43348e-07	1.76682e-05	2.098	0	4.309	3.285
TRINITY_DN45453_c0_g1	8.6572	0.26085	5.43348e-07	1.76682e-05	2.098	0	3.231	3.285
TRINITY_DN99850_c0_g1	8.6572	0.26085	5.43348e-07	1.76682e-05	2.108	0	2.164	4.767
TRINITY_DN71546_c0_g1	3.9032	3.09338	5.4401e-07	1.76854e-05	14.952	0.977	1.367	10.205
TRINITY_DN60518_c0_g1	3.89796	3.02801	5.94461e-07	1.93162e-05	14.285	0.937	3.911	3.976
TRINITY_DN108094_c0_g1	8.62813	0.233833	6.35441e-07	2.03997e-05	2.075	0	1.522	0.309
TRINITY_DN108666_c0_g1	8.62813	0.233833	6.35441e-07	2.03997e-05	2.06	0	2.115	1.612
TRINITY_DN110157_c0_g1	8.62813	0.233833	6.35441e-07	2.03997e-05	2.07	0	2.126	3.241
TRINITY_DN112721_c0_g1	8.62813	0.233833	6.35441e-07	2.03997e-05	2.057	0	4.224	12.167
TRINITY_DN113521_c0_g1	8.62813	0.233833	6.35441e-07	2.03997e-05	2.042	0	2.097	4.263
TRINITY_DN118924_c0_g1	8.62813	0.233833	6.35441e-07	2.03997e-05	2.06	0	2.643	0
TRINITY_DN123916_c0_g1	8.62813	0.233833	6.35441e-07	2.03997e-05	2.07	0	2.126	3.241
TRINITY_DN123932_c0_g1	8.62813	0.233833	6.35441e-07	2.03997e-05	2.057	0	2.112	0
TRINITY_DN125656_c0_g1	8.62813	0.233833	6.35441e-07	2.03997e-05	2.07	0	2.126	3.241
TRINITY_DN136036_c0_g1	8.62813	0.233833	6.35441e-07	2.03997e-05	2.049	0	1.683	0.428
TRINITY_DN136764_c0_g1	8.62813	0.233833	6.35441e-07	2.03997e-05	2.037	0	1.195	1.215
TRINITY_DN136896_c0_g1	8.62813	0.233833	6.35441e-07	2.03997e-05	2.042	0	3.145	3.197
TRINITY_DN142186_c0_g1	8.62813	0.233833	6.35441e-07	2.03997e-05	2.042	0	2.097	1.066
TRINITY_DN144996_c0_g1	8.62813	0.233833	6.35441e-07	2.03997e-05	2.06	0	2.115	0.537
TRINITY_DN146006_c0_g1	8.62813	0.233833	6.35441e-07	2.03997e-05	2.042	0	1.048	3.197
TRINITY_DN153774_c0_g1	8.62813	0.233833	6.35441e-07	2.03997e-05	2.052	0	0.263	0.535
TRINITY_DN155368_c0_g1	8.62813	0.233833	6.35441e-07	2.03997e-05	2.057	0	4.928	0
TRINITY_DN157326_c0_g1	8.62813	0.233833	6.35441e-07	2.03997e-05	2.07	0	6.377	2.161
TRINITY_DN157755_c0_g1	8.62813	0.233833	6.35441e-07	2.03997e-05	2.06	0	0	2.15
TRINITY_DN158283_c0_g1	8.62813	0.233833	6.35441e-07	2.03997e-05	2.048	0	0.701	0
TRINITY_DN158776_c0_g1	8.62813	0.233833	6.35441e-07	2.03997e-05	2.057	0	1.408	1.431
TRINITY_DN164650_c0_g1	8.62813	0.233833	6.35441e-07	2.03997e-05	2.07	0	6.377	5.402
TRINITY_DN165515_c0_g1	8.62813	0.233833	6.35441e-07	2.03997e-05	2.049	0	1.262	1.711
TRINITY_DN167392_c0_g1	8.62813	0.233833	6.35441e-07	2.03997e-05	2.07	0	4.251	10.804
TRINITY_DN168970_c0_g1	8.62813	0.233833	6.35441e-07	2.03997e-05	2.07	0	1.063	8.643
TRINITY_DN171281_c0_g1	8.62813	0.233833	6.35441e-07	2.03997e-05	2.07	0	3.188	0
TRINITY_DN23536_c0_g1	8.62813	0.233833	6.35441e-07	2.03997e-05	2.042	0	5.242	8.527
TRINITY_DN71009_c0_g1	8.62813	0.233833	6.35441e-07	2.03997e-05	2.057	0	3.52	10.02
TRINITY_DN87541_c0_g1	8.62813	0.233833	6.35441e-07	2.03997e-05	2.049	0	1.262	2.566
TRINITY_DN113978_c0_g1	4.0714	2.2695	7.07073e-07	2.26667e-05	8.432	0.488	0.509	0
TRINITY_DN168729_c0_g1	4.24606	1.86522	7.09158e-07	2.27281e-05	6.389	0.314	2.952	4.335
TRINITY_DN87107_c0_g1	4.0339	2.3472	7.40277e-07	2.35214e-05	8.918	0.516	8.618	9.309
TRINITY_DN62183_c0_g1	3.80674	3.27331	7.42641e-07	2.35214e-05	16.896	1.187	2.478	0
TRINITY_DN24844_c0_g1	3.84055	3.09333	7.44811e-07	2.35214e-05	14.885	1.046	9.824	11.097
TRINITY_DN101115_c0_g1	8.59846	0.206302	7.45e-07	2.35214e-05	2.014	0	4.137	1.051
TRINITY_DN109225_c0_g1	8.59846	0.206302	7.45e-07	2.35214e-05	2.014	0	6.205	1.051
TRINITY_DN109391_c0_g1	8.59846	0.206302	7.45e-07	2.35214e-05	2.022	0	2.768	2.111
TRINITY_DN110510_c0_g1	8.59846	0.206302	7.45e-07	2.35214e-05	2.014	0	7.239	0
TRINITY_DN112056_c0_g1	8.59846	0.206302	7.45e-07	2.35214e-05	2.014	0	6.205	1.051
TRINITY_DN114454_c0_g1	8.59846	0.206302	7.45e-07	2.35214e-05	2.014	0	4.137	2.103
TRINITY_DN125442_c0_g1	8.59846	0.206302	7.45e-07	2.35214e-05	2.022	0	1.384	0
TRINITY_DN129703_c0_g1	8.59846	0.206302	7.45e-07	2.35214e-05	2.014	0	4.137	2.103
TRINITY_DN136753_c0_g1	8.59846	0.206302	7.45e-07	2.35214e-05	2.014	0	2.068	7.359
TRINITY_DN140785_c0_g1	8.59846	0.206302	7.45e-07	2.35214e-05	2.022	0	1.384	11.257
TRINITY_DN143433_c0_g1	8.59846	0.206302	7.45e-07	2.35214e-05	2.029	0	1.042	0.353
TRINITY_DN147597_c0_g1	8.59846	0.206302	7.45e-07	2.35214e-05	2.022	0	0.692	1.407
TRINITY_DN147676_c0_g1	8.59846	0.206302	7.45e-07	2.35214e-05	2.014	0	1.034	4.205
TRINITY_DN147708_c0_g1	8.59846	0.206302	7.45e-07	2.35214e-05	2.022	0	4.153	0
TRINITY_DN154774_c0_g1	8.59846	0.206302	7.45e-07	2.35214e-05	2.014	0	0	5.257
TRINITY_DN155691_c0_g1	8.59846	0.206302	7.45e-07	2.35214e-05	2	0	2.053	1.491
TRINITY_DN155814_c0_g1	8.59846	0.206302	7.45e-07	2.35214e-05	2.022	0	4.67	0
TRINITY_DN159775_c0_g1	8.59846	0.206302	7.45e-07	2.35214e-05	2.014	0	4.137	3.154
TRINITY_DN162663_c0_g1	8.59846	0.206302	7.45e-07	2.35214e-05	2.014	0	2.068	5.257
TRINITY_DN163224_c0_g1	8.59846	0.206302	7.45e-07	2.35214e-05	2.014	0	8.273	12.616
TRINITY_DN165188_c0_g1	8.59846	0.206302	7.45e-07	2.35214e-05	2.022	0	2.768	0
TRINITY_DN166369_c0_g1	8.59846	0.206302	7.45e-07	2.35214e-05	2.014	0	2.068	7.359
TRINITY_DN69116_c0_g1	8.59846	0.206302	7.45e-07	2.35214e-05	2.033	0	0.482	0.327
TRINITY_DN91199_c0_g1	8.59846	0.206302	7.45e-07	2.35214e-05	2.014	0	7.239	11.565
TRINITY_DN92093_c0_g1	8.59846	0.206302	7.45e-07	2.35214e-05	2.01	0	3.715	1.259
TRINITY_DN92314_c0_g1	8.59846	0.206302	7.45e-07	2.35214e-05	2.014	0	3.102	2.103
TRINITY_DN4480_c1_g1	3.84955	3.04362	7.45279e-07	2.35247e-05	14.42	0.998	0	0
TRINITY_DN168829_c0_g1	3.84112	3.03582	7.82952e-07	2.4708e-05	14.296	1.004	5.242	0
TRINITY_DN12975_c0_g1	3.8424	2.91341	8.7523e-07	2.72489e-05	13.143	0.923	11.566	13.718
TRINITY_DN108049_c0_g1	8.56816	0.178237	8.75702e-07	2.72489e-05	1.987	0	4.08	11.406
TRINITY_DN110099_c0_g1	8.56816	0.178237	8.75702e-07	2.72489e-05	1.984	0	3.055	4.659
TRINITY_DN111533_c0_g1	8.56816	0.178237	8.75702e-07	2.72489e-05	1.988	0	3.402	1.383
TRINITY_DN113421_c0_g1	8.56816	0.178237	8.75702e-07	2.72489e-05	1.972	0	2.429	3.293
TRINITY_DN113444_c0_g1	8.56816	0.178237	8.75702e-07	2.72489e-05	1.959	0	3.017	2.045
TRINITY_DN113476_c0_g1	8.56816	0.178237	8.75702e-07	2.72489e-05	1.954	0	2.006	0.68
TRINITY_DN114053_c0_g1	8.56816	0.178237	8.75702e-07	2.72489e-05	1.987	0	8.16	0
TRINITY_DN115885_c0_g1	8.56816	0.178237	8.75702e-07	2.72489e-05	1.974	0	2.432	0
TRINITY_DN118361_c0_g1	8.56816	0.178237	8.75702e-07	2.72489e-05	1.964	0	1.152	0
TRINITY_DN118589_c0_g1	8.56816	0.178237	8.75702e-07	2.72489e-05	1.964	0	0.864	0.586
TRINITY_DN121482_c0_g1	8.56816	0.178237	8.75702e-07	2.72489e-05	1.987	0	5.1	2.074
TRINITY_DN122581_c0_g1	8.56816	0.178237	8.75702e-07	2.72489e-05	1.991	0	0.341	0.346
TRINITY_DN125360_c0_g1	8.56816	0.178237	8.75702e-07	2.72489e-05	1.987	0	9.18	0
TRINITY_DN127913_c0_g1	8.56816	0.178237	8.75702e-07	2.72489e-05	1.988	0	6.123	0
TRINITY_DN136426_c0_g1	8.56816	0.178237	8.75702e-07	2.72489e-05	1.987	0	5.1	3.111
TRINITY_DN136786_c0_g1	8.56816	0.178237	8.75702e-07	2.72489e-05	1.954	0	2.006	1.359
TRINITY_DN137261_c0_g1	8.56816	0.178237	8.75702e-07	2.72489e-05	1.959	0	7.041	0
TRINITY_DN142954_c0_g1	8.56816	0.178237	8.75702e-07	2.72489e-05	1.987	0	3.06	2.074
TRINITY_DN145788_c0_g1	8.56816	0.178237	8.75702e-07	2.72489e-05	1.972	0	1.619	0
TRINITY_DN146477_c0_g1	8.56816	0.178237	8.75702e-07	2.72489e-05	1.987	0	0	8.295
TRINITY_DN147053_c0_g1	8.56816	0.178237	8.75702e-07	2.72489e-05	1.987	0	5.1	0
TRINITY_DN147933_c0_g1	8.56816	0.178237	8.75702e-07	2.72489e-05	1.987	0	4.08	0
TRINITY_DN151477_c0_g1	8.56816	0.178237	8.75702e-07	2.72489e-05	1.954	0	0.669	5.438
TRINITY_DN152487_c0_g1	8.56816	0.178237	8.75702e-07	2.72489e-05	1.959	0	11.064	0
TRINITY_DN152803_c0_g1	8.56816	0.178237	8.75702e-07	2.72489e-05	1.954	0	4.012	4.078
TRINITY_DN153176_c0_g1	8.56816	0.178237	8.75702e-07	2.72489e-05	1.987	0	2.04	7.258
TRINITY_DN157985_c0_g1	8.56816	0.178237	8.75702e-07	2.72489e-05	1.959	0	4.023	0
TRINITY_DN158841_c0_g1	8.56816	0.178237	8.75702e-07	2.72489e-05	1.987	0	3.06	0
TRINITY_DN159963_c0_g1	8.56816	0.178237	8.75702e-07	2.72489e-05	1.959	0	11.064	6.135
TRINITY_DN161117_c0_g1	8.56816	0.178237	8.75702e-07	2.72489e-05	1.954	0	3.343	6.797
TRINITY_DN168640_c0_g1	8.56816	0.178237	8.75702e-07	2.72489e-05	1.991	0	1.022	3.117
TRINITY_DN171382_c0_g1	8.56816	0.178237	8.75702e-07	2.72489e-05	1.959	0	4.023	2.045
TRINITY_DN52670_c0_g1	8.56816	0.178237	8.75702e-07	2.72489e-05	1.959	0	10.058	5.113
TRINITY_DN70883_c0_g1	8.56816	0.178237	8.75702e-07	2.72489e-05	1.959	0	4.023	8.18
TRINITY_DN71549_c0_g1	8.56816	0.178237	8.75702e-07	2.72489e-05	1.988	0	1.361	2.766
TRINITY_DN91409_c0_g1	8.56816	0.178237	8.75702e-07	2.72489e-05	1.953	0	2.674	0
TRINITY_DN92234_c0_g1	8.56816	0.178237	8.75702e-07	2.72489e-05	1.987	0	8.16	0
TRINITY_DN96172_c0_g1	8.56816	0.178237	8.75702e-07	2.72489e-05	1.99	0	0.557	2.643
TRINITY_DN158253_c0_g1	3.80041	3.11198	8.96309e-07	2.78837e-05	15.083	1.06	0	5.622
TRINITY_DN70609_c0_g1	4.06031	2.13719	9.17429e-07	2.8534e-05	7.664	0.435	0	0.462
TRINITY_DN54092_c0_g1	4.05241	2.12987	9.60129e-07	2.98482e-05	7.641	0.47	2.452	0
TRINITY_DN110218_c0_g1	8.53722	0.149615	1.03208e-06	3.15998e-05	1.932	0	3.967	3.025
TRINITY_DN113045_c0_g1	8.53722	0.149615	1.03208e-06	3.15998e-05	1.91	0	1.471	2.492
TRINITY_DN114203_c0_g1	8.53722	0.149615	1.03208e-06	3.15998e-05	1.932	0	0	6.049
TRINITY_DN116804_c0_g1	8.53722	0.149615	1.03208e-06	3.15998e-05	1.916	0	3.148	1
TRINITY_DN119704_c0_g1	8.53722	0.149615	1.03208e-06	3.15998e-05	1.92	0	3.285	1.336
TRINITY_DN120417_c0_g1	8.53722	0.149615	1.03208e-06	3.15998e-05	1.932	0	0.992	5.041
TRINITY_DN122666_c0_g1	8.53722	0.149615	1.03208e-06	3.15998e-05	1.932	0	1.984	2.016
TRINITY_DN124127_c0_g1	8.53722	0.149615	1.03208e-06	3.15998e-05	1.92	0	2.628	0
TRINITY_DN125319_c0_g1	8.53722	0.149615	1.03208e-06	3.15998e-05	1.92	0	3.943	0
TRINITY_DN133708_c0_g1	8.53722	0.149615	1.03208e-06	3.15998e-05	1.947	0	2.998	2.032
TRINITY_DN135957_c0_g1	8.53722	0.149615	1.03208e-06	3.15998e-05	1.947	0	2.499	6.604
TRINITY_DN138680_c0_g1	8.53722	0.149615	1.03208e-06	3.15998e-05	1.92	0	3.943	0
TRINITY_DN142443_c0_g1	8.53722	0.149615	1.03208e-06	3.15998e-05	1.932	0	1.984	5.041
TRINITY_DN142705_c0_g1	8.53722	0.149615	1.03208e-06	3.15998e-05	1.92	0	1.095	0
TRINITY_DN145772_c0_g1	8.53722	0.149615	1.03208e-06	3.15998e-05	1.92	0	0.657	2.004
TRINITY_DN145796_c0_g1	8.53722	0.149615	1.03208e-06	3.15998e-05	1.932	0	5.951	8.066
TRINITY_DN148509_c0_g1	8.53722	0.149615	1.03208e-06	3.15998e-05	1.92	0	1.314	0.668
TRINITY_DN154378_c0_g1	8.53722	0.149615	1.03208e-06	3.15998e-05	1.91	0	4.903	0
TRINITY_DN159329_c0_g1	8.53722	0.149615	1.03208e-06	3.15998e-05	1.92	0	0.657	4.676
TRINITY_DN159919_c0_g1	8.53722	0.149615	1.03208e-06	3.15998e-05	1.947	0	5.497	0
TRINITY_DN164411_c0_g1	8.53722	0.149615	1.03208e-06	3.15998e-05	1.917	0	1.64	1.334
TRINITY_DN166960_c0_g1	8.53722	0.149615	1.03208e-06	3.15998e-05	1.947	0	1.999	1.524
TRINITY_DN169014_c0_g1	8.53722	0.149615	1.03208e-06	3.15998e-05	1.92	0	3.066	3.339
TRINITY_DN170018_c0_g1	8.53722	0.149615	1.03208e-06	3.15998e-05	1.932	0	8.926	1.008
TRINITY_DN63977_c0_g1	8.53722	0.149615	1.03208e-06	3.15998e-05	1.945	0	2.196	1.218
TRINITY_DN91486_c0_g1	8.53722	0.149615	1.03208e-06	3.15998e-05	1.916	0	1.967	0.2
TRINITY_DN99615_c0_g1	8.53722	0.149615	1.03208e-06	3.15998e-05	1.92	0	5.257	0
TRINITY_DN54881_c0_g1	3.94823	2.37215	1.04599e-06	3.20184e-05	9.036	0.555	1.16	11.2
TRINITY_DN79460_c0_g1	3.86255	2.64766	1.05538e-06	3.22986e-05	10.898	0.747	1.351	6.151
TRINITY_DN14160_c0_g3	3.94151	2.36593	1.08737e-06	3.32547e-05	9.002	0.581	9.564	3.807
TRINITY_DN40268_c0_g1	5.12372	0.810377	1.09757e-06	3.35588e-05	3.08	0.07	2.935	8.435
TRINITY_DN51585_c0_g1	3.80033	2.87454	1.11752e-06	3.4161e-05	12.766	0.897	3.745	0.952
TRINITY_DN160094_c0_g1	3.71121	3.32537	1.16657e-06	3.56277e-05	17.416	1.318	12.38	5.593
TRINITY_DN101359_c0_g1	3.80403	2.81196	1.16866e-06	3.56835e-05	12.21	0.858	8.954	2.731
TRINITY_DN101509_c0_g1	8.5056	0.120415	1.21973e-06	3.66895e-05	1.878	0	9.639	11.758
TRINITY_DN102355_c0_g1	8.5056	0.120415	1.21973e-06	3.66895e-05	1.888	0	1.163	0.788
TRINITY_DN104819_c0_g1	8.5056	0.120415	1.21973e-06	3.66895e-05	1.897	0	0.39	0
TRINITY_DN108803_c0_g1	8.5056	0.120415	1.21973e-06	3.66895e-05	1.887	0	1.937	5.907
TRINITY_DN111561_c0_g1	8.5056	0.120415	1.21973e-06	3.66895e-05	1.905	0	2.933	8.946
TRINITY_DN113275_c0_g1	8.5056	0.120415	1.21973e-06	3.66895e-05	1.885	0	1.797	0.141
TRINITY_DN116384_c0_g1	8.5056	0.120415	1.21973e-06	3.66895e-05	1.887	0	6.457	0
TRINITY_DN117974_c0_g1	8.5056	0.120415	1.21973e-06	3.66895e-05	1.887	0	5.165	1.313
TRINITY_DN122785_c0_g1	8.5056	0.120415	1.21973e-06	3.66895e-05	1.878	0	2.892	0
TRINITY_DN123260_c0_g1	8.5056	0.120415	1.21973e-06	3.66895e-05	1.883	0	0.725	0.737
TRINITY_DN124402_c0_g1	8.5056	0.120415	1.21973e-06	3.66895e-05	1.905	0	5.867	2.982
TRINITY_DN128728_c0_g1	8.5056	0.120415	1.21973e-06	3.66895e-05	1.878	0	4.819	2.94
TRINITY_DN131192_c0_g1	8.5056	0.120415	1.21973e-06	3.66895e-05	1.881	0	0.966	0.327
TRINITY_DN133734_c0_g1	8.5056	0.120415	1.21973e-06	3.66895e-05	1.878	0	1.928	0.98
TRINITY_DN134708_c0_g1	8.5056	0.120415	1.21973e-06	3.66895e-05	1.881	0	0.322	2.291
TRINITY_DN136267_c0_g1	8.5056	0.120415	1.21973e-06	3.66895e-05	1.878	0	0	4.899
TRINITY_DN136637_c0_g1	8.5056	0.120415	1.21973e-06	3.66895e-05	1.887	0	4.52	0
TRINITY_DN136657_c0_g1	8.5056	0.120415	1.21973e-06	3.66895e-05	1.905	0	0.978	9.94
TRINITY_DN136758_c0_g1	8.5056	0.120415	1.21973e-06	3.66895e-05	1.878	0	3.855	6.859
TRINITY_DN143748_c0_g1	8.5056	0.120415	1.21973e-06	3.66895e-05	1.878	0	1.928	3.919
TRINITY_DN145581_c0_g1	8.5056	0.120415	1.21973e-06	3.66895e-05	1.887	0	3.228	0
TRINITY_DN147130_c0_g1	8.5056	0.120415	1.21973e-06	3.66895e-05	1.878	0	1.928	1.96
TRINITY_DN147619_c0_g1	8.5056	0.120415	1.21973e-06	3.66895e-05	1.878	0	0	2.94
TRINITY_DN156368_c0_g1	8.5056	0.120415	1.21973e-06	3.66895e-05	1.878	0	5.783	2.94
TRINITY_DN157052_c0_g1	8.5056	0.120415	1.21973e-06	3.66895e-05	1.878	0	10.602	1.96
TRINITY_DN157709_c0_g1	8.5056	0.120415	1.21973e-06	3.66895e-05	1.897	0	1.558	2.376
TRINITY_DN159248_c0_g1	8.5056	0.120415	1.21973e-06	3.66895e-05	1.878	0	1.928	0.98
TRINITY_DN159946_c0_g1	8.5056	0.120415	1.21973e-06	3.66895e-05	1.887	0	1.291	3.938
TRINITY_DN161892_c0_g1	8.5056	0.120415	1.21973e-06	3.66895e-05	1.905	0	7.822	3.976
TRINITY_DN165747_c0_g1	8.5056	0.120415	1.21973e-06	3.66895e-05	1.874	0	0.962	0.978
TRINITY_DN169002_c0_g1	8.5056	0.120415	1.21973e-06	3.66895e-05	1.874	0	4.811	3.424
TRINITY_DN169845_c0_g1	8.5056	0.120415	1.21973e-06	3.66895e-05	1.883	0	0.725	0.737
TRINITY_DN37332_c0_g1	8.5056	0.120415	1.21973e-06	3.66895e-05	1.874	0	4.811	5.38
TRINITY_DN68139_c0_g1	8.5056	0.120415	1.21973e-06	3.66895e-05	1.894	0	2.222	1.412
TRINITY_DN72483_c0_g1	8.5056	0.120415	1.21973e-06	3.66895e-05	1.878	0	10.602	0
TRINITY_DN89237_c0_g1	8.5056	0.120415	1.21973e-06	3.66895e-05	1.874	0	1.443	2.935
TRINITY_DN98705_c0_g1	8.5056	0.120415	1.21973e-06	3.66895e-05	1.889	0	1.94	0
TRINITY_DN75569_c0_g1	3.73044	3.04742	1.34602e-06	4.04702e-05	14.375	1.088	2.271	3.462
TRINITY_DN115979_c0_g1	3.77903	2.78891	1.35011e-06	4.05657e-05	12.027	0.845	2.646	0
TRINITY_DN157659_c0_g1	3.70262	3.17719	1.36088e-06	4.08709e-05	15.689	1.187	6.195	8.818
TRINITY_DN48815_c0_g1	3.70262	3.17719	1.36088e-06	4.08709e-05	15.689	1.187	7.434	13.856
TRINITY_DN142570_c0_g1	3.78718	2.72728	1.3836e-06	4.15439e-05	11.484	0.807	2.527	0
TRINITY_DN53868_c0_g1	3.68821	3.21222	1.42573e-06	4.27897e-05	16.069	1.216	2.538	0
TRINITY_DN104039_c0_g1	8.47327	0.0906125	1.4456e-06	4.2914e-05	1.86	0	1.364	1.664
TRINITY_DN110066_c0_g1	8.47327	0.0906125	1.4456e-06	4.2914e-05	1.846	0	1.579	2.248
TRINITY_DN115917_c0_g1	8.47327	0.0906125	1.4456e-06	4.2914e-05	1.86	0	2.183	2.496
TRINITY_DN117900_c0_g1	8.47327	0.0906125	1.4456e-06	4.2914e-05	1.851	0	6.65	0
TRINITY_DN123744_c0_g1	8.47327	0.0906125	1.4456e-06	4.2914e-05	1.86	0	0.819	0
TRINITY_DN124139_c0_g1	8.47327	0.0906125	1.4456e-06	4.2914e-05	1.851	0	3.8	0
TRINITY_DN136823_c0_g1	8.47327	0.0906125	1.4456e-06	4.2914e-05	1.839	0	0.472	1.92
TRINITY_DN138444_c0_g1	8.47327	0.0906125	1.4456e-06	4.2914e-05	1.854	0	4.441	19.347
TRINITY_DN158793_c0_g1	8.47327	0.0906125	1.4456e-06	4.2914e-05	1.851	0	4.75	0.966
TRINITY_DN44672_c0_g1	8.47327	0.0906125	1.4456e-06	4.2914e-05	1.85	0	0.876	0
TRINITY_DN53357_c0_g1	8.47327	0.0906125	1.4456e-06	4.2914e-05	1.86	0	0.509	0
TRINITY_DN61797_c0_g1	8.47327	0.0906125	1.4456e-06	4.2914e-05	1.839	0	3.304	4.319
TRINITY_DN84611_c0_g1	8.47327	0.0906125	1.4456e-06	4.2914e-05	1.851	0	2.85	2.897
TRINITY_DN158102_c0_g1	3.79061	2.65781	1.46633e-06	4.351e-05	10.953	0.77	3.213	4.083
TRINITY_DN48696_c0_g1	3.83551	2.45632	1.50324e-06	4.45757e-05	9.534	0.652	5.634	4.15
TRINITY_DN110555_c0_g1	3.73181	2.87448	1.56221e-06	4.63037e-05	12.735	0.964	3.017	6.135
TRINITY_DN155623_c0_g1	3.7373	2.81647	1.6078e-06	4.76442e-05	12.204	0.923	1.928	1.96
TRINITY_DN170057_c0_g1	3.68189	3.10817	1.63244e-06	4.83639e-05	14.934	1.13	2.359	0
TRINITY_DN108905_c0_g1	8.44019	0.0601826	1.71836e-06	5.0219e-05	1.791	0	0.46	0
TRINITY_DN111838_c0_g1	8.44019	0.0601826	1.71836e-06	5.0219e-05	1.824	0	4.681	0
TRINITY_DN113980_c0_g1	8.44019	0.0601826	1.71836e-06	5.0219e-05	1.824	0	2.809	0
TRINITY_DN116262_c0_g1	8.44019	0.0601826	1.71836e-06	5.0219e-05	1.789	0	3.061	4.979
TRINITY_DN124928_c0_g1	8.44019	0.0601826	1.71836e-06	5.0219e-05	1.824	0	0.936	4.759
TRINITY_DN125544_c0_g1	8.44019	0.0601826	1.71836e-06	5.0219e-05	1.789	0	3.673	0.622
TRINITY_DN130307_c0_g1	8.44019	0.0601826	1.71836e-06	5.0219e-05	1.824	0	2.809	3.807
TRINITY_DN136878_c0_g1	8.44019	0.0601826	1.71836e-06	5.0219e-05	1.825	0	0.75	2.667
TRINITY_DN139791_c0_g1	8.44019	0.0601826	1.71836e-06	5.0219e-05	1.791	0	2.206	0.748
TRINITY_DN142216_c0_g1	8.44019	0.0601826	1.71836e-06	5.0219e-05	1.824	0	3.745	0
TRINITY_DN142940_c0_g1	8.44019	0.0601826	1.71836e-06	5.0219e-05	1.795	0	0.527	1.071
TRINITY_DN145403_c0_g1	8.44019	0.0601826	1.71836e-06	5.0219e-05	1.791	0	1.103	4.112
TRINITY_DN145887_c0_g1	8.44019	0.0601826	1.71836e-06	5.0219e-05	1.821	0	3.116	0.634
TRINITY_DN146931_c0_g1	8.44019	0.0601826	1.71836e-06	5.0219e-05	1.824	0	2.809	0.952
TRINITY_DN147907_c0_g1	8.44019	0.0601826	1.71836e-06	5.0219e-05	1.797	0	1.845	2.814
TRINITY_DN150531_c0_g1	8.44019	0.0601826	1.71836e-06	5.0219e-05	1.824	0	2.809	0
TRINITY_DN154238_c0_g1	8.44019	0.0601826	1.71836e-06	5.0219e-05	1.791	0	1.471	2.243
TRINITY_DN155546_c0_g1	8.44019	0.0601826	1.71836e-06	5.0219e-05	1.824	0	1.872	6.663
TRINITY_DN156329_c0_g1	8.44019	0.0601826	1.71836e-06	5.0219e-05	1.797	0	1.845	0.938
TRINITY_DN159658_c0_g1	8.44019	0.0601826	1.71836e-06	5.0219e-05	1.821	0	1.87	0.634
TRINITY_DN165261_c0_g1	8.44019	0.0601826	1.71836e-06	5.0219e-05	1.789	0	5.509	4.979
TRINITY_DN167885_c0_g1	8.44019	0.0601826	1.71836e-06	5.0219e-05	1.797	0	7.381	0
TRINITY_DN168354_c0_g1	8.44019	0.0601826	1.71836e-06	5.0219e-05	1.797	0	0	5.627
TRINITY_DN48784_c0_g1	8.44019	0.0601826	1.71836e-06	5.0219e-05	1.825	0	1.874	0
TRINITY_DN51491_c0_g1	8.44019	0.0601826	1.71836e-06	5.0219e-05	1.825	0	1.125	5.335
TRINITY_DN82998_c0_g1	8.44019	0.0601826	1.71836e-06	5.0219e-05	1.797	0	1.845	0.938
TRINITY_DN91722_c0_g1	8.44019	0.0601826	1.71836e-06	5.0219e-05	1.824	0	2.809	3.807
TRINITY_DN97003_c0_g1	8.44019	0.0601826	1.71836e-06	5.0219e-05	1.789	0	0.459	1.167
TRINITY_DN30516_c1_g1	3.77687	2.56869	1.72708e-06	5.0463e-05	10.29	0.757	3.162	4.018
TRINITY_DN62512_c0_g1	3.71264	2.85686	1.74422e-06	5.09525e-05	12.557	0.95	6.942	11.091
TRINITY_DN23589_c0_g1	3.8835	2.20822	1.75907e-06	5.13639e-05	8.017	0.526	6.585	0.558
TRINITY_DN53708_c0_g1	3.8835	2.20822	1.75907e-06	5.13639e-05	8.017	0.526	2.195	7.81
TRINITY_DN61404_c0_g1	4.06438	1.69721	1.99146e-06	5.81116e-05	5.622	0.346	1.804	0
TRINITY_DN134814_c0_g1	3.7226	2.66789	2.00367e-06	5.84422e-05	10.999	0.832	4.343	0
TRINITY_DN103676_c0_g1	8.40635	0.0290982	2.04881e-06	5.90247e-05	1.771	0	5.454	7.392
TRINITY_DN107032_c0_g1	8.40635	0.0290982	2.04881e-06	5.90247e-05	1.744	0	2.686	3.641
TRINITY_DN107993_c0_g1	8.40635	0.0290982	2.04881e-06	5.90247e-05	1.762	0	1.583	0
[truncated: 745 more rows]

## Sheet: put.up
	logFC	logCPM	PValue	FDR	Control	Ammonium	Putrescine	Both
TRINITY_DN19731_c0_g1	-11.9804	3.53888	4.77464e-16	1.60176e-11	0	15.819	22.41	4.796
TRINITY_DN133348_c0_g1	-11.8052	3.36425	1.56369e-15	2.33144e-11	0	7.122	19.825	8.818
TRINITY_DN105826_c0_g1	-11.7844	3.34348	1.82253e-15	2.44564e-11	0	7.493	19.556	10.934
TRINITY_DN82442_c0_g1	-11.7309	3.2902	2.6102e-15	2.68008e-11	0	14.061	18.872	15.987
TRINITY_DN165408_c0_g1	-11.5614	3.12151	7.92795e-15	5.06592e-11	0	5.022	16.775	7.461
TRINITY_DN112438_c0_g1	-11.5409	3.10103	9.25206e-15	5.16313e-11	0	3.963	16.547	4.205
TRINITY_DN142858_c0_g1	-11.5367	3.0969	9.49553e-15	5.16313e-11	0	0	16.499	0
TRINITY_DN105309_c0_g1	-11.5284	3.0886	1.00039e-14	5.16313e-11	0	4.354	16.361	2.772
TRINITY_DN148281_c0_g1	-11.52	3.08026	1.05424e-14	5.23952e-11	0	14.417	16.303	20.399
TRINITY_DN108708_c0_g1	-11.5073	3.06765	1.14108e-14	5.28003e-11	0	0	16.157	10.95
TRINITY_DN80849_c0_g1	-11.4903	3.05067	1.30385e-14	5.64395e-11	0	8.917	15.957	10.814
TRINITY_DN25241_c0_g1	-11.4599	3.02045	1.57624e-14	6.221e-11	0	8.171	15.638	17.343
TRINITY_DN123229_c0_g1	-11.4511	3.0117	1.66515e-14	6.38413e-11	0	4.576	15.526	1.214
TRINITY_DN77112_c0_g1	-11.4423	3.0029	1.75961e-14	6.55889e-11	0	0	15.411	1.306
TRINITY_DN117893_c0_g1	-11.4289	2.9896	1.96671e-14	6.9592e-11	0	6.274	15.282	0
TRINITY_DN147978_c0_g1	-11.4244	2.98513	2.02259e-14	6.9592e-11	0	9.726	15.23	1.29
TRINITY_DN165431_c0_g1	-11.4063	2.96714	2.2642e-14	7.14713e-11	0	1.201	15.049	0
TRINITY_DN113962_c0_g1	-11.3695	2.93048	2.84853e-14	8.13279e-11	0	5.625	14.679	5.969
TRINITY_DN90625_c0_g1	-11.3648	2.92583	3.01932e-14	8.26855e-11	0	2.548	14.627	6.759
TRINITY_DN167173_c0_g1	-11.3601	2.92117	3.10891e-14	8.34363e-11	0	3.221	14.569	3.418
TRINITY_DN72812_c0_g1	-11.3507	2.91179	3.297e-14	8.67493e-11	0	3.081	14.473	29.427
TRINITY_DN34731_c0_g1	-11.3412	2.90236	3.49769e-14	8.9046e-11	0	6.358	14.379	38.232
TRINITY_DN159978_c0_g1	-11.3364	2.89762	3.60304e-14	8.9046e-11	0	9.153	14.332	0
TRINITY_DN165430_c0_g1	-11.3268	2.88809	3.82438e-14	8.9046e-11	0	2.73	14.25	6.76
TRINITY_DN144413_c0_g1	-11.322	2.8833	3.94062e-14	8.9046e-11	0	1.046	14.191	0
TRINITY_DN170760_c0_g1	-11.3172	2.8785	4.06076e-14	8.9046e-11	0	1.23	14.127	5.222
TRINITY_DN80612_c0_g1	-11.3075	2.86884	4.31331e-14	8.9046e-11	0	1.794	14.044	0.952
TRINITY_DN131228_c0_g1	-11.3026	2.86399	4.44603e-14	9.03952e-11	0	0	14.003	0
TRINITY_DN114026_c0_g1	-11.2977	2.85912	4.58325e-14	9.04444e-11	0	0	13.961	0
TRINITY_DN68448_c0_g1	-11.2629	2.82457	5.86483e-14	1.07808e-10	0	0	13.63	0
TRINITY_DN122711_c0_g1	-11.2478	2.80951	6.44321e-14	1.12287e-10	0	2.345	13.465	0
TRINITY_DN111775_c0_g1	-11.2427	2.80445	6.64972e-14	1.12952e-10	0	4.294	13.448	3.418
TRINITY_DN112885_c0_g1	-11.2427	2.80445	6.64972e-14	1.12952e-10	0	2.147	13.448	3.418
TRINITY_DN35018_c0_g1	-11.2273	2.78918	7.31423e-14	1.19694e-10	0	9.537	13.273	8.996
TRINITY_DN19613_c0_g1	-11.2118	2.77374	8.31653e-14	1.28274e-10	0	8.009	13.138	14.57
TRINITY_DN58416_c0_g1	-11.2013	2.76336	8.8736e-14	1.29428e-10	0	2.891	13.076	3.068
TRINITY_DN77164_c0_g1	-11.2013	2.76336	8.8736e-14	1.29428e-10	0	0.782	13.059	4.149
TRINITY_DN151501_c0_g1	-11.1961	2.75814	9.16743e-14	1.30869e-10	0	0	13.03	7.065
TRINITY_DN158334_c0_g1	-11.1961	2.75814	9.16743e-14	1.30869e-10	0	1.664	13.03	5.298
TRINITY_DN124272_c0_g1	-11.1908	2.7529	9.47199e-14	1.31035e-10	0	0	12.974	7.194
TRINITY_DN64964_c0_g1	-11.1908	2.7529	9.47199e-14	1.31035e-10	0	7.909	12.974	8.393
TRINITY_DN136906_c0_g1	-11.1749	2.73707	1.04545e-13	1.40288e-10	0	2.163	12.797	5.357
TRINITY_DN74039_c0_g1	-11.1534	2.71568	1.19432e-13	1.52632e-10	0	3.305	12.65	0
TRINITY_DN117476_c0_g1	-11.137	2.69943	1.36683e-13	1.6827e-10	0	2.175	12.488	0
TRINITY_DN146811_c0_g1	-11.126	2.6885	1.46323e-13	1.70738e-10	0	1.395	12.379	1.481
TRINITY_DN49451_c0_g1	-11.126	2.6885	1.46323e-13	1.70738e-10	0	5.935	12.391	10.077
TRINITY_DN116422_c0_g1	-11.1205	2.683	1.51421e-13	1.72195e-10	0	8.449	12.348	0
TRINITY_DN41675_c0_g1	-11.1205	2.683	1.51421e-13	1.72195e-10	0	4.55	12.35	4.829
TRINITY_DN53248_c0_g1	-11.1205	2.683	1.51421e-13	1.72195e-10	0	4.294	12.327	4.557
TRINITY_DN157846_c0_g1	-11.0811	2.64392	1.9309e-13	1.97348e-10	0	0	11.992	4.571
TRINITY_DN168744_c0_g1	-11.0811	2.64392	1.9309e-13	1.97348e-10	0	2.091	12.008	0
TRINITY_DN127524_c0_g1	-11.0754	2.63825	2.00011e-13	1.97348e-10	0	1.274	11.968	13.518
TRINITY_DN93872_c0_g1	-11.0754	2.63825	2.00011e-13	1.97348e-10	0	2.288	11.943	3.642
TRINITY_DN150080_c0_g1	-11.0639	2.62684	2.14686e-13	2.10281e-10	0	1.032	11.849	4.38
TRINITY_DN107922_c0_g1	-11.0523	2.61534	2.38968e-13	2.22687e-10	0	4.641	11.766	0
TRINITY_DN121873_c0_g1	-11.0523	2.61534	2.38968e-13	2.22687e-10	0	0	11.795	2.398
TRINITY_DN121962_c0_g1	-11.0523	2.61534	2.38968e-13	2.22687e-10	0	0	11.795	7.194
TRINITY_DN37232_c0_g1	-11.0523	2.61534	2.38968e-13	2.22687e-10	0	10.169	11.795	10.792
TRINITY_DN141146_c0_g1	-11.0465	2.60955	2.47722e-13	2.23098e-10	0	10.303	11.733	16.898
TRINITY_DN80788_c0_g1	-11.0348	2.59791	2.66306e-13	2.36658e-10	0	2.232	11.647	2.368
TRINITY_DN157574_c0_g1	-11.0289	2.59206	2.7617e-13	2.43809e-10	0	4.617	11.566	6.859
TRINITY_DN43213_c0_g1	-11.023	2.58618	2.86436e-13	2.47978e-10	0	8.035	11.533	11.724
TRINITY_DN76686_c0_g1	-11.023	2.58618	2.86436e-13	2.47978e-10	0	3.691	11.558	6.528
TRINITY_DN144320_c0_g1	-11.017	2.58028	2.97124e-13	2.52347e-10	0	5.508	11.5	4.676
TRINITY_DN56646_c0_g1	-11.017	2.58028	2.97124e-13	2.52347e-10	0	7.712	11.5	7.014
TRINITY_DN146432_c0_g1	-11.005	2.5684	3.19841e-13	2.68244e-10	0	3.963	11.376	1.051
TRINITY_DN121864_c0_g1	-10.999	2.56243	3.3191e-13	2.73244e-10	0	10.876	11.353	4.617
TRINITY_DN134338_c0_g1	-10.999	2.56243	3.3191e-13	2.73244e-10	0	4.35	11.353	6.925
TRINITY_DN65566_c0_g1	-10.993	2.55643	3.44483e-13	2.80156e-10	0	1.201	11.287	0
TRINITY_DN33487_c0_g1	-10.9869	2.5504	3.57581e-13	2.85615e-10	0	3.848	11.246	1.633
TRINITY_DN101497_c0_g1	-10.9685	2.53217	4.15732e-13	3.08214e-10	0	4.289	11.109	0
TRINITY_DN131648_c0_g1	-10.9624	2.52604	4.31846e-13	3.18401e-10	0	4.818	11.064	0
TRINITY_DN162405_c0_g1	-10.9562	2.51989	4.48649e-13	3.27194e-10	0	4.691	11.017	0
TRINITY_DN112274_c0_g1	-10.9437	2.5075	4.84456e-13	3.36832e-10	0	1.9	10.909	5.041
TRINITY_DN136938_c0_g1	-10.9437	2.5075	4.84456e-13	3.36832e-10	0	4.183	10.916	3.329
TRINITY_DN168244_c0_g1	-10.9437	2.5075	4.84456e-13	3.36832e-10	0	0	10.922	1.481
TRINITY_DN94981_c0_g1	-10.9437	2.5075	4.84456e-13	3.36832e-10	0	5.229	10.916	3.329
TRINITY_DN33727_c0_g1	-10.9374	2.50127	5.03529e-13	3.3784e-10	0	16.217	10.883	12.293
TRINITY_DN134299_c0_g1	-10.9247	2.48872	5.44202e-13	3.61515e-10	0	2.577	10.76	17.775
TRINITY_DN54398_c0_g1	-10.9184	2.48241	5.65883e-13	3.68618e-10	0	2.744	10.74	0
TRINITY_DN84764_c0_g1	-10.912	2.47607	5.88519e-13	3.79677e-10	0	3.843	10.698	3.399
TRINITY_DN138923_c0_g1	-10.9056	2.4697	6.12154e-13	3.91164e-10	0	1.13	10.615	1.199
TRINITY_DN39690_c3_g1	-10.9056	2.4697	6.12154e-13	3.91164e-10	0	2.26	10.615	0
TRINITY_DN123213_c0_g1	-10.8991	2.4633	6.36838e-13	4.03097e-10	0	1.791	10.594	0
TRINITY_DN142985_c0_g1	-10.8991	2.4633	6.36838e-13	4.03097e-10	0	4.617	10.602	2.94
TRINITY_DN103915_c0_g1	-10.8861	2.45041	6.89556e-13	4.18692e-10	0	8.926	10.482	7.104
TRINITY_DN136639_c0_g1	-10.8861	2.45041	6.89556e-13	4.18692e-10	0	0	10.482	0
TRINITY_DN145292_c0_g1	-10.8861	2.45041	6.89556e-13	4.18692e-10	0	4.017	10.484	0
TRINITY_DN142641_c0_g1	-10.873	2.43742	7.77861e-13	4.57809e-10	0	0	10.407	1.867
TRINITY_DN50382_c0_g1	-10.873	2.43742	7.77861e-13	4.57809e-10	0	3.734	10.395	23.777
TRINITY_DN136578_c0_g1	-10.8664	2.43087	8.10004e-13	4.68507e-10	0	0	10.35	1.169
TRINITY_DN65132_c0_g1	-10.8664	2.43087	8.10004e-13	4.68507e-10	0	2.972	10.342	0
TRINITY_DN149194_c0_g1	-10.8531	2.4177	8.78765e-13	4.87275e-10	0	3.278	10.265	6.087
TRINITY_DN158753_c0_g1	-10.8531	2.4177	8.78765e-13	4.87275e-10	0	0	10.274	1.306
TRINITY_DN159688_c0_g1	-10.8531	2.4177	8.78765e-13	4.87275e-10	0	0	10.274	0
TRINITY_DN90948_c0_g1	-10.8531	2.4177	8.78765e-13	4.87275e-10	0	4.917	10.265	5.218
TRINITY_DN136925_c0_g1	-10.8464	2.41106	9.15533e-13	5.01447e-10	0	7.613	10.218	1.154
TRINITY_DN141882_c0_g1	-10.8464	2.41106	9.15533e-13	5.01447e-10	0	2.175	10.218	4.617
TRINITY_DN116890_c0_g1	-10.8397	2.4044	9.54001e-13	5.04002e-10	0	2.432	10.153	2.58
TRINITY_DN124172_c0_g1	-10.8397	2.4044	9.54001e-13	5.04002e-10	0	6.079	10.153	0
TRINITY_DN132293_c0_g1	-10.8397	2.4044	9.54001e-13	5.04002e-10	0	3.647	10.153	3.871
TRINITY_DN137050_c0_g1	-10.8397	2.4044	9.54001e-13	5.04002e-10	0	2.432	10.153	3.871
TRINITY_DN171016_c0_g1	-10.8397	2.4044	9.54001e-13	5.04002e-10	0	9.726	10.153	5.161
TRINITY_DN171025_c0_g1	-10.8397	2.4044	9.54001e-13	5.04002e-10	0	0	10.153	0
TRINITY_DN121539_c0_g1	-10.8329	2.3977	9.94254e-13	5.19136e-10	0	0	10.107	9.418
TRINITY_DN130100_c0_g1	-10.8262	2.39098	1.03638e-12	5.36955e-10	0	0	10.086	2.279
TRINITY_DN151250_c0_g1	-10.8262	2.39098	1.03638e-12	5.36955e-10	0	8.672	10.058	1.023
TRINITY_DN104581_c0_g1	-10.8193	2.38422	1.08049e-12	5.53394e-10	0	1.201	10.033	6.375
TRINITY_DN147559_c0_g1	-10.8193	2.38422	1.08049e-12	5.53394e-10	0	1.201	10.033	0
TRINITY_DN114721_c0_g1	-10.8125	2.37743	1.12666e-12	5.72672e-10	0	4.238	9.955	0
TRINITY_DN159895_c0_g1	-10.8125	2.37743	1.12666e-12	5.72672e-10	0	0	9.955	0
TRINITY_DN106950_c0_g1	-10.8056	2.37061	1.17501e-12	5.7756e-10	0	0	9.913	0
TRINITY_DN113723_c0_g1	-10.8056	2.37061	1.17501e-12	5.7756e-10	0	7.122	9.913	3.779
TRINITY_DN153140_c0_g1	-10.8056	2.37061	1.17501e-12	5.7756e-10	0	5.7	9.918	0
TRINITY_DN154251_c0_g1	-10.7917	2.35687	1.27872e-12	5.99966e-10	0	2.091	9.824	1.11
TRINITY_DN168888_c0_g1	-10.7917	2.35687	1.27872e-12	5.99966e-10	0	2.573	9.85	0.91
TRINITY_DN121061_c0_g1	-10.7848	2.34995	1.33432e-12	6.09016e-10	0	1.173	9.793	2.489
TRINITY_DN122799_c0_g1	-10.7848	2.34995	1.33432e-12	6.09016e-10	0	1.173	9.793	0
TRINITY_DN143435_c0_g1	-10.7848	2.34995	1.33432e-12	6.09016e-10	0	2.345	9.793	0
TRINITY_DN156351_c0_g1	-10.7848	2.34995	1.33432e-12	6.09016e-10	0	7.036	9.793	3.733
TRINITY_DN58716_c0_g1	-10.7848	2.34995	1.33432e-12	6.09016e-10	0	9.382	9.794	0.83
TRINITY_DN116182_c0_g1	-10.7707	2.33601	1.5177e-12	6.52752e-10	0	4.633	9.674	2.459
TRINITY_DN158066_c0_g1	-10.7707	2.33601	1.5177e-12	6.52752e-10	0	1.158	9.674	2.459
TRINITY_DN160067_c0_g1	-10.7707	2.33601	1.5177e-12	6.52752e-10	0	4.33	9.685	7.877
TRINITY_DN170846_c0_g1	-10.7707	2.33601	1.5177e-12	6.52752e-10	0	6.95	9.674	4.917
TRINITY_DN171490_c0_g1	-10.7707	2.33601	1.5177e-12	6.52752e-10	0	0	9.674	1.229
TRINITY_DN125292_c0_g1	-10.7636	2.32899	1.58485e-12	6.66677e-10	0	6.463	9.639	6.859
TRINITY_DN15945_c0_g1	-10.7636	2.32899	1.58485e-12	6.66677e-10	0	0.95	9.644	7.058
TRINITY_DN65628_c0_g1	-10.7636	2.32899	1.58485e-12	6.66677e-10	0	1.318	9.629	6.992
TRINITY_DN119275_c0_g1	-10.7493	2.31485	1.72919e-12	7.09597e-10	0	1.144	9.555	0
TRINITY_DN125481_c0_g1	-10.7493	2.31485	1.72919e-12	7.09597e-10	0	4.576	9.555	16.998
TRINITY_DN127706_c0_g1	-10.7493	2.31485	1.72919e-12	7.09597e-10	0	3.909	9.522	0
TRINITY_DN132199_c0_g1	-10.7493	2.31485	1.72919e-12	7.09597e-10	0	1.018	9.565	2.161
TRINITY_DN135239_c0_g1	-10.7493	2.31485	1.72919e-12	7.09597e-10	0	2.036	9.565	6.482
TRINITY_DN157988_c0_g1	-10.7493	2.31485	1.72919e-12	7.09597e-10	0	0.832	9.555	4.415
TRINITY_DN22392_c0_g1	-10.7493	2.31485	1.72919e-12	7.09597e-10	0	1.526	9.555	42.091
TRINITY_DN54859_c0_g1	-10.7493	2.31485	1.72919e-12	7.09597e-10	0	1.144	9.555	1.214
TRINITY_DN122570_c0_g1	-10.7421	2.30773	1.80673e-12	7.30252e-10	0	0	9.486	8.036
TRINITY_DN150760_c0_g1	-10.7421	2.30773	1.80673e-12	7.30252e-10	0	3.64	9.5	5.795
TRINITY_DN135169_c0_g1	-10.7349	2.30057	1.88812e-12	7.51823e-10	0	4.52	9.436	1.199
TRINITY_DN139564_c0_g1	-10.7349	2.30057	1.88812e-12	7.51823e-10	0	0	9.447	0
TRINITY_DN51782_c0_g1	-10.7349	2.30057	1.88812e-12	7.51823e-10	0	9.039	9.436	14.389
TRINITY_DN63919_c0_g1	-10.7349	2.30057	1.88812e-12	7.51823e-10	0	3.021	9.461	14.427
TRINITY_DN82697_c0_g1	-10.7349	2.30057	1.88812e-12	7.51823e-10	0	5.65	9.436	2.398
TRINITY_DN108586_c0_g1	-10.7277	2.29337	1.97355e-12	7.69851e-10	0	1.639	9.409	5.218
TRINITY_DN136789_c0_g1	-10.7277	2.29337	1.97355e-12	7.69851e-10	0	3.865	9.415	0
TRINITY_DN141665_c0_g1	-10.7277	2.29337	1.97355e-12	7.69851e-10	0	10.653	9.409	14.783
TRINITY_DN129785_c0_g1	-10.7204	2.28614	2.06326e-12	7.86553e-10	0	0	9.362	0
TRINITY_DN50019_c0_g1	-10.7204	2.28614	2.06326e-12	7.86553e-10	0	2.388	9.348	0
TRINITY_DN81270_c0_g1	-10.7204	2.28614	2.06326e-12	7.86553e-10	0	0	9.362	4.759
TRINITY_DN125312_c0_g1	-10.713	2.27888	2.15747e-12	8.08684e-10	0	13.389	9.318	0
TRINITY_DN159017_c0_g1	-10.713	2.27888	2.15747e-12	8.08684e-10	0	3.963	9.307	0
TRINITY_DN163972_c0_g1	-10.713	2.27888	2.15747e-12	8.08684e-10	0	1.116	9.318	1.184
TRINITY_DN168468_c0_g1	-10.713	2.27888	2.15747e-12	8.08684e-10	0	2.232	9.318	2.368
TRINITY_DN63111_c0_g1	-10.713	2.27888	2.15747e-12	8.08684e-10	0	6.695	9.318	11.84
TRINITY_DN88739_c0_g1	-10.713	2.27888	2.15747e-12	8.08684e-10	0	0.991	9.307	2.103
TRINITY_DN42431_c0_g1	-10.7056	2.27157	2.25644e-12	8.31838e-10	0	11.026	9.272	15.725
TRINITY_DN143721_c0_g1	-10.6982	2.26423	2.36042e-12	8.56061e-10	0	3.305	9.2	7.014
TRINITY_DN39572_c0_g1	-10.6982	2.26423	2.36042e-12	8.56061e-10	0	7.554	9.199	14.028
TRINITY_DN46379_c0_g1	-10.6982	2.26423	2.36042e-12	8.56061e-10	0	2.203	9.2	4.676
TRINITY_DN87866_c0_g1	-10.6982	2.26423	2.36042e-12	8.56061e-10	0	1.102	9.2	11.691
TRINITY_DN59973_c0_g1	-10.6908	2.25686	2.4697e-12	8.88489e-10	0	0.977	9.18	8.295
TRINITY_DN96122_c0_g1	-10.6908	2.25686	2.4697e-12	8.88489e-10	0	6.84	9.18	7.258
TRINITY_DN111786_c0_g1	-10.6833	2.24944	2.58457e-12	9.19949e-10	0	3.272	9.109	1.736
TRINITY_DN109633_c0_g1	-10.6758	2.24199	2.70534e-12	9.47852e-10	0	0	9.052	3.068
TRINITY_DN133018_c0_g1	-10.6758	2.24199	2.70534e-12	9.47852e-10	0	1.088	9.082	6.925
TRINITY_DN57668_c11_g1	-10.6758	2.24199	2.70534e-12	9.47852e-10	0	1.088	9.082	5.771
TRINITY_DN98572_c0_g1	-10.6758	2.24199	2.70534e-12	9.47852e-10	0	8.705	9.087	6.159
TRINITY_DN130729_c0_g1	-10.6682	2.2345	2.83236e-12	9.77046e-10	0	0.721	9.033	8.418
TRINITY_DN105964_c0_g1	-10.6606	2.22696	3.10652e-12	1.0344e-09	0	3.691	8.99	0
TRINITY_DN126399_c0_g1	-10.6606	2.22696	3.10652e-12	1.0344e-09	0	3.431	8.954	10.924
TRINITY_DN126919_c0_g1	-10.6606	2.22696	3.10652e-12	1.0344e-09	0	9.662	8.965	5.696
TRINITY_DN129301_c0_g1	-10.6606	2.22696	3.10652e-12	1.0344e-09	0	6.151	8.99	0
TRINITY_DN145578_c0_g1	-10.6606	2.22696	3.10652e-12	1.0344e-09	0	0	8.965	0
TRINITY_DN155092_c0_g1	-10.6606	2.22696	3.10652e-12	1.0344e-09	0	1.23	8.99	0
TRINITY_DN164337_c0_g1	-10.6606	2.22696	3.10652e-12	1.0344e-09	0	3.691	8.99	2.611
TRINITY_DN164528_c0_g1	-10.6606	2.22696	3.10652e-12	1.0344e-09	0	0	8.99	0
TRINITY_DN166751_c0_g1	-10.6606	2.22696	3.10652e-12	1.0344e-09	0	0	8.978	1.659
TRINITY_DN36965_c0_g1	-10.6606	2.22696	3.10652e-12	1.0344e-09	0	17.224	8.99	11.75
TRINITY_DN50761_c0_g1	-10.6606	2.22696	3.10652e-12	1.0344e-09	0	3.691	8.99	5.222
TRINITY_DN86062_c0_g1	-10.6606	2.22696	3.10652e-12	1.0344e-09	0	0	8.965	0
TRINITY_DN120060_c0_g1	-10.6452	2.21178	3.41017e-12	1.10801e-09	0	0	8.884	0
TRINITY_DN131334_c0_g1	-10.6452	2.21178	3.41017e-12	1.10801e-09	0	2.432	8.884	0
TRINITY_DN65199_c0_g1	-10.6452	2.21178	3.41017e-12	1.10801e-09	0	3.394	8.857	0
TRINITY_DN106327_c0_g1	-10.6375	2.20413	3.57412e-12	1.13651e-09	0	0	8.849	5.622
TRINITY_DN130118_c0_g1	-10.6375	2.20413	3.57412e-12	1.13651e-09	0	7.417	8.849	4.498
TRINITY_DN132395_c0_g1	-10.6375	2.20413	3.57412e-12	1.13651e-09	0	10.596	8.849	0
TRINITY_DN137218_c0_g1	-10.6375	2.20413	3.57412e-12	1.13651e-09	0	2.119	8.849	0
TRINITY_DN114366_c0_g1	-10.6297	2.19644	3.74678e-12	1.16925e-09	0	0	8.779	2.55
TRINITY_DN130177_c0_g1	-10.6297	2.19644	3.74678e-12	1.16925e-09	0	3.747	8.8	0
TRINITY_DN157403_c0_g1	-10.6297	2.19644	3.74678e-12	1.16925e-09	0	1.201	8.779	0
TRINITY_DN54625_c0_g1	-10.6297	2.19644	3.74678e-12	1.16925e-09	0	3.604	8.779	11.474
TRINITY_DN78251_c0_g1	-10.6297	2.19644	3.74678e-12	1.16925e-09	0	7.208	8.779	8.924
TRINITY_DN81014_c0_g1	-10.6297	2.19644	3.74678e-12	1.16925e-09	0	0.937	8.8	0.994
TRINITY_DN92546_c0_g1	-10.6297	2.19644	3.74678e-12	1.16925e-09	0	2.403	8.779	2.55
TRINITY_DN117404_c0_g1	-10.6219	2.18871	3.92866e-12	1.20087e-09	0	4.183	8.733	1.11
TRINITY_DN124289_c0_g1	-10.6219	2.18871	3.92866e-12	1.20087e-09	0	1.046	8.733	1.11
TRINITY_DN149135_c0_g1	-10.6219	2.18871	3.92866e-12	1.20087e-09	0	2.091	8.733	3.329
TRINITY_DN73709_c0_g1	-10.6219	2.18871	3.92866e-12	1.20087e-09	0	1.046	8.733	0
TRINITY_DN110746_c0_g1	-10.6141	2.18094	4.12031e-12	1.22594e-09	0	0.757	8.696	0
TRINITY_DN113303_c0_g1	-10.6141	2.18094	4.12031e-12	1.22594e-09	0	7.122	8.674	2.519
TRINITY_DN113332_c0_g1	-10.6141	2.18094	4.12031e-12	1.22594e-09	0	1.664	8.687	3.532
TRINITY_DN140409_c0_g1	-10.6141	2.18094	4.12031e-12	1.22594e-09	0	16.618	8.674	0
TRINITY_DN151193_c0_g1	-10.6141	2.18094	4.12031e-12	1.22594e-09	0	0	8.692	2.719
TRINITY_DN124588_c0_g1	-10.5982	2.16526	4.5352e-12	1.32587e-09	0	2.744	8.592	1.456
TRINITY_DN141109_c0_g1	-10.5982	2.16526	4.5352e-12	1.32587e-09	0	4.802	8.592	3.64
TRINITY_DN165912_c0_g1	-10.5982	2.16526	4.5352e-12	1.32587e-09	0	2.58	8.618	3.285
TRINITY_DN112168_c0_g1	-10.5902	2.15736	4.75972e-12	1.35318e-09	0	3.518	8.569	2.489
TRINITY_DN117281_c0_g1	-10.5902	2.15736	4.75972e-12	1.35318e-09	0	9.381	8.569	0
TRINITY_DN125141_c0_g1	-10.5902	2.15736	4.75972e-12	1.35318e-09	0	10.554	8.569	0
TRINITY_DN42771_c0_g1	-10.5902	2.15736	4.75972e-12	1.35318e-09	0	3.518	8.569	12.444
TRINITY_DN84950_c0_g1	-10.5902	2.15736	4.75972e-12	1.35318e-09	0	7.554	8.542	17.368
TRINITY_DN88764_c0_g1	-10.5902	2.15736	4.75972e-12	1.35318e-09	0	12.899	8.569	7.467
TRINITY_DN103285_c0_g1	-10.5822	2.14942	4.99652e-12	1.38815e-09	0	1.018	8.502	0
TRINITY_DN108549_c0_g1	-10.5822	2.14942	4.99652e-12	1.38815e-09	0	7.127	8.502	1.08
TRINITY_DN113682_c0_g1	-10.5741	2.14143	5.24635e-12	1.43674e-09	0	2.317	8.464	6.146
TRINITY_DN170213_c0_g1	-10.5741	2.14143	5.24635e-12	1.43674e-09	0	6.95	8.464	9.834
TRINITY_DN107729_c0_g1	-10.566	2.13339	5.50998e-12	1.47581e-09	0	0	8.387	8.527
TRINITY_DN107869_c0_g1	-10.566	2.13339	5.50998e-12	1.47581e-09	0	3.013	8.387	0
TRINITY_DN163673_c0_g1	-10.566	2.13339	5.50998e-12	1.47581e-09	0	2.009	8.387	0
TRINITY_DN44317_c0_g1	-10.566	2.13339	5.50998e-12	1.47581e-09	0	2.691	8.426	17.132
TRINITY_DN70670_c0_g1	-10.566	2.13339	5.50998e-12	1.47581e-09	0	8.072	8.426	5.711
TRINITY_DN74175_c0_g1	-10.566	2.13339	5.50998e-12	1.47581e-09	0	1.004	8.387	0
TRINITY_DN80958_c0_g1	-10.566	2.13339	5.50998e-12	1.47581e-09	0	3.665	8.418	0
TRINITY_DN86544_c0_g1	-10.566	2.13339	5.50998e-12	1.47581e-09	0	0.535	8.384	4.546
TRINITY_DN99953_c0_g1	-10.566	2.13339	5.50998e-12	1.47581e-09	0	3.013	8.387	5.329
TRINITY_DN124432_c0_g1	-10.5578	2.12532	5.78826e-12	1.52597e-09	0	3.432	8.36	0
TRINITY_DN146025_c0_g1	-10.5578	2.12532	5.78826e-12	1.52597e-09	0	5.721	8.36	1.214
TRINITY_DN165866_c0_g1	-10.5578	2.12532	5.78826e-12	1.52597e-09	0	2.288	8.36	0
TRINITY_DN169001_c0_g1	-10.5578	2.12532	5.78826e-12	1.52597e-09	0	3.432	8.36	9.713
TRINITY_DN28237_c0_g1	-10.5578	2.12532	5.78826e-12	1.52597e-09	0	12.585	8.36	8.499
TRINITY_DN100390_c0_g1	-10.5496	2.11719	6.39239e-12	1.63078e-09	0	2.652	8.305	1.407
TRINITY_DN123250_c0_g1	-10.5496	2.11719	6.39239e-12	1.63078e-09	0	5.56	8.291	5.9
TRINITY_DN135157_c0_g1	-10.5496	2.11719	6.39239e-12	1.63078e-09	0	2.383	8.291	4.215
TRINITY_DN147740_c0_g1	-10.5496	2.11719	6.39239e-12	1.63078e-09	0	15.024	8.303	0
TRINITY_DN99256_c0_g1	-10.5496	2.11719	6.39239e-12	1.63078e-09	0	2.383	8.291	0.843
TRINITY_DN122815_c0_g1	-10.5414	2.10903	6.72021e-12	1.69507e-09	0	0	8.273	7.359
TRINITY_DN131419_c0_g1	-10.5414	2.10903	6.72021e-12	1.69507e-09	0	1.13	8.256	0
TRINITY_DN132775_c0_g1	-10.5414	2.10903	6.72021e-12	1.69507e-09	0	1.13	8.256	0
TRINITY_DN56769_c0_g1	-10.5414	2.10903	6.72021e-12	1.69507e-09	0	3.646	8.247	9.028
TRINITY_DN59183_c0_g1	-10.5414	2.10903	6.72021e-12	1.69507e-09	0	0	8.281	2.296
TRINITY_DN107229_c0_g1	-10.5247	2.09255	7.43276e-12	1.80035e-09	0	2.931	8.16	0
TRINITY_DN109279_c0_g1	-10.5247	2.09255	7.43276e-12	1.80035e-09	0	4.463	8.153	3.552
TRINITY_DN113200_c0_g1	-10.5247	2.09255	7.43276e-12	1.80035e-09	0	2.837	8.145	4.516
TRINITY_DN113646_c0_g1	-10.5247	2.09255	7.43276e-12	1.80035e-09	0	4.354	8.181	16.633
TRINITY_DN116578_c0_g1	-10.5247	2.09255	7.43276e-12	1.80035e-09	0	3.347	8.153	3.552
TRINITY_DN154304_c0_g1	-10.5247	2.09255	7.43276e-12	1.80035e-09	0	5.579	8.153	8.288
TRINITY_DN154968_c0_g1	-10.5247	2.09255	7.43276e-12	1.80035e-09	0	0	8.181	0
TRINITY_DN160286_c0_g1	-10.5247	2.09255	7.43276e-12	1.80035e-09	0	2.931	8.16	2.074
TRINITY_DN164682_c0_g1	-10.5247	2.09255	7.43276e-12	1.80035e-09	0	4.463	8.153	8.288
TRINITY_DN171089_c0_g1	-10.5247	2.09255	7.43276e-12	1.80035e-09	0	3.347	8.153	3.552
TRINITY_DN55688_c0_g1	-10.5247	2.09255	7.43276e-12	1.80035e-09	0	2.612	8.181	6.468
TRINITY_DN63377_c0_g1	-10.5247	2.09255	7.43276e-12	1.80035e-09	0	0.782	8.162	4.149
TRINITY_DN73774_c0_g1	-10.5247	2.09255	7.43276e-12	1.80035e-09	0	0	8.16	3.111
TRINITY_DN86602_c0_g1	-10.5247	2.09255	7.43276e-12	1.80035e-09	0	1.564	8.162	0
TRINITY_DN91734_c0_g1	-10.5247	2.09255	7.43276e-12	1.80035e-09	0	8.926	8.153	8.288
TRINITY_DN112703_c0_g1	-10.5078	2.07588	8.2293e-12	1.95448e-09	0	0	8.05	3.507
TRINITY_DN141424_c0_g1	-10.5078	2.07588	8.2293e-12	1.95448e-09	0	3.305	8.05	0
TRINITY_DN149603_c0_g1	-10.5078	2.07588	8.2293e-12	1.95448e-09	0	6.862	8.059	3.641
TRINITY_DN82520_c0_g1	-10.5078	2.07588	8.2293e-12	1.95448e-09	0	0	8.05	11.691
TRINITY_DN138135_c0_g1	-10.4993	2.06748	8.66242e-12	1.99383e-09	0	3.078	8.033	1.633
TRINITY_DN159570_c0_g1	-10.4993	2.06748	8.66242e-12	1.99383e-09	0	0	8.047	9.203
TRINITY_DN163861_c0_g1	-10.4993	2.06748	8.66242e-12	1.99383e-09	0	0	8.047	9.203
TRINITY_DN49360_c0_g1	-10.4993	2.06748	8.66242e-12	1.99383e-09	0	6.926	8.033	13.066
TRINITY_DN74133_c0_g2	-10.4993	2.06748	8.66242e-12	1.99383e-09	0	0	8.025	5.269
TRINITY_DN79164_c0_g1	-10.4993	2.06748	8.66242e-12	1.99383e-09	0	0.964	8.047	1.023
TRINITY_DN101113_c0_g1	-10.4822	2.05052	9.60589e-12	2.1737e-09	0	5.438	7.947	0
TRINITY_DN107626_c0_g1	-10.4822	2.05052	9.60589e-12	2.1737e-09	0	10.451	7.934	9.074
TRINITY_DN112170_c0_g1	-10.4822	2.05052	9.60589e-12	2.1737e-09	0	3.8	7.934	1.008
TRINITY_DN112914_c0_g1	-10.4822	2.05052	9.60589e-12	2.1737e-09	0	2.175	7.947	1.154
TRINITY_DN113913_c0_g1	-10.4822	2.05052	9.60589e-12	2.1737e-09	0	2.175	7.947	13.85
TRINITY_DN146304_c0_g1	-10.4822	2.05052	9.60589e-12	2.1737e-09	0	0	7.934	0
TRINITY_DN153851_c0_g1	-10.4822	2.05052	9.60589e-12	2.1737e-09	0	4.35	7.947	0
TRINITY_DN29440_c1_g1	-10.4822	2.05052	9.60589e-12	2.1737e-09	0	5.438	7.947	2.308
TRINITY_DN159002_c0_g1	-10.4735	2.04196	1.01196e-11	2.25946e-09	0	0.757	7.905	2.411
TRINITY_DN99922_c0_g1	-10.4735	2.04196	1.01196e-11	2.25946e-09	0	0.757	7.905	0
TRINITY_DN110845_c0_g1	-10.4648	2.03336	1.06636e-11	2.34581e-09	0	1.074	7.845	11.393
TRINITY_DN134725_c0_g1	-10.4648	2.03336	1.06636e-11	2.34581e-09	0	0	7.845	10.254
TRINITY_DN135513_c0_g1	-10.4648	2.03336	1.06636e-11	2.34581e-09	0	5.368	7.845	1.139
TRINITY_DN77384_c0_g1	-10.4648	2.03336	1.06636e-11	2.34581e-09	0	2.81	7.822	7.952
TRINITY_DN86336_c0_g1	-10.4648	2.03336	1.06636e-11	2.34581e-09	0	1.074	7.845	0
TRINITY_DN95367_c0_g1	-10.4648	2.03336	1.06636e-11	2.34581e-09	0	0.832	7.818	3.532
TRINITY_DN97797_c0_g1	-10.4648	2.03336	1.06636e-11	2.34581e-09	0	4.819	7.825	2.841
TRINITY_DN124373_c0_g1	-10.456	2.0247	1.12401e-11	2.42101e-09	0	0.745	7.778	3.954
TRINITY_DN149183_c0_g1	-10.4472	2.01599	1.18509e-11	2.53631e-09	0	3.179	7.743	2.249
TRINITY_DN149396_c0_g1	-10.4472	2.01599	1.18509e-11	2.53631e-09	0	3.179	7.743	1.124
TRINITY_DN91121_c0_g1	-10.4472	2.01599	1.18509e-11	2.53631e-09	0	4.238	7.743	5.622
TRINITY_DN122346_c0_g1	-10.4383	2.00723	1.24985e-11	2.60429e-09	0	0	7.705	7.833
TRINITY_DN134171_c0_g1	-10.4383	2.00723	1.24985e-11	2.60429e-09	0	4.917	7.699	5.218
TRINITY_DN137039_c0_g1	-10.4383	2.00723	1.24985e-11	2.60429e-09	0	6.151	7.705	7.833
TRINITY_DN143033_c0_g1	-10.4383	2.00723	1.24985e-11	2.60429e-09	0	2.461	7.705	9.139
TRINITY_DN146881_c0_g1	-10.4383	2.00723	1.24985e-11	2.60429e-09	0	0	7.705	0
TRINITY_DN148457_c0_g1	-10.4383	2.00723	1.24985e-11	2.60429e-09	0	2.461	7.705	0
TRINITY_DN152050_c0_g1	-10.4383	2.00723	1.24985e-11	2.60429e-09	0	4.617	7.711	0
TRINITY_DN170751_c0_g1	-10.4383	2.00723	1.24985e-11	2.60429e-09	0	2.461	7.705	2.611
TRINITY_DN48744_c0_g1	-10.4383	2.00723	1.24985e-11	2.60429e-09	0	4.921	7.705	3.917
TRINITY_DN120104_c0_g1	-10.4294	1.99841	1.31853e-11	2.72202e-09	0	0	7.641	8.878
TRINITY_DN139825_c0_g1	-10.4294	1.99841	1.31853e-11	2.72202e-09	0	1.466	7.652	2.334
TRINITY_DN158612_c0_g1	-10.4294	1.99841	1.31853e-11	2.72202e-09	0	0.733	7.652	2.334
TRINITY_DN112763_c0_g1	-10.4204	1.98954	1.46867e-11	2.96806e-09	0	0	7.615	1.29
TRINITY_DN128355_c0_g1	-10.4204	1.98954	1.46867e-11	2.96806e-09	0	6.079	7.615	9.031
TRINITY_DN130892_c0_g1	-10.4204	1.98954	1.46867e-11	2.96806e-09	0	0.91	7.6	1.932
TRINITY_DN141359_c0_g1	-10.4204	1.98954	1.46867e-11	2.96806e-09	0	0	7.615	0
TRINITY_DN147245_c0_g1	-10.4204	1.98954	1.46867e-11	2.96806e-09	0	1.216	7.615	0
TRINITY_DN163435_c0_g1	-10.4204	1.98954	1.46867e-11	2.96806e-09	0	1.82	7.6	1.932
TRINITY_DN169006_c0_g1	-10.4204	1.98954	1.46867e-11	2.96806e-09	0	1.216	7.615	0
TRINITY_DN81688_c0_g1	-10.4204	1.98954	1.46867e-11	2.96806e-09	0	1.216	7.615	10.322
TRINITY_DN87625_c0_g2	-10.4204	1.98954	1.46867e-11	2.96806e-09	0	1.82	7.6	8.692
TRINITY_DN114083_c0_g1	-10.4114	1.98062	1.55072e-11	3.08738e-09	0	0	7.54	1.095
TRINITY_DN133434_c0_g1	-10.4114	1.98062	1.55072e-11	3.08738e-09	0	1.032	7.54	9.855
TRINITY_DN133560_c0_g1	-10.4114	1.98062	1.55072e-11	3.08738e-09	0	3.096	7.54	9.855
TRINITY_DN159098_c0_g1	-10.4114	1.98062	1.55072e-11	3.08738e-09	0	1.032	7.54	2.19
TRINITY_DN74219_c0_g1	-10.4114	1.98062	1.55072e-11	3.08738e-09	0	4.327	7.528	6.122
TRINITY_DN106969_c0_g1	-10.4023	1.97164	1.63784e-11	3.15323e-09	0	7.208	7.525	15.299
TRINITY_DN115335_c0_g1	-10.4023	1.97164	1.63784e-11	3.15323e-09	0	10.812	7.525	0
TRINITY_DN146918_c0_g1	-10.4023	1.97164	1.63784e-11	3.15323e-09	0	1.201	7.525	6.375
TRINITY_DN148712_c0_g1	-10.4023	1.97164	1.63784e-11	3.15323e-09	0	1.201	7.525	0
TRINITY_DN154363_c0_g1	-10.4023	1.97164	1.63784e-11	3.15323e-09	0	7.208	7.525	0
TRINITY_DN157443_c0_g1	-10.4023	1.97164	1.63784e-11	3.15323e-09	0	2.403	7.525	0
TRINITY_DN158142_c0_g1	-10.4023	1.97164	1.63784e-11	3.15323e-09	0	2.872	7.495	0
TRINITY_DN158305_c0_g1	-10.4023	1.97164	1.63784e-11	3.15323e-09	0	1.201	7.525	5.1
TRINITY_DN159900_c0_g1	-10.4023	1.97164	1.63784e-11	3.15323e-09	0	6.007	7.525	3.825
TRINITY_DN166460_c0_g1	-10.4023	1.97164	1.63784e-11	3.15323e-09	0	2.403	7.525	1.275
TRINITY_DN167606_c0_g1	-10.4023	1.97164	1.63784e-11	3.15323e-09	0	1.201	7.525	0
TRINITY_DN52533_c0_g1	-10.4023	1.97164	1.63784e-11	3.15323e-09	0	0	7.525	3.825
TRINITY_DN99116_c0_g1	-10.4023	1.97164	1.63784e-11	3.15323e-09	0	2.403	7.525	2.55
TRINITY_DN112545_c0_g1	-10.3931	1.96261	1.73037e-11	3.29825e-09	0	2.036	7.439	6.482
TRINITY_DN122058_c0_g1	-10.3931	1.96261	1.73037e-11	3.29825e-09	0	2.374	7.434	0
TRINITY_DN136916_c0_g1	-10.3931	1.96261	1.73037e-11	3.29825e-09	0	15.271	7.439	1.08
TRINITY_DN36795_c0_g1	-10.3931	1.96261	1.73037e-11	3.29825e-09	0	16.289	7.439	4.322
TRINITY_DN70757_c0_g1	-10.3931	1.96261	1.73037e-11	3.29825e-09	0	1.187	7.434	5.039
TRINITY_DN114916_c0_g1	-10.3839	1.95351	1.82869e-11	3.44165e-09	0	1.419	7.404	3.011
TRINITY_DN63857_c0_g1	-10.3839	1.95351	1.82869e-11	3.44165e-09	0	0	7.404	6.774
TRINITY_DN102563_c0_g1	-10.3747	1.94436	1.93318e-11	3.51031e-09	0	10.554	7.345	0
TRINITY_DN121625_c0_g1	-10.3747	1.94436	1.93318e-11	3.51031e-09	0	0	7.34	7.462
TRINITY_DN122665_c0_g1	-10.3747	1.94436	1.93318e-11	3.51031e-09	0	7.036	7.345	3.733
TRINITY_DN122754_c0_g1	-10.3747	1.94436	1.93318e-11	3.51031e-09	0	5.863	7.345	2.489
TRINITY_DN125574_c0_g1	-10.3747	1.94436	1.93318e-11	3.51031e-09	0	0	7.339	0
TRINITY_DN127652_c0_g1	-10.3747	1.94436	1.93318e-11	3.51031e-09	0	4.419	7.381	9.379
TRINITY_DN132061_c0_g1	-10.3747	1.94436	1.93318e-11	3.51031e-09	0	5.022	7.339	2.132
TRINITY_DN136078_c0_g1	-10.3747	1.94436	1.93318e-11	3.51031e-09	0	2.345	7.345	2.489
TRINITY_DN136805_c0_g1	-10.3747	1.94436	1.93318e-11	3.51031e-09	0	5.022	7.339	4.263
TRINITY_DN143594_c0_g1	-10.3747	1.94436	1.93318e-11	3.51031e-09	0	0	7.345	12.444
TRINITY_DN146629_c0_g1	-10.3747	1.94436	1.93318e-11	3.51031e-09	0	5.022	7.339	0
TRINITY_DN156117_c0_g1	-10.3747	1.94436	1.93318e-11	3.51031e-09	0	2.345	7.345	2.489
TRINITY_DN166608_c0_g1	-10.3747	1.94436	1.93318e-11	3.51031e-09	0	4.691	7.345	6.222
TRINITY_DN171223_c0_g1	-10.3747	1.94436	1.93318e-11	3.51031e-09	0	1.922	7.355	0.68
TRINITY_DN81971_c0_g1	-10.3747	1.94436	1.93318e-11	3.51031e-09	0	0	7.339	0
TRINITY_DN86028_c0_g1	-10.3747	1.94436	1.93318e-11	3.51031e-09	0	4.419	7.381	7.503
TRINITY_DN87440_c0_g1	-10.3747	1.94436	1.93318e-11	3.51031e-09	0	4.419	7.381	8.441
TRINITY_DN96371_c0_g1	-10.3747	1.94436	1.93318e-11	3.51031e-09	0	2.812	7.34	7.462
TRINITY_DN96877_c0_g1	-10.3747	1.94436	1.93318e-11	3.51031e-09	0	4.219	7.34	5.969
TRINITY_DN105937_c0_g1	-10.3559	1.92589	2.16245e-11	3.80311e-09	0	1.158	7.255	0
TRINITY_DN141222_c0_g1	-10.3559	1.92589	2.16245e-11	3.80311e-09	0	0	7.255	0
TRINITY_DN146015_c0_g1	-10.3559	1.92589	2.16245e-11	3.80311e-09	0	0.871	7.272	0
TRINITY_DN4264_c0_g2	-10.3559	1.92589	2.16245e-11	3.80311e-09	0	1.681	7.274	7.49
TRINITY_DN59289_c0_g1	-10.3559	1.92589	2.16245e-11	3.80311e-09	0	2.317	7.255	4.917
TRINITY_DN85823_c0_g1	-10.3559	1.92589	2.16245e-11	3.80311e-09	0	7.837	7.272	9.24
TRINITY_DN87170_c0_g1	-10.3559	1.92589	2.16245e-11	3.80311e-09	0	3.475	7.255	2.459
TRINITY_DN97365_c0_g1	-10.3559	1.92589	2.16245e-11	3.80311e-09	0	5.792	7.255	0
TRINITY_DN108532_c0_g1	-10.3465	1.91657	2.28818e-11	3.98247e-09	0	0.991	7.239	2.103
TRINITY_DN111864_c0_g1	-10.3465	1.91657	2.28818e-11	3.98247e-09	0	0.991	7.239	4.205
TRINITY_DN132736_c0_g1	-10.3465	1.91657	2.28818e-11	3.98247e-09	0	2.972	7.239	7.359
TRINITY_DN124008_c0_g1	-10.337	1.90718	2.42199e-11	4.13491e-09	0	1.716	7.163	0
TRINITY_DN128001_c0_g1	-10.337	1.90718	2.42199e-11	4.13491e-09	0	1.144	7.166	0
TRINITY_DN139271_c0_g1	-10.337	1.90718	2.42199e-11	4.13491e-09	0	0	7.166	0
TRINITY_DN163008_c0_g1	-10.337	1.90718	2.42199e-11	4.13491e-09	0	2.288	7.166	0
TRINITY_DN169437_c0_g1	-10.337	1.90718	2.42199e-11	4.13491e-09	0	2.288	7.166	0
TRINITY_DN170832_c0_g1	-10.337	1.90718	2.42199e-11	4.13491e-09	0	7.72	7.163	0
TRINITY_DN95878_c0_g1	-10.337	1.90718	2.42199e-11	4.13491e-09	0	0.858	7.163	7.282
TRINITY_DN29199_c0_g2	-10.3274	1.89773	2.56446e-11	4.31772e-09	0	8.794	7.14	0
TRINITY_DN117768_c0_g1	-10.3177	1.88822	2.7162e-11	4.51654e-09	0	0.566	7.086	0.6
TRINITY_DN122136_c0_g1	-10.3177	1.88822	2.7162e-11	4.51654e-09	0	3.39	7.077	4.796
TRINITY_DN168174_c0_g1	-10.3177	1.88822	2.7162e-11	4.51654e-09	0	5.65	7.077	1.199
TRINITY_DN168652_c0_g1	-10.3177	1.88822	2.7162e-11	4.51654e-09	0	3.39	7.077	0
TRINITY_DN92034_c0_g1	-10.3177	1.88822	2.7162e-11	4.51654e-09	0	4.52	7.077	1.199
TRINITY_DN97435_c0_g1	-10.3177	1.88822	2.7162e-11	4.51654e-09	0	0	7.077	13.19
TRINITY_DN131990_c0_g1	-10.308	1.87865	2.87788e-11	4.71526e-09	0	0	7.04	3.578
TRINITY_DN134712_c0_g1	-10.308	1.87865	2.87788e-11	4.71526e-09	0	8.083	7.031	0
TRINITY_DN170593_c0_g1	-10.308	1.87865	2.87788e-11	4.71526e-09	0	2.698	7.04	1.431
TRINITY_DN125600_c0_g1	-10.2983	1.86901	3.05021e-11	4.93733e-09	0	0	6.988	4.736
TRINITY_DN128233_c0_g1	-10.2983	1.86901	3.05021e-11	4.93733e-09	0	1.116	6.988	2.368
TRINITY_DN135118_c0_g1	-10.2983	1.86901	3.05021e-11	4.93733e-09	0	8.926	6.988	0
TRINITY_DN138216_c0_g1	-10.2983	1.86901	3.05021e-11	4.93733e-09	0	2.232	6.988	0
TRINITY_DN140784_c0_g1	-10.2983	1.86901	3.05021e-11	4.93733e-09	0	3.347	6.988	4.736
TRINITY_DN157655_c0_g1	-10.2983	1.86901	3.05021e-11	4.93733e-09	0	0	7	1.581
TRINITY_DN52427_c0_g1	-10.2983	1.86901	3.05021e-11	4.93733e-09	0	6.695	6.988	5.92
TRINITY_DN82066_c0_g1	-10.2983	1.86901	3.05021e-11	4.93733e-09	0	1.111	6.958	5.895
TRINITY_DN88904_c0_g1	-10.2983	1.86901	3.05021e-11	4.93733e-09	0	0.745	7	1.581
TRINITY_DN101019_c0_g1	-10.2884	1.85931	3.23396e-11	5.10543e-09	0	0.832	6.949	0
TRINITY_DN111297_c0_g1	-10.2884	1.85931	3.23396e-11	5.10543e-09	0	2.496	6.949	9.714
TRINITY_DN112488_c0_g1	-10.2884	1.85931	3.23396e-11	5.10543e-09	0	0	6.942	6.049
TRINITY_DN125212_c0_g1	-10.2884	1.85931	3.23396e-11	5.10543e-09	0	3.978	6.921	0
TRINITY_DN131259_c0_g1	-10.2884	1.85931	3.23396e-11	5.10543e-09	0	9.327	6.954	4.242
TRINITY_DN140504_c0_g1	-10.2884	1.85931	3.23396e-11	5.10543e-09	0	1.664	6.949	3.532
TRINITY_DN144523_c0_g1	-10.2884	1.85931	3.23396e-11	5.10543e-09	0	8.321	6.949	0.883
TRINITY_DN147779_c0_g1	-10.2884	1.85931	3.23396e-11	5.10543e-09	0	0	6.942	2.016
TRINITY_DN52824_c0_g1	-10.2884	1.85931	3.23396e-11	5.10543e-09	0	1.326	6.921	9.147
TRINITY_DN62881_c0_g1	-10.2884	1.85931	3.23396e-11	5.10543e-09	0	8.551	6.942	6.049
TRINITY_DN124615_c0_g1	-10.2785	1.84955	3.6391e-11	5.62589e-09	0	4.407	6.9	0
TRINITY_DN132975_c0_g1	-10.2785	1.84955	3.6391e-11	5.62589e-09	0	3.305	6.9	2.338
TRINITY_DN142036_c0_g1	-10.2785	1.84955	3.6391e-11	5.62589e-09	0	4.407	6.9	0
TRINITY_DN145003_c0_g1	-10.2785	1.84955	3.6391e-11	5.62589e-09	0	0	6.887	0
TRINITY_DN145863_c0_g1	-10.2785	1.84955	3.6391e-11	5.62589e-09	0	4.407	6.9	16.367
TRINITY_DN149520_c0_g1	-10.2785	1.84955	3.6391e-11	5.62589e-09	0	3.665	6.887	0.778
TRINITY_DN59447_c0_g1	-10.2785	1.84955	3.6391e-11	5.62589e-09	0	0	6.873	0
TRINITY_DN75311_c0_g1	-10.2785	1.84955	3.6391e-11	5.62589e-09	0	6.61	6.9	10.522
TRINITY_DN78416_c0_g1	-10.2785	1.84955	3.6391e-11	5.62589e-09	0	0	6.9	8.184
TRINITY_DN92947_c0_g1	-10.2785	1.84955	3.6391e-11	5.62589e-09	0	3.305	6.9	0
TRINITY_DN99568_c0_g1	-10.2785	1.84955	3.6391e-11	5.62589e-09	0	0	6.9	2.338
TRINITY_DN105706_c0_g1	-10.2685	1.83972	3.86235e-11	5.89631e-09	0	1.873	6.844	0
TRINITY_DN115801_c0_g1	-10.2685	1.83972	3.86235e-11	5.89631e-09	0	0.937	6.844	0
TRINITY_DN159547_c0_g1	-10.2685	1.83972	3.86235e-11	5.89631e-09	0	0.819	6.843	4.348
TRINITY_DN170125_c0_g1	-10.2685	1.83972	3.86235e-11	5.89631e-09	0	1.791	6.855	3.168
TRINITY_DN48723_c0_g1	-10.2685	1.83972	3.86235e-11	5.89631e-09	0	2.458	6.843	6.087
TRINITY_DN69447_c0_g1	-10.2685	1.83972	3.86235e-11	5.89631e-09	0	2.727	6.832	6.366
TRINITY_DN97229_c0_g1	-10.2685	1.83972	3.86235e-11	5.89631e-09	0	3.747	6.844	14.91
TRINITY_DN103443_c0_g1	-10.2585	1.82982	4.10077e-11	6.16213e-09	0	1.088	6.812	0
TRINITY_DN121733_c0_g1	-10.2585	1.82982	4.10077e-11	6.16213e-09	0	2.175	6.812	4.617
TRINITY_DN123218_c0_g1	-10.2585	1.82982	4.10077e-11	6.16213e-09	0	3.263	6.812	5.771
TRINITY_DN145535_c0_g1	-10.2585	1.82982	4.10077e-11	6.16213e-09	0	0	6.812	1.154
TRINITY_DN159709_c0_g1	-10.2585	1.82982	4.10077e-11	6.16213e-09	0	5.438	6.812	2.308
TRINITY_DN167984_c0_g1	-10.2585	1.82982	4.10077e-11	6.16213e-09	0	0	6.812	3.462
TRINITY_DN58873_c0_g1	-10.2585	1.82982	4.10077e-11	6.16213e-09	0	8.701	6.812	2.308
TRINITY_DN61863_c0_g1	-10.2585	1.82982	4.10077e-11	6.16213e-09	0	0	6.775	3.826
TRINITY_DN90127_c0_g1	-10.2585	1.82982	4.10077e-11	6.16213e-09	0	0	6.812	12.696
TRINITY_DN101642_c0_g1	-10.2484	1.81985	4.35548e-11	6.42967e-09	0	0	6.747	0
TRINITY_DN105279_c0_g1	-10.2484	1.81985	4.35548e-11	6.42967e-09	0	1.074	6.724	1.139
TRINITY_DN106063_c0_g1	-10.2484	1.81985	4.35548e-11	6.42967e-09	0	3.227	6.738	0
TRINITY_DN109340_c0_g1	-10.2484	1.81985	4.35548e-11	6.42967e-09	0	1.759	6.734	2.489
TRINITY_DN134988_c0_g1	-10.2484	1.81985	4.35548e-11	6.42967e-09	0	4.034	6.738	0
TRINITY_DN143283_c0_g1	-10.2484	1.81985	4.35548e-11	6.42967e-09	0	2.147	6.724	1.139
TRINITY_DN150466_c0_g1	-10.2484	1.81985	4.35548e-11	6.42967e-09	0	4.294	6.724	2.279
TRINITY_DN154180_c0_g1	-10.2484	1.81985	4.35548e-11	6.42967e-09	0	2.147	6.724	0
TRINITY_DN158877_c0_g1	-10.2484	1.81985	4.35548e-11	6.42967e-09	0	1.614	6.738	3.425
TRINITY_DN166253_c0_g1	-10.2484	1.81985	4.35548e-11	6.42967e-09	0	1.847	6.747	0
TRINITY_DN61781_c0_g1	-10.2484	1.81985	4.35548e-11	6.42967e-09	0	5.368	6.724	0
TRINITY_DN69053_c0_g1	-10.2484	1.81985	4.35548e-11	6.42967e-09	0	1.847	6.747	5.879
TRINITY_DN151763_c0_g1	-10.2382	1.80981	4.6277e-11	6.79416e-09	0	3.203	6.686	4.758
TRINITY_DN75471_c0_g1	-10.2382	1.80981	4.6277e-11	6.79416e-09	0	2.562	6.686	2.719
TRINITY_DN97000_c0_g1	-10.2382	1.80981	4.6277e-11	6.79416e-09	0	3.843	6.686	1.359
TRINITY_DN112809_c0_g1	-10.2279	1.79971	4.91875e-11	7.09722e-09	0	3.64	6.65	3.863
TRINITY_DN113241_c0_g1	-10.2279	1.79971	4.91875e-11	7.09722e-09	0	5.298	6.637	6.747
TRINITY_DN120476_c0_g1	-10.2279	1.79971	4.91875e-11	7.09722e-09	0	0	6.664	1.505
TRINITY_DN131326_c0_g1	-10.2279	1.79971	4.91875e-11	7.09722e-09	0	0.794	6.633	5.057
TRINITY_DN142151_c0_g1	-10.2279	1.79971	4.91875e-11	7.09722e-09	0	1.06	6.637	1.124
TRINITY_DN146501_c0_g1	-10.2279	1.79971	4.91875e-11	7.09722e-09	0	0.91	6.65	4.829
TRINITY_DN169163_c0_g1	-10.2279	1.79971	4.91875e-11	7.09722e-09	0	2.73	6.65	1.932
TRINITY_DN171108_c0_g1	-10.2279	1.79971	4.91875e-11	7.09722e-09	0	4.766	6.633	0
TRINITY_DN73349_c0_g1	-10.2279	1.79971	4.91875e-11	7.09722e-09	0	8.917	6.649	16.222
TRINITY_DN95431_c0_g1	-10.2279	1.79971	4.91875e-11	7.09722e-09	0	0.91	6.65	3.863
TRINITY_DN132524_c0_g1	-10.2176	1.78953	5.23006e-11	7.47408e-09	0	1.728	6.614	6.112
TRINITY_DN78366_c0_g1	-10.2176	1.78953	5.23006e-11	7.47408e-09	0	0	6.621	1.683
TRINITY_DN108022_c0_g1	-10.2072	1.77928	5.56318e-11	7.77623e-09	0	9.411	6.55	16.646
TRINITY_DN122263_c0_g1	-10.2072	1.77928	5.56318e-11	7.77623e-09	0	1.046	6.55	7.768
TRINITY_DN123840_c0_g1	-10.2072	1.77928	5.56318e-11	7.77623e-09	0	2.346	6.529	0
TRINITY_DN124691_c0_g1	-10.2072	1.77928	5.56318e-11	7.77623e-09	0	8.6	6.529	0
TRINITY_DN126942_c0_g1	-10.2072	1.77928	5.56318e-11	7.77623e-09	0	7.32	6.55	1.11
TRINITY_DN132355_c0_g1	-10.2072	1.77928	5.56318e-11	7.77623e-09	0	0.782	6.529	0
TRINITY_DN136199_c0_g1	-10.2072	1.77928	5.56318e-11	7.77623e-09	0	1.046	6.55	0
TRINITY_DN143584_c0_g1	-10.2072	1.77928	5.56318e-11	7.77623e-09	0	6.278	6.554	2.855
TRINITY_DN156859_c0_g1	-10.2072	1.77928	5.56318e-11	7.77623e-09	0	3.127	6.529	0
TRINITY_DN159720_c0_g1	-10.2072	1.77928	5.56318e-11	7.77623e-09	0	0.897	6.554	1.904
TRINITY_DN166877_c0_g1	-10.2072	1.77928	5.56318e-11	7.77623e-09	0	0	6.554	0.952
TRINITY_DN170312_c0_g1	-10.2072	1.77928	5.56318e-11	7.77623e-09	0	2.691	6.554	5.711
TRINITY_DN42919_c0_g1	-10.2072	1.77928	5.56318e-11	7.77623e-09	0	8.072	6.554	7.614
TRINITY_DN72775_c0_g1	-10.2072	1.77928	5.56318e-11	7.77623e-09	0	5.229	6.55	1.11
TRINITY_DN95070_c0_g1	-10.2072	1.77928	5.56318e-11	7.77623e-09	0	8.072	6.554	2.855
TRINITY_DN125447_c0_g1	-10.1967	1.76896	5.9198e-11	8.17255e-09	0	4.979	6.497	6.605
TRINITY_DN131058_c0_g1	-10.1967	1.76896	5.9198e-11	8.17255e-09	0	2.394	6.496	2.54
TRINITY_DN10395_c0_g3	-10.1861	1.75856	6.30172e-11	8.47316e-09	0	1.768	6.458	6.565
TRINITY_DN114195_c0_g1	-10.1861	1.75856	6.30172e-11	8.47316e-09	0	7.223	6.463	1.095
TRINITY_DN144361_c0_g1	-10.1861	1.75856	6.30172e-11	8.47316e-09	0	1.372	6.444	0.728
TRINITY_DN147019_c0_g1	-10.1861	1.75856	6.30172e-11	8.47316e-09	0	1.237	6.457	3.282
TRINITY_DN147884_c0_g1	-10.1861	1.75856	6.30172e-11	8.47316e-09	0	2.064	6.463	0
TRINITY_DN157644_c0_g1	-10.1861	1.75856	6.30172e-11	8.47316e-09	0	3.096	6.463	0
TRINITY_DN164882_c0_g1	-10.1861	1.75856	6.30172e-11	8.47316e-09	0	4.128	6.463	1.095
TRINITY_DN166428_c0_g1	-10.1861	1.75856	6.30172e-11	8.47316e-09	0	2.064	6.463	2.19
TRINITY_DN167785_c0_g1	-10.1861	1.75856	6.30172e-11	8.47316e-09	0	2.064	6.463	2.19
TRINITY_DN169751_c0_g1	-10.1861	1.75856	6.30172e-11	8.47316e-09	0	2.064	6.463	0
TRINITY_DN81383_c0_g1	-10.1861	1.75856	6.30172e-11	8.47316e-09	0	2.064	6.463	2.19
TRINITY_DN82264_c0_g1	-10.1861	1.75856	6.30172e-11	8.47316e-09	0	3.103	6.478	2.058
TRINITY_DN131769_c0_g1	-10.1755	1.74809	6.71092e-11	8.95161e-09	0	2.461	6.421	10.444
TRINITY_DN135701_c0_g1	-10.1755	1.74809	6.71092e-11	8.95161e-09	0	8.612	6.421	10.444
TRINITY_DN145684_c0_g1	-10.1755	1.74809	6.71092e-11	8.95161e-09	0	4.921	6.421	0
TRINITY_DN147928_c0_g1	-10.1755	1.74809	6.71092e-11	8.95161e-09	0	0	6.421	2.611
TRINITY_DN165149_c0_g1	-10.1755	1.74809	6.71092e-11	8.95161e-09	0	7.382	6.421	0
TRINITY_DN167042_c0_g1	-10.1755	1.74809	6.71092e-11	8.95161e-09	0	0	6.421	2.611
TRINITY_DN33255_c0_g2	-10.1755	1.74809	6.71092e-11	8.95161e-09	0	3.691	6.421	0
TRINITY_DN98231_c0_g1	-10.1755	1.74809	6.71092e-11	8.95161e-09	0	5.387	6.426	8.166
TRINITY_DN123939_c0_g1	-10.1648	1.73754	7.14954e-11	9.25159e-09	0	4.863	6.346	0
TRINITY_DN129790_c0_g1	-10.1648	1.73754	7.14954e-11	9.25159e-09	0	0	6.377	0
TRINITY_DN131589_c0_g1	-10.1648	1.73754	7.14954e-11	9.25159e-09	0	0	6.346	5.161
TRINITY_DN131753_c0_g1	-10.1648	1.73754	7.14954e-11	9.25159e-09	0	1.216	6.346	1.29
TRINITY_DN133672_c0_g1	-10.1648	1.73754	7.14954e-11	9.25159e-09	0	0	6.377	1.08
TRINITY_DN135963_c0_g1	-10.1648	1.73754	7.14954e-11	9.25159e-09	0	0	6.377	0
TRINITY_DN139224_c0_g1	-10.1648	1.73754	7.14954e-11	9.25159e-09	0	0.608	6.344	0.645
TRINITY_DN140299_c0_g1	-10.1648	1.73754	7.14954e-11	9.25159e-09	0	0	6.346	3.871
TRINITY_DN143001_c0_g1	-10.1648	1.73754	7.14954e-11	9.25159e-09	0	8.511	6.346	0
TRINITY_DN148914_c0_g1	-10.1648	1.73754	7.14954e-11	9.25159e-09	0	2.432	6.346	0
TRINITY_DN149049_c0_g1	-10.1648	1.73754	7.14954e-11	9.25159e-09	0	7.127	6.377	0
TRINITY_DN150431_c0_g1	-10.1648	1.73754	7.14954e-11	9.25159e-09	0	6.109	6.377	7.563
TRINITY_DN152265_c0_g1	-10.1648	1.73754	7.14954e-11	9.25159e-09	0	2.432	6.346	3.871
TRINITY_DN154511_c0_g1	-10.1648	1.73754	7.14954e-11	9.25159e-09	0	2.432	6.346	2.58
TRINITY_DN157487_c0_g1	-10.1648	1.73754	7.14954e-11	9.25159e-09	0	0	6.363	1.848
TRINITY_DN158369_c0_g1	-10.1648	1.73754	7.14954e-11	9.25159e-09	0	5.09	6.377	2.161
TRINITY_DN166163_c0_g1	-10.1648	1.73754	7.14954e-11	9.25159e-09	0	3.647	6.346	0
TRINITY_DN168242_c0_g1	-10.1648	1.73754	7.14954e-11	9.25159e-09	0	1.216	6.346	0
TRINITY_DN169260_c0_g1	-10.1648	1.73754	7.14954e-11	9.25159e-09	0	1.216	6.346	1.29
TRINITY_DN169577_c0_g1	-10.1648	1.73754	7.14954e-11	9.25159e-09	0	8.145	6.377	9.724
TRINITY_DN43284_c0_g1	-10.1648	1.73754	7.14954e-11	9.25159e-09	0	3.647	6.346	15.482
TRINITY_DN53002_c0_g1	-10.1648	1.73754	7.14954e-11	9.25159e-09	0	0.871	6.363	6.468
TRINITY_DN53658_c0_g1	-10.1648	1.73754	7.14954e-11	9.25159e-09	0	3.147	6.372	0
TRINITY_DN85356_c0_g1	-10.1648	1.73754	7.14954e-11	9.25159e-09	0	4.558	6.344	3.225
TRINITY_DN89950_c0_g1	-10.1648	1.73754	7.14954e-11	9.25159e-09	0	0.608	6.344	2.58
TRINITY_DN97156_c0_g1	-10.1648	1.73754	7.14954e-11	9.25159e-09	0	1.018	6.377	7.563
TRINITY_DN166042_c0_g1	-10.154	1.72692	7.61991e-11	9.82236e-09	0	0.757	6.324	6.429
TRINITY_DN85757_c0_g1	-10.154	1.72692	7.61991e-11	9.82236e-09	0	0	6.336	8.588
TRINITY_DN103509_c0_g1	-10.1431	1.71622	8.12454e-11	1.0189e-08	0	1.201	6.27	2.55
TRINITY_DN111708_c0_g1	-10.1431	1.71622	8.12454e-11	1.0189e-08	0	1.091	6.263	0.579
TRINITY_DN121205_c0_g1	-10.1431	1.71622	8.12454e-11	1.0189e-08	0	1.716	6.268	0
TRINITY_DN129476_c0_g1	-10.1431	1.71622	8.12454e-11	1.0189e-08	0	0	6.27	5.1
TRINITY_DN133467_c0_g1	-10.1431	1.71622	8.12454e-11	1.0189e-08	0	3.604	6.27	0
TRINITY_DN146745_c0_g1	-10.1431	1.71622	8.12454e-11	1.0189e-08	0	1.201	6.27	0
TRINITY_DN150222_c0_g1	-10.1431	1.71622	8.12454e-11	1.0189e-08	0	0.858	6.268	0.91
TRINITY_DN159134_c0_g1	-10.1431	1.71622	8.12454e-11	1.0189e-08	0	5.022	6.291	3.197
TRINITY_DN163659_c0_g1	-10.1431	1.71622	8.12454e-11	1.0189e-08	0	0	6.27	1.275
TRINITY_DN163764_c0_g1	-10.1431	1.71622	8.12454e-11	1.0189e-08	0	2.009	6.291	0
TRINITY_DN168356_c0_g1	-10.1431	1.71622	8.12454e-11	1.0189e-08	0	0.858	6.268	0
TRINITY_DN168686_c0_g1	-10.1431	1.71622	8.12454e-11	1.0189e-08	0	6.007	6.27	0
TRINITY_DN169074_c0_g1	-10.1431	1.71622	8.12454e-11	1.0189e-08	0	4.806	6.27	5.1
TRINITY_DN169131_c0_g1	-10.1431	1.71622	8.12454e-11	1.0189e-08	0	1.201	6.27	3.825
TRINITY_DN83322_c0_g1	-10.1431	1.71622	8.12454e-11	1.0189e-08	0	1.636	6.263	6.366
TRINITY_DN87291_c0_g1	-10.1431	1.71622	8.12454e-11	1.0189e-08	0	10.812	6.27	1.275
TRINITY_DN105648_c0_g1	-10.1322	1.70543	8.66618e-11	1.06298e-08	0	0.991	6.205	0
TRINITY_DN123287_c0_g1	-10.1322	1.70543	8.66618e-11	1.06298e-08	0	0	6.205	0
TRINITY_DN131054_c0_g1	-10.1322	1.70543	8.66618e-11	1.06298e-08	0	0	6.205	5.257
TRINITY_DN134436_c0_g1	-10.1322	1.70543	8.66618e-11	1.06298e-08	0	2.235	6.223	2.372
TRINITY_DN138061_c0_g1	-10.1322	1.70543	8.66618e-11	1.06298e-08	0	3.963	6.205	0
TRINITY_DN152816_c0_g1	-10.1322	1.70543	8.66618e-11	1.06298e-08	0	0	6.223	0
TRINITY_DN157994_c0_g1	-10.1322	1.70543	8.66618e-11	1.06298e-08	0	1.981	6.205	3.154
TRINITY_DN168246_c0_g1	-10.1322	1.70543	8.66618e-11	1.06298e-08	0	1.281	6.24	2.719
TRINITY_DN65574_c0_g1	-10.1322	1.70543	8.66618e-11	1.06298e-08	0	0	6.229	6.332
TRINITY_DN83166_c0_g1	-10.1322	1.70543	8.66618e-11	1.06298e-08	0	4.953	6.205	0
TRINITY_DN91112_c0_g1	-10.1322	1.70543	8.66618e-11	1.06298e-08	0	0.991	6.205	8.411
TRINITY_DN94001_c0_g1	-10.1322	1.70543	8.66618e-11	1.06298e-08	0	3.963	6.205	0
TRINITY_DN111471_c0_g1	-10.1211	1.69457	9.87265e-11	1.16825e-08	0	0	6.195	7.558
TRINITY_DN118049_c0_g1	-10.1211	1.69457	9.87265e-11	1.16825e-08	0	2.374	6.195	0
TRINITY_DN124528_c0_g1	-10.1211	1.69457	9.87265e-11	1.16825e-08	0	1.69	6.174	0
TRINITY_DN124535_c0_g1	-10.1211	1.69457	9.87265e-11	1.16825e-08	0	5.935	6.195	0
TRINITY_DN136387_c0_g1	-10.1211	1.69457	9.87265e-11	1.16825e-08	0	0	6.195	0
TRINITY_DN144688_c0_g1	-10.1211	1.69457	9.87265e-11	1.16825e-08	0	3.561	6.195	2.519
TRINITY_DN145855_c0_g1	-10.1211	1.69457	9.87265e-11	1.16825e-08	0	3.561	6.195	6.298
TRINITY_DN148017_c0_g1	-10.1211	1.69457	9.87265e-11	1.16825e-08	0	2.374	6.195	2.519
TRINITY_DN154756_c0_g1	-10.1211	1.69457	9.87265e-11	1.16825e-08	0	3.561	6.195	6.298
TRINITY_DN157660_c0_g1	-10.1211	1.69457	9.87265e-11	1.16825e-08	0	0	6.195	1.26
TRINITY_DN53570_c0_g1	-10.1211	1.69457	9.87265e-11	1.16825e-08	0	4.748	6.195	13.856
TRINITY_DN82495_c0_g1	-10.1211	1.69457	9.87265e-11	1.16825e-08	0	9.496	6.195	2.519
TRINITY_DN91871_c0_g1	-10.1211	1.69457	9.87265e-11	1.16825e-08	0	4.748	6.195	0
TRINITY_DN17809_c0_g2	-6.40601	2.5424	1.00124e-10	1.18375e-08	0.119	8.705	11.042	18.388
TRINITY_DN107565_c0_g1	-10.11	1.68362	1.05443e-10	1.2261e-08	0	2.931	6.12	1.037
TRINITY_DN119898_c0_g1	-10.11	1.68362	1.05443e-10	1.2261e-08	0	4.885	6.12	4.148
TRINITY_DN123481_c0_g1	-10.11	1.68362	1.05443e-10	1.2261e-08	0	2.345	6.121	3.733
TRINITY_DN133207_c0_g1	-10.11	1.68362	1.05443e-10	1.2261e-08	0	6.84	6.12	6.221
TRINITY_DN136290_c0_g1	-10.11	1.68362	1.05443e-10	1.2261e-08	0	2.345	6.121	0
TRINITY_DN163234_c0_g1	-10.11	1.68362	1.05443e-10	1.2261e-08	0	0	6.12	0
TRINITY_DN163639_c0_g1	-10.11	1.68362	1.05443e-10	1.2261e-08	0	6.84	6.12	0
TRINITY_DN169138_c0_g1	-10.11	1.68362	1.05443e-10	1.2261e-08	0	3.518	6.121	9.955
TRINITY_DN169767_c0_g1	-10.11	1.68362	1.05443e-10	1.2261e-08	0	0	6.12	1.037
TRINITY_DN169778_c0_g1	-10.11	1.68362	1.05443e-10	1.2261e-08	0	2.931	6.12	1.037
TRINITY_DN171195_c0_g1	-10.11	1.68362	1.05443e-10	1.2261e-08	0	2.199	6.122	0.778
TRINITY_DN65042_c0_g1	-10.11	1.68362	1.05443e-10	1.2261e-08	0	2.345	6.121	2.489
TRINITY_DN81481_c0_g1	-10.11	1.68362	1.05443e-10	1.2261e-08	0	1.954	6.12	0
TRINITY_DN94824_c0_g1	-10.11	1.68362	1.05443e-10	1.2261e-08	0	4.885	6.12	0
TRINITY_DN134687_c0_g1	-10.0988	1.6726	1.12665e-10	1.29217e-08	0	4.993	6.081	10.597
TRINITY_DN143140_c0_g1	-10.0988	1.6726	1.12665e-10	1.29217e-08	0	3.329	6.081	1.766
TRINITY_DN146364_c0_g1	-10.0988	1.6726	1.12665e-10	1.29217e-08	0	0.832	6.081	0.883
TRINITY_DN166506_c0_g1	-10.0988	1.6726	1.12665e-10	1.29217e-08	0	4.161	6.081	1.766
TRINITY_DN102130_c0_g1	-10.0875	1.66148	1.20435e-10	1.34339e-08	0	5.792	6.046	2.459
TRINITY_DN111028_c0_g1	-10.0875	1.66148	1.20435e-10	1.34339e-08	0	1.158	6.046	0
TRINITY_DN132948_c0_g1	-10.0875	1.66148	1.20435e-10	1.34339e-08	0	4.484	6.018	0
TRINITY_DN135055_c0_g1	-10.0875	1.66148	1.20435e-10	1.34339e-08	0	1.158	6.046	3.688
TRINITY_DN135515_c0_g1	-10.0875	1.66148	1.20435e-10	1.34339e-08	0	0.641	6.018	0
TRINITY_DN136150_c0_g1	-10.0875	1.66148	1.20435e-10	1.34339e-08	0	3.475	6.046	0
TRINITY_DN147098_c0_g1	-10.0875	1.66148	1.20435e-10	1.34339e-08	0	2.891	6.035	1.023
TRINITY_DN147408_c0_g1	-10.0875	1.66148	1.20435e-10	1.34339e-08	0	2.317	6.046	4.917
TRINITY_DN156247_c0_g1	-10.0875	1.66148	1.20435e-10	1.34339e-08	0	2.317	6.046	0
TRINITY_DN166122_c0_g1	-10.0875	1.66148	1.20435e-10	1.34339e-08	0	0	6.022	2.296
TRINITY_DN169563_c0_g1	-10.0875	1.66148	1.20435e-10	1.34339e-08	0	1.158	6.046	1.229
TRINITY_DN171547_c0_g1	-10.0875	1.66148	1.20435e-10	1.34339e-08	0	2.317	6.046	0
TRINITY_DN41264_c0_g1	-10.0875	1.66148	1.20435e-10	1.34339e-08	0	2.461	6.018	8.184
TRINITY_DN62771_c0_g1	-10.0875	1.66148	1.20435e-10	1.34339e-08	0	3.475	6.046	2.459
TRINITY_DN84197_c0_g1	-10.0875	1.66148	1.20435e-10	1.34339e-08	0	3.854	6.035	0
TRINITY_DN85894_c0_g1	-10.0875	1.66148	1.20435e-10	1.34339e-08	0	16.38	6.035	3.068
TRINITY_DN91268_c0_g1	-10.0875	1.66148	1.20435e-10	1.34339e-08	0	0.964	6.035	0
TRINITY_DN108334_c0_g1	-10.0761	1.65028	1.28798e-10	1.41899e-08	0	1.144	5.972	0
TRINITY_DN110724_c0_g1	-10.0761	1.65028	1.28798e-10	1.41899e-08	0	5.736	5.988	0
TRINITY_DN120135_c0_g1	-10.0761	1.65028	1.28798e-10	1.41899e-08	0	3.278	5.988	12.174
TRINITY_DN125785_c0_g1	-10.0761	1.65028	1.28798e-10	1.41899e-08	0	0	5.972	2.428
TRINITY_DN133479_c0_g1	-10.0761	1.65028	1.28798e-10	1.41899e-08	0	2.458	5.988	0
TRINITY_DN142767_c0_g1	-10.0761	1.65028	1.28798e-10	1.41899e-08	0	4.576	5.972	6.071
TRINITY_DN146228_c0_g1	-10.0761	1.65028	1.28798e-10	1.41899e-08	0	1.144	5.972	0
TRINITY_DN147301_c0_g1	-10.0761	1.65028	1.28798e-10	1.41899e-08	0	1.144	5.972	0
TRINITY_DN148402_c0_g1	-10.0761	1.65028	1.28798e-10	1.41899e-08	0	4.576	5.972	0
TRINITY_DN155419_c0_g1	-10.0761	1.65028	1.28798e-10	1.41899e-08	0	0	5.972	0
TRINITY_DN157159_c0_g1	-10.0761	1.65028	1.28798e-10	1.41899e-08	0	6.865	5.972	0
TRINITY_DN73702_c0_g1	-10.0761	1.65028	1.28798e-10	1.41899e-08	0	3.432	5.972	6.071
TRINITY_DN77624_c0_g1	-10.0761	1.65028	1.28798e-10	1.41899e-08	0	3.432	5.972	0
TRINITY_DN101303_c0_g1	-10.0646	1.639	1.37805e-10	1.49008e-08	0	3.8	5.951	5.041
TRINITY_DN110722_c0_g1	-10.0646	1.639	1.37805e-10	1.49008e-08	0	4.256	5.923	3.764
TRINITY_DN113712_c0_g1	-10.0646	1.639	1.37805e-10	1.49008e-08	0	4.263	5.934	0
TRINITY_DN130288_c0_g1	-10.0646	1.639	1.37805e-10	1.49008e-08	0	0.629	5.914	2.004
TRINITY_DN158344_c0_g1	-10.0646	1.639	1.37805e-10	1.49008e-08	0	6.651	5.951	0
TRINITY_DN168496_c0_g1	-10.0646	1.639	1.37805e-10	1.49008e-08	0	1.9	5.951	0
TRINITY_DN73927_c0_g1	-10.0646	1.639	1.37805e-10	1.49008e-08	0	0	5.951	6.049
TRINITY_DN76722_c0_g1	-10.0646	1.639	1.37805e-10	1.49008e-08	0	2.58	5.925	0
TRINITY_DN89614_c0_g1	-10.0646	1.639	1.37805e-10	1.49008e-08	0	0	5.951	2.016
TRINITY_DN89837_c0_g1	-10.0646	1.639	1.37805e-10	1.49008e-08	0	1.419	5.923	9.032
TRINITY_DN90306_c0_g1	-10.0646	1.639	1.37805e-10	1.49008e-08	0	1.259	5.914	0
TRINITY_DN106133_c0_g1	-10.053	1.62762	1.4751e-10	1.56972e-08	0	1.873	5.867	4.97
TRINITY_DN111622_c0_g1	-10.053	1.62762	1.4751e-10	1.56972e-08	0	2.263	5.905	4.202
TRINITY_DN113956_c0_g1	-10.053	1.62762	1.4751e-10	1.56972e-08	0	7.909	5.897	2.398
TRINITY_DN118162_c0_g1	-10.053	1.62762	1.4751e-10	1.56972e-08	0	0	5.883	0
TRINITY_DN134785_c0_g1	-10.053	1.62762	1.4751e-10	1.56972e-08	0	0.807	5.896	5.137
TRINITY_DN141367_c0_g1	-10.053	1.62762	1.4751e-10	1.56972e-08	0	0	5.884	0
TRINITY_DN145065_c0_g1	-10.053	1.62762	1.4751e-10	1.56972e-08	0	1.13	5.897	2.398
TRINITY_DN159707_c0_g1	-10.053	1.62762	1.4751e-10	1.56972e-08	0	9.039	5.897	0
TRINITY_DN159851_c0_g1	-10.053	1.62762	1.4751e-10	1.56972e-08	0	0	5.867	0
TRINITY_DN163004_c0_g1	-10.053	1.62762	1.4751e-10	1.56972e-08	0	0	5.867	0
TRINITY_DN164193_c0_g1	-10.053	1.62762	1.4751e-10	1.56972e-08	0	2.81	5.867	0.994
TRINITY_DN27190_c0_g1	-10.053	1.62762	1.4751e-10	1.56972e-08	0	6.576	5.884	2.492
TRINITY_DN40654_c1_g1	-10.053	1.62762	1.4751e-10	1.56972e-08	0	3.39	5.897	2.398
TRINITY_DN63875_c0_g1	-10.053	1.62762	1.4751e-10	1.56972e-08	0	2.079	5.891	5.043
TRINITY_DN88921_c0_g1	-10.053	1.62762	1.4751e-10	1.56972e-08	0	3.747	5.867	7.952
TRINITY_DN123665_c0_g1	-10.0413	1.61616	1.57971e-10	1.64965e-08	0	0	5.825	4.442
TRINITY_DN125165_c0_g1	-10.0413	1.61616	1.57971e-10	1.64965e-08	0	5.579	5.824	0
TRINITY_DN130833_c0_g1	-10.0413	1.61616	1.57971e-10	1.64965e-08	0	0	5.824	0
TRINITY_DN135639_c0_g1	-10.0413	1.61616	1.57971e-10	1.64965e-08	0	1.116	5.824	0
TRINITY_DN136855_c0_g1	-10.0413	1.61616	1.57971e-10	1.64965e-08	0	6.695	5.824	7.104
TRINITY_DN148631_c0_g1	-10.0413	1.61616	1.57971e-10	1.64965e-08	0	4.883	5.825	2.221
TRINITY_DN154776_c0_g1	-10.0413	1.61616	1.57971e-10	1.64965e-08	0	2.232	5.824	4.736
TRINITY_DN161649_c0_g1	-10.0413	1.61616	1.57971e-10	1.64965e-08	0	4.463	5.824	4.736
TRINITY_DN81487_c0_g1	-10.0413	1.61616	1.57971e-10	1.64965e-08	0	4.463	5.824	7.104
TRINITY_DN82079_c0_g1	-10.0413	1.61616	1.57971e-10	1.64965e-08	0	5.579	5.824	2.368
TRINITY_DN86630_c0_g1	-10.0413	1.61616	1.57971e-10	1.64965e-08	0	2.232	5.824	2.368
TRINITY_DN106840_c0_g1	-10.0296	1.6046	1.69255e-10	1.72979e-08	0	3.177	5.804	0
TRINITY_DN122531_c0_g1	-10.0296	1.6046	1.69255e-10	1.72979e-08	0	1.589	5.804	4.215
TRINITY_DN134561_c0_g1	-10.0296	1.6046	1.69255e-10	1.72979e-08	0	1.589	5.804	0
TRINITY_DN145259_c0_g1	-10.0296	1.6046	1.69255e-10	1.72979e-08	0	0	5.811	3.282
TRINITY_DN146191_c0_g1	-10.0296	1.6046	1.69255e-10	1.72979e-08	0	2.77	5.783	0.98
TRINITY_DN171531_c0_g1	-10.0296	1.6046	1.69255e-10	1.72979e-08	0	3.693	5.783	1.96
TRINITY_DN51111_c0_g1	-10.0296	1.6046	1.69255e-10	1.72979e-08	0	3.888	5.798	0
TRINITY_DN87146_c0_g1	-10.0296	1.6046	1.69255e-10	1.72979e-08	0	0.923	5.783	3.919
TRINITY_DN90192_c0_g1	-10.0296	1.6046	1.69255e-10	1.72979e-08	0	0	5.816	0
TRINITY_DN94536_c0_g1	-10.0296	1.6046	1.69255e-10	1.72979e-08	0	5.54	5.783	0.98
TRINITY_DN95554_c0_g1	-10.0296	1.6046	1.69255e-10	1.72979e-08	0	6.354	5.804	0
TRINITY_DN112101_c0_g1	-10.0177	1.59296	1.81432e-10	1.83054e-08	0	2.203	5.75	2.338
TRINITY_DN114869_c0_g1	-10.0177	1.59296	1.81432e-10	1.83054e-08	0	2.203	5.75	0
TRINITY_DN114942_c0_g1	-10.0177	1.59296	1.81432e-10	1.83054e-08	0	4.407	5.75	3.507
TRINITY_DN133013_c0_g1	-10.0177	1.59296	1.81432e-10	1.83054e-08	0	1.102	5.75	1.169
TRINITY_DN136751_c0_g1	-10.0177	1.59296	1.81432e-10	1.83054e-08	0	5.508	5.75	1.169
TRINITY_DN156979_c0_g1	-10.0177	1.59296	1.81432e-10	1.83054e-08	0	2.203	5.75	0
TRINITY_DN159848_c0_g1	-10.0177	1.59296	1.81432e-10	1.83054e-08	0	0	5.75	2.338
TRINITY_DN159855_c0_g1	-10.0177	1.59296	1.81432e-10	1.83054e-08	0	4.407	5.75	0
TRINITY_DN100118_c0_g1	-10.0057	1.58121	1.94579e-10	1.92981e-08	0	2.175	5.677	1.154
TRINITY_DN111987_c0_g1	-10.0057	1.58121	1.94579e-10	1.92981e-08	0	4.35	5.677	3.462
TRINITY_DN118451_c0_g1	-10.0057	1.58121	1.94579e-10	1.92981e-08	0	6.255	5.713	12.446
TRINITY_DN133791_c0_g1	-10.0057	1.58121	1.94579e-10	1.92981e-08	0	4.35	5.677	0
TRINITY_DN134450_c0_g1	-10.0057	1.58121	1.94579e-10	1.92981e-08	0	2.175	5.677	4.617
TRINITY_DN135836_c0_g1	-10.0057	1.58121	1.94579e-10	1.92981e-08	0	5.473	5.713	0
TRINITY_DN144286_c0_g1	-10.0057	1.58121	1.94579e-10	1.92981e-08	0	1.215	5.709	0
TRINITY_DN146556_c0_g1	-10.0057	1.58121	1.94579e-10	1.92981e-08	0	0	5.693	7.524
TRINITY_DN165943_c0_g1	-10.0057	1.58121	1.94579e-10	1.92981e-08	0	3.038	5.709	0.645
TRINITY_DN166367_c0_g1	-10.0057	1.58121	1.94579e-10	1.92981e-08	0	5.461	5.7	0
TRINITY_DN167714_c0_g1	-10.0057	1.58121	1.94579e-10	1.92981e-08	0	4.35	5.677	3.462
TRINITY_DN169484_c0_g1	-10.0057	1.58121	1.94579e-10	1.92981e-08	0	1.564	5.713	0
TRINITY_DN28872_c0_g2	-10.0057	1.58121	1.94579e-10	1.92981e-08	0	3.127	5.713	1.659
TRINITY_DN54584_c0_g1	-10.0057	1.58121	1.94579e-10	1.92981e-08	0	4.691	5.713	2.489
TRINITY_DN63736_c0_g1	-10.0057	1.58121	1.94579e-10	1.92981e-08	0	4.55	5.7	1.932
TRINITY_DN64560_c0_g1	-10.0057	1.58121	1.94579e-10	1.92981e-08	0	0	5.7	8.692
TRINITY_DN66495_c0_g1	-10.0057	1.58121	1.94579e-10	1.92981e-08	0	3.263	5.677	13.85
TRINITY_DN72913_c0_g1	-10.0057	1.58121	1.94579e-10	1.92981e-08	0	2.727	5.693	5.788
TRINITY_DN76942_c0_g1	-10.0057	1.58121	1.94579e-10	1.92981e-08	0	0	5.677	8.079
TRINITY_DN82521_c0_g1	-10.0057	1.58121	1.94579e-10	1.92981e-08	0	1.091	5.693	0
TRINITY_DN158173_c0_g1	-9.99368	1.56938	2.08782e-10	2.05247e-08	0	3.372	5.632	1.431
TRINITY_DN113874_c0_g1	-9.98152	1.55744	2.24133e-10	2.17786e-08	0	1.194	5.609	0
TRINITY_DN145974_c0_g1	-9.98152	1.55744	2.24133e-10	2.17786e-08	0	4.294	5.603	2.279
TRINITY_DN146328_c0_g1	-9.98152	1.55744	2.24133e-10	2.17786e-08	0	0	5.609	2.534
TRINITY_DN155176_c0_g1	-9.98152	1.55744	2.24133e-10	2.17786e-08	0	1.794	5.617	2.855
TRINITY_DN158325_c0_g1	-9.98152	1.55744	2.24133e-10	2.17786e-08	0	1.794	5.617	0.952
TRINITY_DN159056_c0_g1	-9.98152	1.55744	2.24133e-10	2.17786e-08	0	2.147	5.603	1.139
TRINITY_DN161620_c0_g1	-9.98152	1.55744	2.24133e-10	2.17786e-08	0	0	5.617	0
TRINITY_DN88746_c0_g1	-9.98152	1.55744	2.24133e-10	2.17786e-08	0	0.77	5.623	0.817
TRINITY_DN94103_c0_g1	-9.98152	1.55744	2.24133e-10	2.17786e-08	0	2.985	5.609	1.267
TRINITY_DN105887_c0_g1	-9.96925	1.5454	2.40736e-10	2.29759e-08	0	3.535	5.535	3.752
TRINITY_DN106899_c0_g1	-9.96925	1.5454	2.40736e-10	2.29759e-08	0	0	5.535	4.689
TRINITY_DN109580_c0_g1	-9.96925	1.5454	2.40736e-10	2.29759e-08	0	1.515	5.534	3.215
TRINITY_DN109816_c0_g1	-9.96925	1.5454	2.40736e-10	2.29759e-08	0	6.187	5.535	0.938
TRINITY_DN111741_c0_g1	-9.96925	1.5454	2.40736e-10	2.29759e-08	0	2.651	5.535	0.938
TRINITY_DN113387_c0_g1	-9.96925	1.5454	2.40736e-10	2.29759e-08	0	3.535	5.535	0
TRINITY_DN118753_c0_g1	-9.96925	1.5454	2.40736e-10	2.29759e-08	0	3.029	5.534	1.607
TRINITY_DN123118_c0_g1	-9.96925	1.5454	2.40736e-10	2.29759e-08	0	15.024	5.535	0
TRINITY_DN124339_c0_g1	-9.96925	1.5454	2.40736e-10	2.29759e-08	0	7.954	5.535	0
TRINITY_DN124700_c0_g1	-9.96925	1.5454	2.40736e-10	2.29759e-08	0	0	5.534	0
TRINITY_DN125000_c0_g1	-9.96925	1.5454	2.40736e-10	2.29759e-08	0	0.884	5.535	0.938
TRINITY_DN147009_c0_g1	-9.96925	1.5454	2.40736e-10	2.29759e-08	0	2.652	5.537	2.814
TRINITY_DN147510_c0_g1	-9.96925	1.5454	2.40736e-10	2.29759e-08	0	0.884	5.535	1.876
TRINITY_DN158191_c0_g1	-9.96925	1.5454	2.40736e-10	2.29759e-08	0	3.029	5.534	0
TRINITY_DN170754_c0_g1	-9.96925	1.5454	2.40736e-10	2.29759e-08	0	1.515	5.534	4.018
TRINITY_DN28928_c0_g2	-9.96925	1.5454	2.40736e-10	2.29759e-08	0	5.304	5.537	0
TRINITY_DN53694_c0_g1	-9.96925	1.5454	2.40736e-10	2.29759e-08	0	3.287	5.576	0
TRINITY_DN90197_c0_g1	-9.96925	1.5454	2.40736e-10	2.29759e-08	0	0.663	5.537	0
TRINITY_DN97463_c0_g1	-9.96925	1.5454	2.40736e-10	2.29759e-08	0	2.651	5.535	4.689
TRINITY_DN101123_c0_g1	-9.95688	1.53327	2.58701e-10	2.42422e-08	0	1.06	5.531	7.871
TRINITY_DN106856_c0_g1	-9.95688	1.53327	2.58701e-10	2.42422e-08	0	4.238	5.531	0
TRINITY_DN125588_c0_g1	-9.95688	1.53327	2.58701e-10	2.42422e-08	0	2.119	5.531	0
TRINITY_DN127919_c0_g1	-9.95688	1.53327	2.58701e-10	2.42422e-08	0	5.298	5.531	1.124
TRINITY_DN131736_c0_g1	-9.95688	1.53327	2.58701e-10	2.42422e-08	0	2.119	5.531	2.249
TRINITY_DN136843_c0_g1	-9.95688	1.53327	2.58701e-10	2.42422e-08	0	0	5.531	5.622
TRINITY_DN141501_c0_g1	-9.95688	1.53327	2.58701e-10	2.42422e-08	0	5.298	5.531	4.498
TRINITY_DN143275_c0_g1	-9.95688	1.53327	2.58701e-10	2.42422e-08	0	7.037	5.509	0
TRINITY_DN147383_c0_g1	-9.95688	1.53327	2.58701e-10	2.42422e-08	0	2.932	5.509	0
TRINITY_DN147879_c0_g1	-9.95688	1.53327	2.58701e-10	2.42422e-08	0	3.154	5.487	2.231
TRINITY_DN163600_c0_g1	-9.95688	1.53327	2.58701e-10	2.42422e-08	0	0	5.502	9.789
TRINITY_DN58265_c0_g1	-9.95688	1.53327	2.58701e-10	2.42422e-08	0	4.238	5.531	1.124
TRINITY_DN72412_c0_g1	-9.95688	1.53327	2.58701e-10	2.42422e-08	0	3.179	5.531	6.747
TRINITY_DN75207_c0_g1	-9.95688	1.53327	2.58701e-10	2.42422e-08	0	2.119	5.531	6.747
TRINITY_DN109521_c0_g1	-9.9444	1.52103	2.99224e-10	2.75206e-08	0	10.457	5.458	3.329
TRINITY_DN113499_c0_g1	-9.9444	1.52103	2.99224e-10	2.75206e-08	0	2.612	5.454	0
TRINITY_DN145959_c0_g1	-9.9444	1.52103	2.99224e-10	2.75206e-08	0	2.235	5.445	0.791
TRINITY_DN147641_c0_g1	-9.9444	1.52103	2.99224e-10	2.75206e-08	0	4.562	5.442	9.682
TRINITY_DN150405_c0_g1	-9.9444	1.52103	2.99224e-10	2.75206e-08	0	3.137	5.458	4.439
TRINITY_DN158992_c0_g1	-9.9444	1.52103	2.99224e-10	2.75206e-08	0	0	5.454	0
TRINITY_DN171060_c0_g1	-9.9444	1.52103	2.99224e-10	2.75206e-08	0	0	5.458	2.219
TRINITY_DN171304_c0_g1	-9.9444	1.52103	2.99224e-10	2.75206e-08	0	3.137	5.458	0
TRINITY_DN171533_c0_g1	-9.9444	1.52103	2.99224e-10	2.75206e-08	0	1.046	5.458	1.11
TRINITY_DN63502_c0_g1	-9.9444	1.52103	2.99224e-10	2.75206e-08	0	3.137	5.458	3.329
TRINITY_DN91341_c0_g1	-9.9444	1.52103	2.99224e-10	2.75206e-08	0	13.594	5.458	0
TRINITY_DN68409_c0_g1	-9.93181	1.50869	3.22066e-10	2.96012e-08	0	2.304	5.411	1.834
TRINITY_DN110343_c0_g1	-9.91912	1.49624	3.4684e-10	3.10488e-08	0	1.582	5.365	2.098
TRINITY_DN112233_c0_g1	-9.91912	1.49624	3.4684e-10	3.10488e-08	0	0.733	5.357	2.334
TRINITY_DN118512_c0_g1	-9.91912	1.49624	3.4684e-10	3.10488e-08	0	2.573	5.373	0
TRINITY_DN122498_c0_g1	-9.91912	1.49624	3.4684e-10	3.10488e-08	0	3.865	5.38	5.469
TRINITY_DN124962_c0_g1	-9.91912	1.49624	3.4684e-10	3.10488e-08	0	1.716	5.373	0
TRINITY_DN128576_c0_g1	-9.91912	1.49624	3.4684e-10	3.10488e-08	0	5.865	5.357	1.556
TRINITY_DN133914_c0_g1	-9.91912	1.49624	3.4684e-10	3.10488e-08	0	6.191	5.386	1.095
TRINITY_DN134238_c0_g1	-9.91912	1.49624	3.4684e-10	3.10488e-08	0	2.989	5.349	2.266
TRINITY_DN135924_c0_g1	-9.91912	1.49624	3.4684e-10	3.10488e-08	0	2.573	5.373	4.551
TRINITY_DN141786_c0_g1	-9.91912	1.49624	3.4684e-10	3.10488e-08	0	7.223	5.386	8.76
TRINITY_DN144278_c0_g1	-9.91912	1.49624	3.4684e-10	3.10488e-08	0	2.064	5.386	4.38
TRINITY_DN144545_c0_g1	-9.91912	1.49624	3.4684e-10	3.10488e-08	0	2.064	5.386	0
TRINITY_DN146714_c0_g1	-9.91912	1.49624	3.4684e-10	3.10488e-08	0	3.096	5.386	0
TRINITY_DN147942_c0_g1	-9.91912	1.49624	3.4684e-10	3.10488e-08	0	4.128	5.386	4.38
TRINITY_DN157771_c0_g1	-9.91912	1.49624	3.4684e-10	3.10488e-08	0	2.932	5.357	1.556
TRINITY_DN158947_c0_g1	-9.91912	1.49624	3.4684e-10	3.10488e-08	0	2.577	5.38	5.469
TRINITY_DN159825_c0_g1	-9.91912	1.49624	3.4684e-10	3.10488e-08	0	0	5.386	0
TRINITY_DN160087_c0_g1	-9.91912	1.49624	3.4684e-10	3.10488e-08	0	4.128	5.386	0
TRINITY_DN162113_c0_g1	-9.91912	1.49624	3.4684e-10	3.10488e-08	0	1.281	5.349	1.359
TRINITY_DN166221_c0_g1	-9.91912	1.49624	3.4684e-10	3.10488e-08	0	3.096	5.386	15.33
TRINITY_DN166803_c0_g1	-9.91912	1.49624	3.4684e-10	3.10488e-08	0	0	5.373	0
TRINITY_DN54608_c0_g1	-9.91912	1.49624	3.4684e-10	3.10488e-08	0	3.416	5.349	1.359
TRINITY_DN79707_c0_g1	-9.91912	1.49624	3.4684e-10	3.10488e-08	0	5.132	5.357	0
TRINITY_DN81457_c0_g1	-9.91912	1.49624	3.4684e-10	3.10488e-08	0	3.096	5.386	0
TRINITY_DN104013_c0_g1	-9.90631	1.48369	3.73727e-10	3.29935e-08	0	9.163	5.314	1.08
TRINITY_DN109682_c0_g1	-9.90631	1.48369	3.73727e-10	3.29935e-08	0	12.217	5.314	6.482
TRINITY_DN112579_c0_g1	-9.90631	1.48369	3.73727e-10	3.29935e-08	0	3.054	5.314	2.161
TRINITY_DN144856_c0_g1	-9.90631	1.48369	3.73727e-10	3.29935e-08	0	1.018	5.314	1.08
TRINITY_DN160590_c0_g1	-9.90631	1.48369	3.73727e-10	3.29935e-08	0	0	5.314	2.401
TRINITY_DN162822_c0_g1	-9.90631	1.48369	3.73727e-10	3.29935e-08	0	0	5.314	5.402
TRINITY_DN170371_c0_g1	-9.90631	1.48369	3.73727e-10	3.29935e-08	0	2.036	5.314	1.08
TRINITY_DN24841_c0_g1	-9.90631	1.48369	3.73727e-10	3.29935e-08	0	3.051	5.309	3.598
TRINITY_DN89978_c0_g1	-9.90631	1.48369	3.73727e-10	3.29935e-08	0	0	5.314	5.402
TRINITY_DN90997_c0_g1	-9.90631	1.48369	3.73727e-10	3.29935e-08	0	2.327	5.309	0.219
TRINITY_DN95607_c0_g1	-9.90631	1.48369	3.73727e-10	3.29935e-08	0	4.525	5.314	0
TRINITY_DN112912_c0_g1	-9.89338	1.47102	4.02924e-10	3.52464e-08	0	1.259	5.258	0
TRINITY_DN113347_c0_g1	-9.89338	1.47102	4.02924e-10	3.52464e-08	0	5.07	5.292	3.587
TRINITY_DN123702_c0_g1	-9.89338	1.47102	4.02924e-10	3.52464e-08	0	1.888	5.257	4.676
TRINITY_DN128062_c0_g1	-9.89338	1.47102	4.02924e-10	3.52464e-08	0	0.845	5.292	2.69
TRINITY_DN145391_c0_g1	-9.89338	1.47102	4.02924e-10	3.52464e-08	0	1.69	5.292	3.587
TRINITY_DN146484_c0_g1	-9.89338	1.47102	4.02924e-10	3.52464e-08	0	2.155	5.248	0.762
TRINITY_DN147623_c0_g1	-9.89338	1.47102	4.02924e-10	3.52464e-08	0	1.69	5.292	9.863
TRINITY_DN153549_c0_g1	-9.89338	1.47102	4.02924e-10	3.52464e-08	0	7.554	5.257	2.672
TRINITY_DN168848_c0_g1	-9.89338	1.47102	4.02924e-10	3.52464e-08	0	0.845	5.292	0
TRINITY_DN170162_c0_g1	-9.89338	1.47102	4.02924e-10	3.52464e-08	0	1.442	5.269	0
TRINITY_DN73293_c0_g1	-9.89338	1.47102	4.02924e-10	3.52464e-08	0	1.442	5.269	7.653
TRINITY_DN102879_c0_g1	-9.88034	1.45825	4.34651e-10	3.75324e-08	0	2.777	5.218	0
TRINITY_DN125067_c0_g1	-9.88034	1.45825	4.34651e-10	3.75324e-08	0	0	5.242	0
TRINITY_DN127389_c0_g1	-9.88034	1.45825	4.34651e-10	3.75324e-08	0	2.496	5.212	9.714
TRINITY_DN129967_c0_g1	-9.88034	1.45825	4.34651e-10	3.75324e-08	0	2.222	5.218	0
TRINITY_DN131584_c0_g1	-9.88034	1.45825	4.34651e-10	3.75324e-08	0	5.825	5.212	0
TRINITY_DN146896_c0_g1	-9.88034	1.45825	4.34651e-10	3.75324e-08	0	2.009	5.242	0
TRINITY_DN157592_c0_g1	-9.88034	1.45825	4.34651e-10	3.75324e-08	0	1.004	5.242	0
TRINITY_DN159390_c0_g1	-9.88034	1.45825	4.34651e-10	3.75324e-08	0	4.017	5.242	3.197
TRINITY_DN169444_c0_g1	-9.88034	1.45825	4.34651e-10	3.75324e-08	0	3.888	5.218	2.947
TRINITY_DN169895_c0_g1	-9.88034	1.45825	4.34651e-10	3.75324e-08	0	5.825	5.212	0.883
TRINITY_DN58439_c0_g1	-9.88034	1.45825	4.34651e-10	3.75324e-08	0	1.664	5.212	6.181
TRINITY_DN75693_c0_g1	-9.88034	1.45825	4.34651e-10	3.75324e-08	0	7.031	5.242	1.066
TRINITY_DN81338_c0_g1	-9.88034	1.45825	4.34651e-10	3.75324e-08	0	0	5.212	1.766
TRINITY_DN113506_c0_g1	-9.86718	1.44536	4.69147e-10	3.97942e-08	0	6.384	5.183	3.764
TRINITY_DN113552_c0_g1	-9.86718	1.44536	4.69147e-10	3.97942e-08	0	1.856	5.165	0
TRINITY_DN123896_c0_g1	-9.86718	1.44536	4.69147e-10	3.97942e-08	0	1.981	5.171	0
TRINITY_DN131160_c0_g1	-9.86718	1.44536	4.69147e-10	3.97942e-08	0	2.128	5.183	2.258
TRINITY_DN136538_c0_g1	-9.86718	1.44536	4.69147e-10	3.97942e-08	0	4.953	5.171	0
TRINITY_DN136621_c0_g1	-9.86718	1.44536	4.69147e-10	3.97942e-08	0	2.261	5.193	0.96
TRINITY_DN142902_c0_g1	-9.86718	1.44536	4.69147e-10	3.97942e-08	0	1.245	5.197	2.642
TRINITY_DN147211_c0_g1	-9.86718	1.44536	4.69147e-10	3.97942e-08	0	0	5.183	3.764
TRINITY_DN148401_c0_g1	-9.86718	1.44536	4.69147e-10	3.97942e-08	0	5.944	5.171	0
TRINITY_DN159318_c0_g1	-9.86718	1.44536	4.69147e-10	3.97942e-08	0	0.619	5.165	3.938
TRINITY_DN64447_c0_g1	-9.86718	1.44536	4.69147e-10	3.97942e-08	0	3.48	5.189	2.11
TRINITY_DN95479_c0_g1	-9.86718	1.44536	4.69147e-10	3.97942e-08	0	5.965	5.189	3.165
TRINITY_DN101911_c0_g1	-9.85389	1.43235	5.06679e-10	4.20995e-08	0	2.458	5.132	4.348
TRINITY_DN102044_c0_g1	-9.85389	1.43235	5.06679e-10	4.20995e-08	0	0	5.132	7.826
TRINITY_DN104161_c0_g1	-9.85389	1.43235	5.06679e-10	4.20995e-08	0	1.23	5.137	0
TRINITY_DN111854_c0_g1	-9.85389	1.43235	5.06679e-10	4.20995e-08	0	2.458	5.132	9.565
TRINITY_DN113782_c0_g1	-9.85389	1.43235	5.06679e-10	4.20995e-08	0	1.23	5.137	7.833
TRINITY_DN113972_c0_g1	-9.85389	1.43235	5.06679e-10	4.20995e-08	0	2.461	5.137	2.611
TRINITY_DN116289_c0_g1	-9.85389	1.43235	5.06679e-10	4.20995e-08	0	1.23	5.137	0
TRINITY_DN125175_c0_g1	-9.85389	1.43235	5.06679e-10	4.20995e-08	0	1.23	5.137	0
TRINITY_DN133500_c0_g1	-9.85389	1.43235	5.06679e-10	4.20995e-08	0	0	5.132	0.87
TRINITY_DN143155_c0_g1	-9.85389	1.43235	5.06679e-10	4.20995e-08	0	6.151	5.137	0
TRINITY_DN145767_c0_g1	-9.85389	1.43235	5.06679e-10	4.20995e-08	0	3.691	5.137	1.306
TRINITY_DN166119_c0_g1	-9.85389	1.43235	5.06679e-10	4.20995e-08	0	3.691	5.137	0
TRINITY_DN169838_c0_g1	-9.85389	1.43235	5.06679e-10	4.20995e-08	0	3.691	5.137	1.306
TRINITY_DN171105_c0_g1	-9.85389	1.43235	5.06679e-10	4.20995e-08	0	2.461	5.137	2.611
TRINITY_DN69192_c0_g1	-9.85389	1.43235	5.06679e-10	4.20995e-08	0	4.921	5.137	5.222
TRINITY_DN75100_c0_g1	-9.85389	1.43235	5.06679e-10	4.20995e-08	0	3.691	5.137	3.917
TRINITY_DN91492_c0_g1	-9.85389	1.43235	5.06679e-10	4.20995e-08	0	2.461	5.137	2.611
TRINITY_DN96490_c0_g1	-9.85389	1.43235	5.06679e-10	4.20995e-08	0	11.072	5.137	0
TRINITY_DN99488_c0_g1	-9.85389	1.43235	5.06679e-10	4.20995e-08	0	4.921	5.137	10.444
TRINITY_DN100775_c0_g1	-9.84049	1.41923	5.4754e-10	4.44757e-08	0	2.432	5.077	6.451
TRINITY_DN101967_c0_g1	-9.84049	1.41923	5.4754e-10	4.44757e-08	0	2.79	5.097	2.221
TRINITY_DN104594_c0_g1	-9.84049	1.41923	5.4754e-10	4.44757e-08	0	0	5.077	2.58
TRINITY_DN109939_c0_g1	-9.84049	1.41923	5.4754e-10	4.44757e-08	0	2.432	5.077	0
TRINITY_DN116631_c0_g1	-9.84049	1.41923	5.4754e-10	4.44757e-08	0	0	5.075	3.224
TRINITY_DN121169_c0_g1	-9.84049	1.41923	5.4754e-10	4.44757e-08	0	0.444	5.094	1.883
TRINITY_DN121270_c0_g1	-9.84049	1.41923	5.4754e-10	4.44757e-08	0	0.977	5.1	0
TRINITY_DN123976_c0_g1	-9.84049	1.41923	5.4754e-10	4.44757e-08	0	7.295	5.077	18.063
TRINITY_DN124142_c0_g1	-9.84049	1.41923	5.4754e-10	4.44757e-08	0	0	5.1	1.037
TRINITY_DN125540_c0_g1	-9.84049	1.41923	5.4754e-10	4.44757e-08	0	2.093	5.097	1.481
TRINITY_DN130035_c0_g1	-9.84049	1.41923	5.4754e-10	4.44757e-08	0	0	5.1	5.184
TRINITY_DN136269_c0_g1	-9.84049	1.41923	5.4754e-10	4.44757e-08	0	1.216	5.077	0
TRINITY_DN136617_c0_g1	-9.84049	1.41923	5.4754e-10	4.44757e-08	0	1.954	5.1	1.037
TRINITY_DN146665_c0_g1	-9.84049	1.41923	5.4754e-10	4.44757e-08	0	3.647	5.077	2.58
TRINITY_DN147957_c0_g1	-9.84049	1.41923	5.4754e-10	4.44757e-08	0	9.766	5.097	2.221
TRINITY_DN152993_c0_g1	-9.84049	1.41923	5.4754e-10	4.44757e-08	0	0.698	5.097	2.221
TRINITY_DN156108_c0_g1	-9.84049	1.41923	5.4754e-10	4.44757e-08	0	4.863	5.077	0
TRINITY_DN158370_c0_g1	-9.84049	1.41923	5.4754e-10	4.44757e-08	0	1.954	5.1	6.221
TRINITY_DN158634_c0_g1	-9.84049	1.41923	5.4754e-10	4.44757e-08	0	1.954	5.1	0
TRINITY_DN163617_c0_g1	-9.84049	1.41923	5.4754e-10	4.44757e-08	0	0	5.077	15.482
TRINITY_DN163903_c0_g1	-9.84049	1.41923	5.4754e-10	4.44757e-08	0	1.215	5.075	0
TRINITY_DN26180_c0_g1	-9.84049	1.41923	5.4754e-10	4.44757e-08	0	8.511	5.077	0
TRINITY_DN32674_c0_g1	-9.84049	1.41923	5.4754e-10	4.44757e-08	0	0.608	5.075	8.384
TRINITY_DN34701_c0_g1	-9.84049	1.41923	5.4754e-10	4.44757e-08	0	4.185	5.097	8.143
[truncated: 3,027 more rows]

## Sheet: put.down
	logFC	logCPM	PValue	FDR	Control	Ammonium	Putrescine	Both
[truncated: 3,215 more rows]

## Sheet: both.up
	logFC	logCPM	PValue	FDR	Control	Ammonium	Putrescine	Both
[truncated: 3,843 more rows]

[truncated: 1 more sheets: both.down]
