# Supplementary material for: Molecular Insights into the Synergistic Effects of Putrescine and Ammonium on Dinoflagellates
Source: Int J Mol Sci. 2024 Jan 21;25(2):1306. doi: 10.3390/ijms25021306 (PMC10816187; doi:10.3390/ijms25021306)
Supplement: Supplementary file 1 [file ijms-25-01306-s001.zip › Supplementary File S4.fasta]

>TRINITY_DN165880_c0_g1_i1
GGTGGTGGCTGGATGTTCCAGATTGGTGCTTGGGACTTCGCTGGAGGCATGGTTGTGCACGAGTCTGCAGGTTTTTCTGCTCTCGGTGCTTTATTGGTGATCGGAAACCGTGATTTCCCGAAGGGCACGGTAAAACCCAAGCCACACAGCGCTTCTAATCTATTGGTAGGAACTGCTTTGCTTTGGTTCGGATGGTTTGGCTTCAATGGTGGCTCTGCGTTGACAATCGGAGGGCTGGCGACTATTGCATTCGTGAACACTCAAATTGCTCCAGGAGCTGCGATGATGACTTGGATTTTCATGGATTGGTTCATGTTGGGTAAGCC
>TRINITY_DN141316_c0_g1_i1
CAAGTTGCAGCTTTGAGAGTATTGAGATTTGATTTTTTGTCAAGCGAGACCATGACAAAAGGCTGCTTGCTGTGTCTGTTCGTCTTGAAGAACATCTTAAGCGCGAGCTGTGTCGATGTTGACGTAGATGTTCTACGCAAGCTCACCGAATTGGAGGGTGCCGTTCGCAAGCTCGAGGCTCAGAATCTCTTGATTACAGCTGAGAACCAGAAACTTGAAGCAGATAACGTTCAGATGCATACAGAGAGTGCTCGAATTCACGACGAGAATGTTGCATTGAAGGAGGCTTTTGAGCAGGAAACAGGGCGCCGTCTGCAAACAGGTTTCATTCAGGTAAATACAGCAAATATTGCTACAAACGCAGCAAGTATCGCTACGAATACAGCATCTATTACTGCTAACGAAGCCAGTATTACAGCAAACGCAGCTGCCATCGCAGATATCCAAGCTGCAATGGATACACTCTGGGTGCTCCTTTGCGGCTGTTTGATCATGTTGATGCAGGCAGGCTTTGCCATGGTCGAGTCGGGCACTTGCCGAGTGAAGAATGTGCAG
>TRINITY_DN83039_c0_g1_i1
ATCTGGTGTTATTGTACTTTGGCATTCATCAAGCACAAGACAACCTTAGATGATCCTTGTGACACGTTTGGGGTCCATGGCATGGCTGGTTTCCTCGGAATGGTCTTCGTTGGAGTACTCGCTGACCCAGAATCTTGCTTGAATAAACAACATGCACCAACTTGGTGTGCAAATCCTGGTACAGTGGCTCGCTCGTGGCATCAATTCAGCATTCA
>TRINITY_DN30808_c0_g1_i1
CTTTGGCTTACTTTGGTTTATTCGCCTTGGTGTCATCAGATATGGGGTGGAGGCTTGCTTATGAAAGGTGGCGTTTGGGACTTCGCTGGCGGTATTGTTGTGCATACAACTGCCGGTTGGTCTGCCTTGGCTGCGTGTCTTGCACTCGGCAATCGCAAGGCCAAAATTGAAGGTGGCGACATCTCTGAGCCACACAGCGTTCCAATTGTTGTGGTCGGCACTGGTATCTTGTGGTTCGGATGGTTCGGATTCAATGGAGGGTCTGCG
>TRINITY_DN158877_c0_g1_i1
TGCCATCAGGTATGGGGCGGGGGATTGGTTATGCAAAGCGGCGTCTGGGACTTTGCTGGTGGTCTTGTTGTGCACACAACTGCCGGATGGTCTGCCTTGGCGGCATGCTTGGCCCTTGGCAATCGCAGGGCCAAGACGCGTGAAGATTATGTTATCCCCGAACCACACAATGTTCCAATCGTGATGGTGGGCACTGGCATCTTGTGGTTCGGATGGTTCGGGTTCAGCAGAG
>TRINITY_DN149735_c0_g1_i1
TCTCAAACAGCCCAATCCGTTTCTTCAGGCATCACGCGCGTCTCCATACATGACTAGCACATCGTTTCGAGTCGTCGTGGTTGGCCATGGACCTATCGGCCAGTCCTTCATTGAAAAACTCTCCGAAAAGAAGGCTGACTTTCAGATCTCTGTTCTTTGCGAAGAACCCAGGCCAGCTTACAATAGAGTCATGTTGACACAGTATTTCCAGGATCGCGATAGTGATAAGCATGATCAGATAAAGCTTTCCTATTGCACGGAAAACAATCTGAAAGAGTCAGGAGTGAACCTTGTTTATGGACGTGCGGTTTCCATTGACCGCTCCACCAAAACAGTCGCGTACGTGTCCCCTACTGCAGGTGATTGCACAATTTCATATGACAAGTTGGTAATGGCAACGGGAAGCTATTGTTTCGTGCCACCGACTCCTGGTATGACGATTCCCGAAAAGAAGAATCCGAATTGGCCAGACGACCCAGCTTCGCGACCAGAAGGAGTTTTTGTTTACCGTACGATTGAAGATTTAGATGCCATGATTGCAGCAGCC
>TRINITY_DN41374_c0_g1_i3
TTACCGACAGCAACTCGGCCGGTGCATGTCTTGATCGCAATGGCTTGCGTCCTTGCCGGTACTACCTTACCAAAGACCAGCGTCTCATAGTTGCATCTGAAGCAGGCGTACTTCCTGGTATCGATCCACTCGACGTCCTCGAAAAAGGCCGTCTTCGCCCAGGAAACATTATCTCTGTTGATTTTAATGAGCACAGGTTAATCCATAACGATGAGATTAAGCAGACCTTGTGCCGTGCTCAACCCTATGGCGAATGGATCAGAGCGGAAGGTTTTACCCTCGAAGATGTCAAACCATATGCCAGGCGCCCTGCGAAGAAATTTGCATGGTCTTCGACTGGTGTCCGTTGGGCTTCTTCATCGCAAACTGCATCTGAAGATGCTGACCCTGTAGACCCAGGCTTGCGAGCCTTCGGCTACACAACCGAAACCCTCGAGTTATTGTTGCGTCCGATGGCGGAGACTGGTTCAGAAGCAATGGGAAGTATGGGCAACGATACTCCTATAGCTTGTTTGTCCGACTTGCCGAGGCCGATATTTGACTTTTTTTATCAGCGTTTTGCGCAGGTCTCGAATCCACCAATCGACCCGATCCGTGAGTCTATGGTCATGTCTTTGAGTGCTTGGATTGGTCCTGAACAGAACTTGTTGGCCCCACTTTCGCGGATGCATTGCCGTCGCTTGTGGCTTGAGCACCCTTGTTTGCTCCCTGGGGACATGG
>TRINITY_DN19097_c0_g1_i1
GGAAACCCATCTCGAAAGACAGTGACAGACAGCTTGGAAATCCTTGTGAACTTGGATCACCGCGGTGCACGTGGGTGTGATGATGGCACTGGTGATGGTGCTGGGATATTGCTTTCGACTCCAGATCGATTTTTCCGTCGCGTATACAAGGATTTGCCCCCTCCACGCCAATATGCCGTAGGTAATTGCTTCATCTCCGAGACTACGAGCAATGCTAATCACATTGGGGACGCAAAACGCATATTTGAAGAATTCGCCAGAAGCATGGATGGAGTCCGTGTCATTGGATGGCGAAAAGTTCCAACATGCAGCGATTCCCTCGGGCCTACTACGAAATCTTTTGAACCTCATCAAGAGCAAGTTGTAGTGGTGGCCGAAGGTAAGTGCTTGCAGAGCGAAGAAGCCTTCACAGCAGCCTTGTGGACATTACGACGTACAGCTTCAAAGCACATCAACAATCGGTTAGGAATTCATTTCTATGTTTGTTCGTTGTCGCCAAAGACCGTAACTTACAAGGGCATGCTTACATGCGAGCAGCTTGAACAGTACTATCTTGACTTGCAAGCAG
>TRINITY_DN100333_c0_g1_i1
TGGTGAAATTAATACGATTCGTGGCAACACCAATTGGATGAAAGCTCGCGAGGCATTGCTTAAGTCTTCAGTGATTCCAGATCTTGAAGGCGCATTCCCTCTGTTCAACGAAGGCCAGACAGACAGCAGCAAACTCGATAATGTGATGGAATGCATTGCCTTGTCCGGTCGACCATTGACAGAAGTGGTGTCTCTGATGGTTCCACAGGCTTGGGAGAAGGCTCCTTCCATGAAG
>TRINITY_DN65105_c0_g1_i1
CCGATCTCAAGATTATTTTGCTCGAAGCTTTTTTCACTCTGCTCCGCTCATCATGAAGAGGCCTGCAGCTCATGGCTCTGTTGTTGCGAAGCGAAGCAAACATGAGGACGAGCTCGCACTCTCGGCGAGCGCAGTGTTTGATGACAAGACAATGAAAGCCAACTTGAGCAAGGCAGTGTACAATAGGTTCAAAGACAGCCTCGTTACAGGCGCTCCGACCAGCGAGGAAGACATGAAAGCTATTGCAACTGCAATATTCTCATGGGCGAGGGGATTGGGAGCTGTCTCCTTCGCTCACTGGTTCTTTCCAATGCGAGGCGGGGGCGGAGCAGTTGGTGGTGTTTGTGGCGCGTTCAAGATGAA
>TRINITY_DN111898_c0_g1_i1
AGATGGTAGCACGTGTGCAATCTGTCCTTGAAGGAAGCGAAATGAAGTGGTCAGTTAATGCCTCCTCTACAGTCGATCCCAATGTGCAGGATTACTTCAAGATCATGGGAGATCTCAACGATCAGAAAAAACTTATAGCGCGCCATACTTCCATATTTTCTGCTGCTGAAATTTGGAACATAAATGGGGCTACCAGCATGTTCTTAAATGGTATTGTCATGAGCGATAGTCGAGACGAAGCATCTTATCACGAGATGCTCGTTCACCCTGCGCTCTTTGCTGCCGAGCTTCCC
>TRINITY_DN156058_c0_g1_i1
GGATGATGGTAAAGAGCTTCCGGGTTATAATGCTATACCTTCAGTAAGCATGGGAAGCTTGGTTCGAGATTTGGTAAGCGGACCTTTAGACTGGAAGCTAGGATGCAATAGTGAGGAGGACCTGATTCGATCCAGATTGGAAGTGTGTTGTAATCAAGCTGTCCAACATGTTTCTTGGGGCTCGAACGGTGTTGAAGTCAAAACAGTGCAAGGTCATAATTTCCGGGCGACTAGAGCTGTGGTCGCCTTACCTCTAGGTGTTTTAAAGAAAGGTACAGTTTGTTTTGCGCCACAGTTGCCAC
