# Supplementary material for: Molecular Insights into the Synergistic Effects of Putrescine and Ammonium on Dinoflagellates
Source: Int J Mol Sci. 2024 Jan 21;25(2):1306. doi: 10.3390/ijms25021306 (PMC10816187; doi:10.3390/ijms25021306)
Supplement: Supplementary file 1 [file ijms-25-01306-s001.zip › Supplementary File S5.fasta]

>TRINITY_DN124564_c0_g1_i1
TACGACACGCCAGCAAAGTACGCTAGAGCTGCTTCGGTGGCTGAGGTGATTCGCCAGCGGTCTTGGTTTCAGGCACAGATGGGATCTGCTTTAGACATTGGTGCGGGCACTGGACTATTGACTTTGGAGCTTGCGTCGAGTTTCCATCACACCACGGCTTTCGATTTGTCCCCCAAGATGCTAGATGTGTTGCTTGCCAAGGTAGAGCGCGAACGAGAATTCGTTGGAAAAGTTAGTACCAGCACGGGACCATTGGAGAGTTTGGGTGAATTCGATATGATATTTTCTCTGCTCGCCTTCCA
>TRINITY_DN154913_c0_g1_i1
GATCCTGGTTCTTGGACTCGAGGCAAAAGCGAGGGGACGAAGCGTTTCTACCGCGAGGTCGAGTTGAAACATGGGAGATTGGGCATGCTTGCAGCATTGGGTTTTCTCGTGGGCGAGCAATACCATCCACTTTTCGGGGGAGATATCGACGTGCCTTCTTTGATCGCATTTCAGGAAACGCTTGCTCGTCTTCCACTTCCATCGAGCTTCATTTACCCTGCCATCGTGATTGCGATTGCGATACCAGAGATCTACTCTACCTTCAACTTTGAGGAACCAAACGGTGGTTCGCC
>TRINITY_DN133788_c0_g1_i1
CTGATGAAATGTCAATGACCACGCCTGAGATCATGCTTTCTGGTCTCAGCGAGCAGTCGGGTACATATACACGTGACGTGCCGTATGGTTGGGACACGCTGCTAGAGAACATCGTTGATCCCTCCCACATTCCATTCGCACACCATGGGTTACAAGGAAAGCGTGATGACGCGATTGCGATAAACATGACCAATCCAGAATATCTCGGTACAGACGAGAAAGGCTTTTCGTTTGATTTTGCAGACCGG
>TRINITY_DN101633_c0_g1_i1
AGATGGAAGCAGCAGAATTGAAGCCTGCTGTGGTAAGCTACACTGCAGTCATTGATGCATGTGCTCAGGAAGGCGCTGGTGATAGTGCTGCGGACTGGCTGGTGAAGATGAAAGTTGCACAAGTTAGCCCTAATGTCATGAGCTACGCTGCCGTCATTGATGCATATTCTCGAAAAGGCGACAGTGAGAGTGCAGTGGAGTGGCTGGCCAAGATGAG
>TRINITY_DN152556_c0_g1_i1
GAATGGCTTGCCAGGATGGAAAAAGCTAAGCTAGCACCTGACCTCGCAACTTACAACATGGTAATCAAAGCATATGCAGTGCAAGGTAATCCTACGCGTGCAGCAAAATGGCTTGCCAAGATGGAAGTAGAAGGCTTCAAGTTGAATGCCGCGAGCTACGGTGCAGTCATTCATGCTTGTGCTCAGAACGATAGTAACGGTG
>TRINITY_DN97632_c0_g1_i1
GCTGCGGAGTGGCTCGTCAAGATGGAATCCAAAGAGTTGGAGCTTGATGGTTTGAGCTACAACTCAGTCATTAGTGGATTTGCCAGGCAAGGCAATAGTGGGAGTGCTGTGGAGTGGCTCGTTAAAATGAAGGCGAGGAAATTGAAGGCCAGTGTCGTGAGCTACAGTGAAGTCATTAATGCATTTGCGCAGCAAGGCGATAGTGTGAGTGCGGCAGAGTGGCTCATCAAAATGGAAGCTGCAAACTTGAAGCAG
>TRINITY_DN68599_c0_g1_i1
GCGTTGGAGCCTGACGTTGTAAGCTACAGTTTGGTCATTAATATGTTCGCCCAGCAAGGCGATGCTGCGAGTGCTGCGGCATGGTTTTACAAGATCAAAACAGCAAATTTGAAGCCTGATGCCGTTAGCTATGCTGCAGTTATTAATGCATGTGCTCAGGAATGCGATGGGAAGAGTGCTGCCGGATGGCTGGCCAAGATGGAAGGAGG
>TRINITY_DN99820_c0_g1_i1
ATATTCCATGGCAAATCAAGAAATGAACGAAGAAGAATCTATTATCTTTGATGCGCAATGGGCAGATCCCCACCCACTTCTCGGTTGCAGGCCTTCGAAACGCGGGGATGGCGTGATCGAGTTTGGTAGGGATGTCACAGCAAGCTTTGCCGACAGGAATCAGCTAAGTCTCATTGTGCGTTCACATGAGGTACCGCGTTCTGGCCGTGGTTTCGCTTACTTGCACAACGCGAAGTTGCTATCAGTTTTCAGTGCTTCCAACTATGCTGGCATGATGGATAATAAAGGAGCGGTTGCTATAATTCGCCGAC
>TRINITY_DN128516_c0_g1_i1
AGATGTATCTTTTCCTGTCAAGGTCTTCGATAGTGTAGTCATGGTCAGTGCTGGCTTGCAGCATACTGTAGCAGTCAAGAAAACTGGCGAGTGTTTTGTTTGGGGGCAGAATAGATTCGGACAACTCGGCAATGGAACCAATATTGATCAATATAGCCCCGTGCATATCTTGGAAGAGGACTTCGAAGAGGGCTTATATGTGGTCTCTGCATCAGCAGGTGCTGAACATTCCATGGCCATCTGTCGGAAGAATGGC
>TRINITY_DN37485_c0_g1_i1
ATGGAGAGAAAGTTCAGAATCGTTCAGGTTGCGCTCGGCGTCGAACATTGCCTTGTTCGCTTGAAGCGTGAAGGTGATGGTCTTCCGAATGTAATGTCTTGGGGACGGAATTCTCATGGTCAGCTAGGAAGACCTACACAGCAAGAAAGAGAGTGTTGGGAGCCGCATTTTATTGAGGAGCTGAAAGACTGCTTAGATGTAGCTGCAGGTGAAGAACACTCTGGCGCAATACTTAGCAGTGGAGATCTTTATACATGGGGCTCAGTAGAGAATGGAAAGTTGGGGCATGATGGTGCCATCACGCCAGGCAGCAACCACACATACCCTGACAAGGTGAACGGCGTCGGCCAGCTTATGAAAGTCAGTTGCGGCTCGCAGCATACTGCAGTTCTCGACAACAGACAAATCGCCTACACTTGGGGGGCTGGATGGTTTGGTCGTCTTGGGCATGGCGACTCGGATAATGAAGTGAACCCAAAGGAGCTAAAGTACTTTGGAAGGAGACCAACATATGGATCGGAAACCGTCACGCGAATGAAGGCCCCAAGGTTGCACCAGATTATTTGCGCAAGTTATCACACTGCGTTCGTGACAGATACTGGGCAACTTTGGTTAGTAGGCCGAGAAGCTTGCGTATGTGAGCCAGAACATACTTTAATACCTCTTTGCTTCGACAAGGTTACAGAGCCAGATGGGAGCGACGTCCAGGTAGAGCAGTATTGTGCCGGACCCCTCCACAGTTTATTGCTATCACGGCAGAGGAATTTGTACGTATGGGGCGAAAACTATAAGGGGCAACTTACTTATTGGCAGAAGGAAAAATCATCCACGACAGCAAACTCGCCGCAAAGTGTACCATGGCCGGTTAGACTCGAGAATCTGAAGTATTACAGTAGTGATGGATCGTCGTTGCAAAGTGTTGGAGTATTGAAAAGCATCGCCACAGGCCGTTCATCATGTTTCAAATCGGAAAGAAGCCTACCGTTGGAAAACGCAGAAGCCCAGAAAGATGGTAAAGAAGATGATGAAGATGACGAGGATGATAAAGACGATGATGACGACGACAAGGACGCTGGGAAGCATGGCGCCAGTACGAAAGAAAAGTTTTTGGAGATGCAGGAAGATTTGAAACGCGAACATGCCGATCAAAAAGAAGCGCACTTGAAGGCGATGGAAGTCATAATTTTCAACCAGCTCAAGGATCAAATCGACAACATCTTCACCTTGTGGGATAAGCCACAAGGTTTGACTGCGGAGGCTGTTGTCAAGTTGCAGCAGAAAGGTGAAATAAGAACTTGCGAGTGGTACCTCAGATGGTTGGAAAGGAAGATGGACCGCTCTCTATGTAGAAATTTGGCTCGTTTAGATTTAATACGTGATTATCCAGATCTGGACAAAATTACTATACCTCCAGAAATTCAGCCAAAACTATTGTTATATGAGGAATTGATGTGGATATTGCAGCAGCAGCCGTGCTATTTAGCGAATGTTTCCAGATCCGAGATCTTTAGCCCCGAGGGTGGTTTTATCAGACGAGACCAGAGAGGAGACAACGAGGAAACAATCGGTCCTGAAATTTTTAAAAAGGTTGTCAGCAGTTTATTTACAGAACTTTCGAATAGTAGAATCAGGCACTTGTTCATGGCTCTGATACGCGCCGTCATCAAGCATGAGATCAAGGATTTCTTCGCAGCTTCAAGAAAGCCCGAAGACATGTTTAAGCCAGCCGAGTCCACAGCAGTACTCTTGACTAGTATTTTTATCAAACACCGTGTGTTCAAGTCCATGCACATGCAAATCGTTGGCGACGATGATCAGTCATTGTTAATGCTTATTGAGAGATGGACAGTAAGAGCTGAGAAAAAGAAAACGAAAGCAGGCAGTCGCGTTGAGAAGACGGGTGGTGACACAGAGGCATTATTTGCGTTAAATGTTGACGATGTTAAAGAAAATGAGCGCGTGGAGGGCATGTCAGTCAGTGCGGCAAGCAAGAAGTCTCCACAGTTCTTGGAACTAATGCGCGAGCACTTGAGCGAGCACCAGAGTATATTCCAACGATTTCTGGGTTTTCACGATGATCGCGTGTTACAGGAGGATAAAGATAAAAGTGCCAAGAAAGACGATCCAAAAAAGAAAGTTGTGAGTAG
>TRINITY_DN12312_c0_g1_i1
CCAGGAGATAAGGCAAAGGATGCTCGATCGTTTATGATGTCATTGCAATATTGGCTAGGCGGTTCTCCAGAAAATATCGAGGCTTTGTTGCTTAACCTCGCTGGCAACTATGTCGAGCCTATTCGCGAAAAAGGCCTTCTGGAAGAAATGGAGGTACAGGCGCCGGATGTGATTCCTGATCAAGGCATTTGGCATCCTCTTGCACCACGCGTTTTCGACAGCATCACAGAATACAATGAATGGCTGTACAATGAACATGCAC
>TRINITY_DN14809_c0_g1_i1
GGTGGCCGTGGCCCGACTATCGTCAATTCTATCGTTGCGACGGCAAGAACTTGCAACTTGGACAAGGATATCAATCTTCCTGAAGAGGATGCTGATTCTAGCACACTCAGTCTTGAGGAGCGGGACAAGATTGTTGGCCTCGTGTACTCGAAGATCATGGAGATTGAGTCGAGATTGCTTCCTTGCGGCTTGCATACTGTCGGTGTGCCAC
>TRINITY_DN12312_c0_g2_i1
CCAGGAGATAAGGCAAAGGATGCTCGATCGTTTATGATGTCATTGCAATATTGGCTAGGCGGCTCTCCAGAGAATATCGAGGCGTTGTTGCTTAACCTCGCTGGTAATTACGTCGAGCCGATTCGCGCAAAGGGTGTTCTGGAAGAAATGGAGATACAGGCGCCAGAGGTGATTCCCGACCAAGGCATTTGGCATCCTCTTG
>TRINITY_DN28119_c0_g1_i1
GGCCCTAAATCGTCCATACTTATGTGCAGTGCCTGCCACCTTCCAGACATTCGAGGAGTGGAAGAGTTCCGAGTTGGGTTTGCACCCGATCCAAGTCGCACTCCAAGTGGCATTGCCTGAGCTCGATGGTGCAATTGAGCCGATCATCTTCTCTGGGCGTGATGGCGTGACTGGACGCTCTATTCCACAGCCTGACCGCGTCAATGTCCTATCGAAACGCGCCATTAAATGGGCTCAGCTCTCTCGCAAGAAGAATGCTGAGAAGAAGATGG
>TRINITY_DN8652_c0_g2_i1
ACCAGCGCAGCTTGCGATAGTGCAAAGATAGTGGTCGACCGATTAATTGATCGCCAAGTAAAGGATAGCAATGGCGAGTTTCCAGAGTCGGTTGCTTTCGTTTTGTGGGGCACAGACAACATCAAGACCTATGGTGAATCACTTGCGCAGGTTTTGTGGATGATAGGTGCTCGACCAGTTCCCGATTCACTCGGTCGCATCAAC
>TRINITY_DN37694_c0_g1_i2
GATCCAGAAACTCGTGCCTCGCACACGGGGAGTTGATGCGAAGCCATCGTTCTTGGTTGTCGGTGGGCTTGTCTTCGTACCATTGTCCGTGCCTTGGCTGGAAACTCGCTTCCAGCGAAGTCTAGGAGAAGCTCCGCCACAGCTTTTGCAGAAAATCGAAGCCTTCAAGGAAGAGGAAGGTGAGGAAGTAGTTGTCTTGGCGAAGGTGTTAGCTGCAGAGGTTAATTATGGCTATGAGGATTTCATGTGTATGCCTGTTACCAGATTTGGAGTGTACGGTCGTGGGAGCTCGAGATTGGACCCTGAAGAGAAAACCACAAAGATACGCAGTTTACGACACTTGCGCGATTTGGTGCTAGATGCAACTTCCCGAAGCGATAGTGACTTTCTTCGCTTTATTCTGGCTAATAATCTCGAGATTGGACCCTGAAGAGAAAACCACAAAGATACGCAGTTTACGACACTTGCGCGATTTGGTGCTAGATGCAACTTCCCGAAGCGATAGTGACTTTCTTCGCTTTATTCTGGCTAATAATCTCGAGGTGGTCCTTGATGCAGGTGAAAGTCGATCTTCCACTTCCGAAATTCTGCGACAGCACGCGATTCCCTCCGACTGCTCAGATGACTTGTTGCTGCCCTCGGAACAACCGAGCAAGACAGTCCAGAGTCGCCTTTAATAGTTTCTTATGCTTCACATTCACTTTTGACAGTATTTGCGGCTTACAGACGGCGAAGCTGC
>TRINITY_DN143715_c0_g1_i1
AGTCATCCCCCCTGTCGGCCTTGTCACATAACTACGGGATGGCTATTAGCTCCAAACGCAGCATTCACACCATGAAACGGGCCATGCCTGTTGACCTGCCGATAGAGAGCAAGCCATTTTCCTTGCCTGAGCTGCCATATGCTGCAAATGCATTGGAGCCATGGCTGTCACAGGAGTCAGTCGAGTATCACTATGGACGTCATCACGCTACTTATGTACGCACACTCAATACGCTATTGCCAAATACAGACCAGACATTGGAAGATCTCATCCTTACGTCAACAGGGAAAGTATTTAACCAGGCTGCGCAGATCTACA
